# Supplementary material for: Hippocampal convergence during anticipatory midbrain activation promotes subsequent memory formation
Source: Nat Commun. 2022 Nov 7;13:6729. doi: 10.1038/s41467-022-34459-3 (PMC9640528; doi:10.1038/s41467-022-34459-3)
Supplement: Supplementary file 4 — Source Data [file 41467_2022_34459_MOESM4_ESM.xls]

## Sheet: Figure1
subj	run	trial	curHighLow	memory
102	1	1	0	0
102	1	2	1	1
102	1	3	1	1
102	1	4	0	NA
102	1	5	0	1
102	1	6	NA	0
102	1	7	1	1
102	1	8	0	NA
102	1	9	1	NA
102	1	10	1	1
102	1	11	1	NA
102	1	12	0	NA
102	1	13	1	1
102	1	14	0	NA
102	1	15	1	NA
102	1	16	1	1
102	1	17	NA	NA
102	1	18	0	0
102	1	19	0	0
102	1	20	0	1
102	1	21	1	NA
102	1	22	1	NA
102	1	23	0	1
102	1	24	1	0
102	1	25	0	1
102	1	26	0	NA
102	2	1	0	0
102	2	2	1	1
102	2	3	1	1
102	2	4	1	NA
102	2	5	1	1
102	2	6	1	NA
102	2	7	0	NA
102	2	8	0	NA
102	2	9	0	0
102	2	10	NA	1
102	2	11	1	NA
102	2	12	0	1
102	2	13	1	1
102	2	14	0	1
102	2	15	NA	1
102	2	16	0	0
102	2	17	1	0
102	2	18	1	NA
102	2	19	1	1
102	2	20	0	0
102	2	21	0	0
102	2	22	1	NA
102	2	23	0	NA
102	2	24	1	1
102	2	25	0	0
102	2	26	0	1
102	3	1	0	NA
102	3	2	1	NA
102	3	3	NA	0
102	3	4	0	NA
102	3	5	0	0
102	3	6	1	1
102	3	7	1	0
102	3	8	0	NA
102	3	9	1	NA
102	3	10	1	0
102	3	11	0	1
102	3	12	NA	NA
102	3	13	1	0
102	3	14	0	NA
102	3	15	0	0
102	3	16	1	1
102	3	17	1	0
102	3	18	1	0
102	3	19	0	NA
102	3	20	0	1
102	3	21	1	NA
102	3	22	1	1
102	3	23	0	NA
102	3	24	1	1
102	3	25	0	NA
102	3	26	0	1
102	4	1	0	NA
102	4	2	1	1
102	4	3	0	1
102	4	4	0	NA
102	4	5	1	NA
102	4	6	0	1
102	4	7	0	0
102	4	8	0	NA
102	4	9	0	NA
102	4	10	1	1
102	4	11	0	0
102	4	12	1	1
102	4	13	1	NA
102	4	14	1	NA
102	4	15	0	1
102	4	16	NA	NA
102	4	17	NA	NA
102	4	18	1	1
102	4	19	0	0
102	4	20	1	1
102	4	21	1	NA
102	4	22	1	NA
102	4	23	1	1
102	4	24	0	0
102	4	25	1	NA
102	4	26	0	NA
102	5	1	0	0
102	5	2	1	NA
102	5	3	1	0
102	5	4	1	0
102	5	5	0	NA
102	5	6	1	1
102	5	7	0	NA
102	5	8	1	1
102	5	9	0	1
102	5	10	0	NA
102	5	11	1	0
102	5	12	0	0
102	5	13	1	NA
102	5	14	1	1
102	5	15	0	NA
102	5	16	NA	1
102	5	17	1	NA
102	5	18	1	NA
102	5	19	0	1
102	5	20	0	NA
102	5	21	1	0
102	5	22	NA	1
102	5	23	1	NA
102	5	24	0	NA
102	5	25	0	1
102	5	26	0	1
102	6	1	1	1
102	6	2	1	NA
102	6	3	1	1
102	6	4	NA	1
102	6	5	1	0
102	6	6	0	NA
102	6	7	0	NA
102	6	8	0	1
102	6	9	0	1
102	6	10	1	0
102	6	11	0	NA
102	6	12	1	NA
102	6	13	1	NA
102	6	14	0	NA
102	6	15	1	1
102	6	16	0	NA
102	6	17	1	1
102	6	18	0	NA
102	6	19	0	NA
102	6	20	1	0
102	6	21	1	1
102	6	22	0	0
102	6	23	0	NA
102	6	24	0	1
102	6	25	NA	NA
102	6	26	1	NA
103	1	1	0	0
103	1	2	1	1
103	1	3	1	0
103	1	4	0	1
103	1	5	0	0
103	1	6	NA	NA
103	1	7	1	1
103	1	8	0	0
103	1	9	1	0
103	1	10	1	0
103	1	11	1	0
103	1	12	0	0
103	1	13	1	1
103	1	14	0	0
103	1	15	1	1
103	1	16	1	0
103	1	17	NA	NA
103	1	18	0	0
103	1	19	0	1
103	1	20	0	0
103	1	21	1	1
103	1	22	1	1
103	1	23	0	0
103	1	24	1	0
103	1	25	0	0
103	1	26	0	1
103	2	1	0	1
103	2	2	1	1
103	2	3	1	0
103	2	4	1	1
103	2	5	1	0
103	2	6	1	1
103	2	7	0	0
103	2	8	0	0
103	2	9	0	1
103	2	10	NA	NA
103	2	11	1	NA
103	2	12	0	1
103	2	13	1	1
103	2	14	0	0
103	2	15	NA	1
103	2	16	0	0
103	2	17	1	1
103	2	18	1	0
103	2	19	1	1
103	2	20	0	0
103	2	21	0	0
103	2	22	1	1
103	2	23	0	1
103	2	24	1	1
103	2	25	0	0
103	2	26	0	0
103	3	1	0	1
103	3	2	1	0
103	3	3	NA	NA
103	3	4	0	1
103	3	5	0	1
103	3	6	1	1
103	3	7	1	1
103	3	8	0	1
103	3	9	1	1
103	3	10	1	0
103	3	11	0	1
103	3	12	NA	NA
103	3	13	1	1
103	3	14	0	0
103	3	15	0	1
103	3	16	1	0
103	3	17	1	0
103	3	18	1	1
103	3	19	0	1
103	3	20	0	1
103	3	21	1	1
103	3	22	1	1
103	3	23	0	1
103	3	24	1	1
103	3	25	0	0
103	3	26	0	0
103	4	1	0	0
103	4	2	1	0
103	4	3	0	1
103	4	4	0	0
103	4	5	1	0
103	4	6	0	1
103	4	7	0	0
103	4	8	0	1
103	4	9	0	0
103	4	10	1	1
103	4	11	0	0
103	4	12	1	1
103	4	13	1	0
103	4	14	1	0
103	4	15	0	0
103	4	16	NA	NA
103	4	17	NA	NA
103	4	18	1	1
103	4	19	0	0
103	4	20	1	1
103	4	21	1	0
103	4	22	1	1
103	4	23	1	0
103	4	24	0	0
103	4	25	1	0
103	4	26	0	0
103	5	1	0	1
103	5	2	1	0
103	5	3	1	1
103	5	4	1	0
103	5	5	0	1
103	5	6	1	1
103	5	7	0	1
103	5	8	1	1
103	5	9	0	1
103	5	10	0	1
103	5	11	1	0
103	5	12	0	0
103	5	13	1	1
103	5	14	1	1
103	5	15	0	1
103	5	16	NA	NA
103	5	17	1	1
103	5	18	1	0
103	5	19	0	0
103	5	20	0	0
103	5	21	1	1
103	5	22	NA	NA
103	5	23	1	1
103	5	24	0	0
103	5	25	0	1
103	5	26	0	1
103	6	1	1	1
103	6	2	1	0
103	6	3	1	0
103	6	4	NA	NA
103	6	5	1	1
103	6	6	0	1
103	6	7	0	0
103	6	8	0	1
103	6	9	0	0
103	6	10	1	0
103	6	11	0	1
103	6	12	1	1
103	6	13	1	1
103	6	14	0	1
103	6	15	1	0
103	6	16	0	1
103	6	17	1	1
103	6	18	0	1
103	6	19	0	1
103	6	20	1	0
103	6	21	1	0
103	6	22	0	1
103	6	23	0	1
103	6	24	0	0
103	6	25	NA	NA
103	6	26	1	0
104	1	1	0	0
104	1	2	1	0
104	1	3	1	0
104	1	4	0	NA
104	1	5	0	1
104	1	6	NA	NA
104	1	7	1	0
104	1	8	0	1
104	1	9	1	0
104	1	10	1	0
104	1	11	1	1
104	1	12	0	0
104	1	13	1	0
104	1	14	0	0
104	1	15	1	1
104	1	16	1	0
104	1	17	NA	NA
104	1	18	0	0
104	1	19	0	1
104	1	20	0	0
104	1	21	1	1
104	1	22	1	0
104	1	23	0	1
104	1	24	1	0
104	1	25	0	NA
104	1	26	0	0
104	2	1	0	1
104	2	2	1	0
104	2	3	1	0
104	2	4	1	0
104	2	5	1	1
104	2	6	1	0
104	2	7	0	0
104	2	8	0	0
104	2	9	0	0
104	2	10	NA	NA
104	2	11	1	0
104	2	12	0	NA
104	2	13	1	0
104	2	14	0	NA
104	2	15	NA	NA
104	2	16	0	1
104	2	17	1	0
104	2	18	1	0
104	2	19	1	1
104	2	20	0	0
104	2	21	0	0
104	2	22	1	0
104	2	23	0	1
104	2	24	1	0
104	2	25	0	0
104	2	26	0	1
104	3	1	0	1
104	3	2	1	1
104	3	3	NA	NA
104	3	4	0	1
104	3	5	0	1
104	3	6	1	1
104	3	7	1	0
104	3	8	0	0
104	3	9	1	1
104	3	10	1	1
104	3	11	0	1
104	3	12	NA	NA
104	3	13	1	0
104	3	14	0	1
104	3	15	0	0
104	3	16	1	0
104	3	17	1	1
104	3	18	1	0
104	3	19	0	1
104	3	20	0	1
104	3	21	1	NA
104	3	22	1	NA
104	3	23	0	1
104	3	24	1	1
104	3	25	0	NA
104	3	26	0	0
104	4	1	0	1
104	4	2	1	1
104	4	3	0	0
104	4	4	0	1
104	4	5	1	1
104	4	6	0	1
104	4	7	0	0
104	4	8	0	1
104	4	9	0	0
104	4	10	1	0
104	4	11	0	1
104	4	12	1	0
104	4	13	1	0
104	4	14	1	NA
104	4	15	0	1
104	4	16	NA	NA
104	4	17	NA	NA
104	4	18	1	0
104	4	19	0	1
104	4	20	1	0
104	4	21	1	1
104	4	22	1	NA
104	4	23	1	0
104	4	24	0	1
104	4	25	1	0
104	4	26	0	1
104	5	1	0	1
104	5	2	1	1
104	5	3	1	1
104	5	4	1	0
104	5	5	0	1
104	5	6	1	0
104	5	7	0	0
104	5	8	1	1
104	5	9	0	0
104	5	10	0	0
104	5	11	1	0
104	5	12	0	NA
104	5	13	1	0
104	5	14	1	0
104	5	15	0	0
104	5	16	NA	NA
104	5	17	1	0
104	5	18	1	0
104	5	19	0	0
104	5	20	0	1
104	5	21	1	1
104	5	22	NA	NA
104	5	23	1	NA
104	5	24	0	0
104	5	25	0	0
104	5	26	0	0
104	6	1	1	1
104	6	2	1	1
104	6	3	1	0
104	6	4	NA	NA
104	6	5	1	1
104	6	6	0	1
104	6	7	0	0
104	6	8	0	0
104	6	9	0	0
104	6	10	1	0
104	6	11	0	1
104	6	12	1	1
104	6	13	1	0
104	6	14	0	0
104	6	15	1	1
104	6	16	0	0
104	6	17	1	1
104	6	18	0	1
104	6	19	0	0
104	6	20	1	0
104	6	21	1	0
104	6	22	0	1
104	6	23	0	0
104	6	24	0	0
104	6	25	NA	NA
104	6	26	1	1
105	1	1	0	0
105	1	2	1	1
105	1	3	1	0
105	1	4	0	0
105	1	5	0	1
105	1	6	NA	NA
105	1	7	1	0
105	1	8	0	0
105	1	9	1	1
105	1	10	1	1
105	1	11	1	0
105	1	12	0	1
105	1	13	1	1
105	1	14	0	1
105	1	15	1	0
105	1	16	1	1
105	1	17	NA	NA
105	1	18	0	0
105	1	19	0	1
105	1	20	0	0
105	1	21	1	1
105	1	22	1	0
105	1	23	0	0
105	1	24	1	0
105	1	25	0	1
105	1	26	0	0
105	2	1	0	NA
105	2	2	1	0
105	2	3	1	1
105	2	4	1	1
105	2	5	1	1
105	2	6	1	1
105	2	7	0	1
105	2	8	0	0
105	2	9	0	0
105	2	10	NA	NA
105	2	11	1	NA
105	2	12	0	0
105	2	13	1	1
105	2	14	0	1
105	2	15	NA	0
105	2	16	0	1
105	2	17	1	1
105	2	18	1	1
105	2	19	1	1
105	2	20	0	1
105	2	21	0	1
105	2	22	1	0
105	2	23	0	1
105	2	24	1	1
105	2	25	0	1
105	2	26	0	0
105	3	1	0	1
105	3	2	1	1
105	3	3	NA	NA
105	3	4	0	0
105	3	5	0	0
105	3	6	1	1
105	3	7	1	1
105	3	8	0	1
105	3	9	1	1
105	3	10	1	1
105	3	11	0	1
105	3	12	NA	NA
105	3	13	1	1
105	3	14	0	0
105	3	15	0	0
105	3	16	1	1
105	3	17	1	1
105	3	18	1	1
105	3	19	0	0
105	3	20	0	0
105	3	21	1	1
105	3	22	1	1
105	3	23	0	1
105	3	24	1	0
105	3	25	0	0
105	3	26	0	0
105	4	1	0	0
105	4	2	1	1
105	4	3	0	0
105	4	4	0	1
105	4	5	1	1
105	4	6	0	1
105	4	7	0	0
105	4	8	0	0
105	4	9	0	1
105	4	10	1	1
105	4	11	0	1
105	4	12	1	1
105	4	13	1	1
105	4	14	1	1
105	4	15	0	0
105	4	16	NA	NA
105	4	17	NA	NA
105	4	18	1	0
105	4	19	0	0
105	4	20	1	1
105	4	21	1	0
105	4	22	1	1
105	4	23	1	1
105	4	24	0	1
105	4	25	1	1
105	4	26	0	1
105	5	1	0	1
105	5	2	1	1
105	5	3	1	1
105	5	4	1	0
105	5	5	0	1
105	5	6	1	0
105	5	7	0	1
105	5	8	1	0
105	5	9	0	1
105	5	10	0	1
105	5	11	1	0
105	5	12	0	1
105	5	13	1	1
105	5	14	1	1
105	5	15	0	1
105	5	16	NA	NA
105	5	17	1	1
105	5	18	1	1
105	5	19	0	0
105	5	20	0	0
105	5	21	1	1
105	5	22	NA	NA
105	5	23	1	1
105	5	24	0	1
105	5	25	0	0
105	5	26	0	1
105	6	1	1	1
105	6	2	1	1
105	6	3	1	1
105	6	4	NA	NA
105	6	5	1	1
105	6	6	0	1
105	6	7	0	0
105	6	8	0	1
105	6	9	0	0
105	6	10	1	1
105	6	11	0	1
105	6	12	1	1
105	6	13	1	1
105	6	14	0	0
105	6	15	1	1
105	6	16	0	1
105	6	17	1	1
105	6	18	0	0
105	6	19	0	1
105	6	20	1	1
105	6	21	1	1
105	6	22	0	1
105	6	23	0	1
105	6	24	0	0
105	6	25	NA	NA
105	6	26	1	1
106	1	1	0	0
106	1	2	1	0
106	1	3	1	1
106	1	4	0	0
106	1	5	0	1
106	1	6	NA	NA
106	1	7	1	1
106	1	8	0	0
106	1	9	1	0
106	1	10	1	1
106	1	11	1	1
106	1	12	0	0
106	1	13	1	1
106	1	14	0	1
106	1	15	1	1
106	1	16	1	1
106	1	17	NA	NA
106	1	18	0	0
106	1	19	0	1
106	1	20	0	0
106	1	21	1	0
106	1	22	1	1
106	1	23	0	1
106	1	24	1	0
106	1	25	0	1
106	1	26	0	0
106	2	1	0	0
106	2	2	1	1
106	2	3	1	1
106	2	4	1	1
106	2	5	1	1
106	2	6	1	0
106	2	7	0	1
106	2	8	0	0
106	2	9	0	0
106	2	10	NA	NA
106	2	11	1	1
106	2	12	0	1
106	2	13	1	1
106	2	14	0	0
106	2	15	NA	NA
106	2	16	0	1
106	2	17	1	0
106	2	18	1	1
106	2	19	1	1
106	2	20	0	1
106	2	21	0	0
106	2	22	1	1
106	2	23	0	1
106	2	24	1	1
106	2	25	0	0
106	2	26	0	1
106	3	1	0	1
106	3	2	1	1
106	3	3	NA	NA
106	3	4	0	1
106	3	5	0	0
106	3	6	1	0
106	3	7	1	0
106	3	8	0	0
106	3	9	1	1
106	3	10	1	1
106	3	11	0	0
106	3	12	NA	NA
106	3	13	1	0
106	3	14	0	1
106	3	15	0	1
106	3	16	1	1
106	3	17	1	1
106	3	18	1	1
106	3	19	0	0
106	3	20	0	0
106	3	21	1	1
106	3	22	1	1
106	3	23	0	0
106	3	24	1	1
106	3	25	0	1
106	3	26	0	0
106	4	1	0	1
106	4	2	1	1
106	4	3	0	1
106	4	4	0	0
106	4	5	1	1
106	4	6	0	0
106	4	7	0	1
106	4	8	0	0
106	4	9	0	1
106	4	10	1	1
106	4	11	0	1
106	4	12	1	1
106	4	13	1	0
106	4	14	1	1
106	4	15	0	0
106	4	16	NA	NA
106	4	17	NA	NA
106	4	18	1	1
106	4	19	0	1
106	4	20	1	1
106	4	21	1	0
106	4	22	1	1
106	4	23	1	1
106	4	24	0	1
106	4	25	1	1
106	4	26	0	1
106	5	1	0	0
106	5	2	1	1
106	5	3	1	1
106	5	4	1	1
106	5	5	0	1
106	5	6	1	1
106	5	7	0	1
106	5	8	1	1
106	5	9	0	0
106	5	10	0	1
106	5	11	1	1
106	5	12	0	0
106	5	13	1	1
106	5	14	1	1
106	5	15	0	0
106	5	16	NA	NA
106	5	17	1	1
106	5	18	1	1
106	5	19	0	1
106	5	20	0	0
106	5	21	1	0
106	5	22	NA	NA
106	5	23	1	1
106	5	24	0	1
106	5	25	0	1
106	5	26	0	1
106	6	1	1	1
106	6	2	1	1
106	6	3	1	1
106	6	4	NA	NA
106	6	5	1	1
106	6	6	0	1
106	6	7	0	1
106	6	8	0	1
106	6	9	0	0
106	6	10	1	1
106	6	11	0	0
106	6	12	1	1
106	6	13	1	1
106	6	14	0	0
106	6	15	1	1
106	6	16	0	0
106	6	17	1	1
106	6	18	0	0
106	6	19	0	1
106	6	20	1	1
106	6	21	1	1
106	6	22	0	0
106	6	23	0	1
106	6	24	0	1
106	6	25	NA	NA
106	6	26	1	1
107	1	1	0	0
107	1	2	1	0
107	1	3	1	1
107	1	4	0	0
107	1	5	0	1
107	1	6	NA	NA
107	1	7	1	1
107	1	8	0	0
107	1	9	1	1
107	1	10	1	1
107	1	11	1	1
107	1	12	0	0
107	1	13	1	0
107	1	14	0	1
107	1	15	1	1
107	1	16	1	1
107	1	17	NA	NA
107	1	18	0	0
107	1	19	0	0
107	1	20	0	0
107	1	21	1	1
107	1	22	1	0
107	1	23	0	0
107	1	24	1	0
107	1	25	0	0
107	1	26	0	0
107	2	1	0	0
107	2	2	1	1
107	2	3	1	1
107	2	4	1	0
107	2	5	1	1
107	2	6	1	0
107	2	7	0	0
107	2	8	0	0
107	2	9	0	0
107	2	10	NA	NA
107	2	11	1	NA
107	2	12	0	0
107	2	13	1	0
107	2	14	0	0
107	2	15	NA	0
107	2	16	0	0
107	2	17	1	1
107	2	18	1	1
107	2	19	1	1
107	2	20	0	1
107	2	21	0	0
107	2	22	1	0
107	2	23	0	1
107	2	24	1	1
107	2	25	0	0
107	2	26	0	1
107	3	1	0	0
107	3	2	1	1
107	3	3	NA	NA
107	3	4	0	0
107	3	5	0	0
107	3	6	1	1
107	3	7	1	0
107	3	8	0	0
107	3	9	1	1
107	3	10	1	1
107	3	11	0	1
107	3	12	NA	NA
107	3	13	1	0
107	3	14	0	0
107	3	15	0	0
107	3	16	1	1
107	3	17	1	1
107	3	18	1	0
107	3	19	0	0
107	3	20	0	0
107	3	21	1	1
107	3	22	1	0
107	3	23	0	1
107	3	24	1	0
107	3	25	0	0
107	3	26	0	1
107	4	1	0	0
107	4	2	1	1
107	4	3	0	1
107	4	4	0	0
107	4	5	1	1
107	4	6	0	0
107	4	7	0	0
107	4	8	0	0
107	4	9	0	0
107	4	10	1	0
107	4	11	0	1
107	4	12	1	1
107	4	13	1	0
107	4	14	1	0
107	4	15	0	0
107	4	16	NA	NA
107	4	17	NA	NA
107	4	18	1	1
107	4	19	0	0
107	4	20	1	1
107	4	21	1	1
107	4	22	1	1
107	4	23	1	1
107	4	24	0	1
107	4	25	1	1
107	4	26	0	0
107	5	1	0	0
107	5	2	1	0
107	5	3	1	1
107	5	4	1	0
107	5	5	0	0
107	5	6	1	1
107	5	7	0	1
107	5	8	1	1
107	5	9	0	1
107	5	10	0	1
107	5	11	1	1
107	5	12	0	1
107	5	13	1	0
107	5	14	1	1
107	5	15	0	0
107	5	16	NA	NA
107	5	17	1	0
107	5	18	1	0
107	5	19	0	0
107	5	20	0	1
107	5	21	1	1
107	5	22	NA	NA
107	5	23	1	0
107	5	24	0	0
107	5	25	0	0
107	5	26	0	0
107	6	1	1	1
107	6	2	1	0
107	6	3	1	1
107	6	4	NA	NA
107	6	5	1	1
107	6	6	0	1
107	6	7	0	0
107	6	8	0	0
107	6	9	0	0
107	6	10	1	1
107	6	11	0	1
107	6	12	1	0
107	6	13	1	0
107	6	14	0	1
107	6	15	1	1
107	6	16	0	1
107	6	17	1	1
107	6	18	0	0
107	6	19	0	0
107	6	20	1	1
107	6	21	1	1
107	6	22	0	1
107	6	23	0	0
107	6	24	0	1
107	6	25	NA	NA
107	6	26	1	0
108	1	1	0	0
108	1	2	1	1
108	1	3	1	0
108	1	4	0	0
108	1	5	0	0
108	1	6	NA	NA
108	1	7	1	0
108	1	8	0	0
108	1	9	1	1
108	1	10	1	1
108	1	11	1	1
108	1	12	0	0
108	1	13	1	0
108	1	14	0	0
108	1	15	1	1
108	1	16	1	0
108	1	17	NA	NA
108	1	18	0	0
108	1	19	0	0
108	1	20	0	1
108	1	21	1	0
108	1	22	1	1
108	1	23	0	0
108	1	24	1	1
108	1	25	0	1
108	1	26	0	0
108	2	1	0	0
108	2	2	1	1
108	2	3	1	1
108	2	4	1	1
108	2	5	1	1
108	2	6	1	1
108	2	7	0	0
108	2	8	0	0
108	2	9	0	0
108	2	10	NA	NA
108	2	11	1	1
108	2	12	0	1
108	2	13	1	0
108	2	14	0	NA
108	2	15	NA	NA
108	2	16	0	1
108	2	17	1	1
108	2	18	1	1
108	2	19	1	1
108	2	20	0	0
108	2	21	0	0
108	2	22	1	1
108	2	23	0	0
108	2	24	1	0
108	2	25	0	1
108	2	26	0	0
108	3	1	0	1
108	3	2	1	1
108	3	3	NA	NA
108	3	4	0	0
108	3	5	0	0
108	3	6	1	1
108	3	7	1	0
108	3	8	0	0
108	3	9	1	1
108	3	10	1	NA
108	3	11	0	1
108	3	12	NA	NA
108	3	13	1	0
108	3	14	0	1
108	3	15	0	1
108	3	16	1	0
108	3	17	1	NA
108	3	18	1	0
108	3	19	0	0
108	3	20	0	1
108	3	21	1	0
108	3	22	1	0
108	3	23	0	0
108	3	24	1	1
108	3	25	0	1
108	3	26	0	0
108	4	1	0	1
108	4	2	1	1
108	4	3	0	1
108	4	4	0	1
108	4	5	1	1
108	4	6	0	1
108	4	7	0	0
108	4	8	0	1
108	4	9	0	0
108	4	10	1	1
108	4	11	0	0
108	4	12	1	0
108	4	13	1	1
108	4	14	1	0
108	4	15	0	1
108	4	16	NA	NA
108	4	17	NA	NA
108	4	18	1	0
108	4	19	0	0
108	4	20	1	0
108	4	21	1	1
108	4	22	1	0
108	4	23	1	0
108	4	24	0	0
108	4	25	1	0
108	4	26	0	0
108	5	1	0	0
108	5	2	1	0
108	5	3	1	1
108	5	4	1	1
108	5	5	0	1
108	5	6	1	0
108	5	7	0	0
108	5	8	1	1
108	5	9	0	0
108	5	10	0	1
108	5	11	1	1
108	5	12	0	1
108	5	13	1	1
108	5	14	1	1
108	5	15	0	1
108	5	16	NA	NA
108	5	17	1	1
108	5	18	1	1
108	5	19	0	0
108	5	20	0	0
108	5	21	1	1
108	5	22	NA	NA
108	5	23	1	1
108	5	24	0	1
108	5	25	0	0
108	5	26	0	1
108	6	1	1	1
108	6	2	1	0
108	6	3	1	1
108	6	4	NA	NA
108	6	5	1	1
108	6	6	0	1
108	6	7	0	0
108	6	8	0	1
108	6	9	0	1
108	6	10	1	0
108	6	11	0	1
108	6	12	1	1
108	6	13	1	1
108	6	14	0	1
108	6	15	1	1
108	6	16	0	1
108	6	17	1	0
108	6	18	0	1
108	6	19	0	0
108	6	20	1	1
108	6	21	1	1
108	6	22	0	1
108	6	23	0	0
108	6	24	0	1
108	6	25	NA	NA
108	6	26	1	1
109	1	1	0	0
109	1	2	1	0
109	1	3	1	0
109	1	4	0	1
109	1	5	0	0
109	1	6	NA	NA
109	1	7	1	0
109	1	8	0	0
109	1	9	1	0
109	1	10	1	1
109	1	11	1	0
109	1	12	0	0
109	1	13	1	0
109	1	14	0	1
109	1	15	1	1
109	1	16	1	0
109	1	17	NA	NA
109	1	18	0	0
109	1	19	0	0
109	1	20	0	0
109	1	21	1	0
109	1	22	1	0
109	1	23	0	0
109	1	24	1	1
109	1	25	0	0
109	1	26	0	0
109	2	1	0	0
109	2	2	1	0
109	2	3	1	0
109	2	4	1	1
109	2	5	1	0
109	2	6	1	1
109	2	7	0	0
109	2	8	0	0
109	2	9	0	0
109	2	10	NA	NA
109	2	11	1	NA
109	2	12	0	0
109	2	13	1	0
109	2	14	0	1
109	2	15	NA	0
109	2	16	0	0
109	2	17	1	1
109	2	18	1	1
109	2	19	1	0
109	2	20	0	0
109	2	21	0	0
109	2	22	1	0
109	2	23	0	0
109	2	24	1	0
109	2	25	0	0
109	2	26	0	0
109	3	1	0	0
109	3	2	1	0
109	3	3	NA	NA
109	3	4	0	0
109	3	5	0	0
109	3	6	1	0
109	3	7	1	0
109	3	8	0	0
109	3	9	1	0
109	3	10	1	1
109	3	11	0	0
109	3	12	NA	NA
109	3	13	1	0
109	3	14	0	0
109	3	15	0	0
109	3	16	1	0
109	3	17	1	1
109	3	18	1	0
109	3	19	0	0
109	3	20	0	0
109	3	21	1	0
109	3	22	1	0
109	3	23	0	0
109	3	24	1	0
109	3	25	0	1
109	3	26	0	0
109	4	1	0	1
109	4	2	1	1
109	4	3	0	1
109	4	4	0	1
109	4	5	1	0
109	4	6	0	0
109	4	7	0	0
109	4	8	0	0
109	4	9	0	0
109	4	10	1	0
109	4	11	0	0
109	4	12	1	0
109	4	13	1	0
109	4	14	1	1
109	4	15	0	0
109	4	16	NA	NA
109	4	17	NA	NA
109	4	18	1	1
109	4	19	0	0
109	4	20	1	1
109	4	21	1	1
109	4	22	1	1
109	4	23	1	0
109	4	24	0	1
109	4	25	1	0
109	4	26	0	1
109	5	1	0	1
109	5	2	1	0
109	5	3	1	0
109	5	4	1	1
109	5	5	0	NA
109	5	6	1	0
109	5	7	0	0
109	5	8	1	0
109	5	9	0	0
109	5	10	0	1
109	5	11	1	1
109	5	12	0	0
109	5	13	1	0
109	5	14	1	0
109	5	15	0	0
109	5	16	NA	NA
109	5	17	1	0
109	5	18	1	1
109	5	19	0	0
109	5	20	0	0
109	5	21	1	1
109	5	22	NA	NA
109	5	23	1	1
109	5	24	0	0
109	5	25	0	0
109	5	26	0	1
109	6	1	1	1
109	6	2	1	0
109	6	3	1	1
109	6	4	NA	NA
109	6	5	1	0
109	6	6	0	0
109	6	7	0	0
109	6	8	0	1
109	6	9	0	NA
109	6	10	1	0
109	6	11	0	1
109	6	12	1	1
109	6	13	1	0
109	6	14	0	0
109	6	15	1	NA
109	6	16	0	1
109	6	17	1	0
109	6	18	0	1
109	6	19	0	0
109	6	20	1	1
109	6	21	1	1
109	6	22	0	1
109	6	23	0	0
109	6	24	0	0
109	6	25	NA	NA
109	6	26	1	1
111	1	1	0	0
111	1	2	1	0
111	1	3	1	0
111	1	4	0	0
111	1	5	0	0
111	1	6	NA	NA
111	1	7	1	1
111	1	8	0	0
111	1	9	1	0
111	1	10	1	1
111	1	11	1	0
111	1	12	0	0
111	1	13	1	0
111	1	14	0	0
111	1	15	1	0
111	1	16	1	1
111	1	17	NA	NA
111	1	18	0	0
111	1	19	0	1
111	1	20	0	0
111	1	21	1	1
111	1	22	1	1
111	1	23	0	0
111	1	24	1	0
111	1	25	0	NA
111	1	26	0	0
111	2	1	0	0
111	2	2	1	1
111	2	3	1	0
111	2	4	1	1
111	2	5	1	0
111	2	6	1	1
111	2	7	0	0
111	2	8	0	0
111	2	9	0	0
111	2	10	NA	NA
111	2	11	1	0
111	2	12	0	1
111	2	13	1	0
111	2	14	0	NA
111	2	15	NA	NA
111	2	16	0	0
111	2	17	1	0
111	2	18	1	0
111	2	19	1	0
111	2	20	0	0
111	2	21	0	0
111	2	22	1	0
111	2	23	0	0
111	2	24	1	0
111	2	25	0	1
111	2	26	0	NA
111	3	1	0	0
111	3	2	1	0
111	3	3	NA	NA
111	3	4	0	0
111	3	5	0	0
111	3	6	1	1
111	3	7	1	0
111	3	8	0	1
111	3	9	1	0
111	3	10	1	0
111	3	11	0	0
111	3	12	NA	NA
111	3	13	1	0
111	3	14	0	1
111	3	15	0	0
111	3	16	1	1
111	3	17	1	0
111	3	18	1	0
111	3	19	0	1
111	3	20	0	0
111	3	21	1	1
111	3	22	1	1
111	3	23	0	0
111	3	24	1	0
111	3	25	0	0
111	3	26	0	0
111	4	1	0	1
111	4	2	1	1
111	4	3	0	1
111	4	4	0	0
111	4	5	1	0
111	4	6	0	0
111	4	7	0	0
111	4	8	0	0
111	4	9	0	1
111	4	10	1	1
111	4	11	0	0
111	4	12	1	1
111	4	13	1	1
111	4	14	1	1
111	4	15	0	1
111	4	16	NA	NA
111	4	17	NA	NA
111	4	18	1	0
111	4	19	0	0
111	4	20	1	1
111	4	21	1	1
111	4	22	1	1
111	4	23	1	1
111	4	24	0	1
111	4	25	1	0
111	4	26	0	0
111	5	1	0	0
111	5	2	1	0
111	5	3	1	0
111	5	4	1	1
111	5	5	0	1
111	5	6	1	0
111	5	7	0	0
111	5	8	1	0
111	5	9	0	1
111	5	10	0	1
111	5	11	1	0
111	5	12	0	0
111	5	13	1	1
111	5	14	1	0
111	5	15	0	0
111	5	16	NA	NA
111	5	17	1	1
111	5	18	1	0
111	5	19	0	0
111	5	20	0	1
111	5	21	1	1
111	5	22	NA	NA
111	5	23	1	0
111	5	24	0	0
111	5	25	0	0
111	5	26	0	1
111	6	1	1	1
111	6	2	1	0
111	6	3	1	0
111	6	4	NA	NA
111	6	5	1	1
111	6	6	0	1
111	6	7	0	0
111	6	8	0	0
111	6	9	0	0
111	6	10	1	1
111	6	11	0	0
111	6	12	1	1
111	6	13	1	0
111	6	14	0	0
111	6	15	1	1
111	6	16	0	0
111	6	17	1	1
111	6	18	0	0
111	6	19	0	1
111	6	20	1	1
111	6	21	1	0
111	6	22	0	0
111	6	23	0	0
111	6	24	0	0
111	6	25	NA	NA
111	6	26	1	1
112	1	1	0	0
112	1	2	1	0
112	1	3	1	1
112	1	4	0	0
112	1	5	0	0
112	1	6	NA	NA
112	1	7	1	1
112	1	8	0	0
112	1	9	1	0
112	1	10	1	0
112	1	11	1	1
112	1	12	0	0
112	1	13	1	1
112	1	14	0	1
112	1	15	1	1
112	1	16	1	1
112	1	17	NA	NA
112	1	18	0	0
112	1	19	0	1
112	1	20	0	1
112	1	21	1	0
112	1	22	1	0
112	1	23	0	0
112	1	24	1	0
112	1	25	0	1
112	1	26	0	0
112	2	1	0	0
112	2	2	1	1
112	2	3	1	1
112	2	4	1	1
112	2	5	1	1
112	2	6	1	0
112	2	7	0	1
112	2	8	0	0
112	2	9	0	1
112	2	10	NA	NA
112	2	11	1	NA
112	2	12	0	1
112	2	13	1	1
112	2	14	0	0
112	2	15	NA	0
112	2	16	0	0
112	2	17	1	0
112	2	18	1	0
112	2	19	1	1
112	2	20	0	0
112	2	21	0	1
112	2	22	1	0
112	2	23	0	1
112	2	24	1	1
112	2	25	0	0
112	2	26	0	0
112	3	1	0	0
112	3	2	1	0
112	3	3	NA	NA
112	3	4	0	1
112	3	5	0	0
112	3	6	1	1
112	3	7	1	1
112	3	8	0	0
112	3	9	1	1
112	3	10	1	0
112	3	11	0	0
112	3	12	NA	NA
112	3	13	1	1
112	3	14	0	0
112	3	15	0	1
112	3	16	1	1
112	3	17	1	1
112	3	18	1	1
112	3	19	0	1
112	3	20	0	1
112	3	21	1	1
112	3	22	1	0
112	3	23	0	0
112	3	24	1	0
112	3	25	0	1
112	3	26	0	0
112	4	1	0	1
112	4	2	1	1
112	4	3	0	1
112	4	4	0	0
112	4	5	1	0
112	4	6	0	0
112	4	7	0	0
112	4	8	0	0
112	4	9	0	1
112	4	10	1	1
112	4	11	0	0
112	4	12	1	0
112	4	13	1	0
112	4	14	1	1
112	4	15	0	1
112	4	16	NA	NA
112	4	17	NA	NA
112	4	18	1	0
112	4	19	0	0
112	4	20	1	1
112	4	21	1	0
112	4	22	1	1
112	4	23	1	0
112	4	24	0	0
112	4	25	1	0
112	4	26	0	1
112	5	1	0	1
112	5	2	1	1
112	5	3	1	0
112	5	4	1	0
112	5	5	0	0
112	5	6	1	1
112	5	7	0	1
112	5	8	1	0
112	5	9	0	1
112	5	10	0	1
112	5	11	1	0
112	5	12	0	1
112	5	13	1	1
112	5	14	1	1
112	5	15	0	0
112	5	16	NA	NA
112	5	17	1	1
112	5	18	1	0
112	5	19	0	0
112	5	20	0	1
112	5	21	1	0
112	5	22	NA	NA
112	5	23	1	1
112	5	24	0	0
112	5	25	0	0
112	5	26	0	0
112	6	1	1	0
112	6	2	1	1
112	6	3	1	0
112	6	4	NA	NA
112	6	5	1	0
112	6	6	0	0
112	6	7	0	1
112	6	8	0	0
112	6	9	0	0
112	6	10	1	1
112	6	11	0	1
112	6	12	1	1
112	6	13	1	0
112	6	14	0	0
112	6	15	1	1
112	6	16	0	0
112	6	17	1	0
112	6	18	0	1
112	6	19	0	1
112	6	20	1	0
113	1	1	0	0
113	1	2	1	1
113	1	3	1	0
113	1	4	0	1
113	1	5	0	1
113	1	6	NA	NA
113	1	7	1	1
113	1	8	0	1
113	1	9	1	1
113	1	10	1	1
113	1	11	1	1
113	1	12	0	0
113	1	13	1	0
113	1	14	0	1
113	1	15	1	1
113	1	16	1	0
113	1	17	NA	NA
113	1	18	0	0
113	1	19	0	1
113	1	20	0	1
113	1	21	1	1
113	1	22	1	1
113	1	23	0	1
113	1	24	1	1
113	1	25	0	0
113	1	26	0	1
113	2	1	0	0
113	2	2	1	1
113	2	3	1	1
113	2	4	1	0
113	2	5	1	1
113	2	6	1	1
113	2	7	0	0
113	2	8	0	0
113	2	9	0	1
113	2	10	NA	NA
113	2	11	1	1
113	2	12	0	1
113	2	13	1	0
113	2	14	0	0
113	2	15	NA	NA
113	2	16	0	1
113	2	17	1	1
113	2	18	1	1
113	2	19	1	1
113	2	20	0	0
113	2	21	0	1
113	2	22	1	0
113	2	23	0	0
113	2	24	1	1
113	2	25	0	0
113	2	26	0	1
113	3	1	0	0
113	3	2	1	0
113	3	3	NA	NA
113	3	4	0	1
113	3	5	0	0
113	3	6	1	1
113	3	7	1	1
113	3	8	0	0
113	3	9	1	0
113	3	10	1	0
113	3	11	0	0
113	3	12	NA	NA
113	3	13	1	0
113	3	14	0	0
113	3	15	0	0
113	3	16	1	0
113	3	17	1	0
113	3	18	1	1
113	3	19	0	0
113	3	20	0	0
113	3	21	1	0
113	3	22	1	1
113	3	23	0	1
113	3	24	1	0
113	3	25	0	0
113	3	26	0	1
113	4	1	0	0
113	4	2	1	1
113	4	3	0	1
113	4	4	0	1
113	4	5	1	0
113	4	6	0	0
113	4	7	0	0
113	4	8	0	0
113	4	9	0	1
113	4	10	1	1
113	4	11	0	0
113	4	12	1	1
113	4	13	1	1
113	4	14	1	0
113	4	15	0	1
113	4	16	NA	NA
113	4	17	NA	NA
113	4	18	1	1
113	4	19	0	0
113	4	20	1	1
113	4	21	1	0
113	4	22	1	1
113	4	23	1	1
113	4	24	0	0
113	4	25	1	1
113	4	26	0	0
113	5	1	0	1
113	5	2	1	0
113	5	3	1	1
113	5	4	1	1
113	5	5	0	0
113	5	6	1	1
113	5	7	0	1
113	5	8	1	1
113	5	9	0	1
113	5	10	0	0
113	5	11	1	0
113	5	12	0	1
113	5	13	1	1
113	5	14	1	1
113	5	15	0	0
113	5	16	NA	NA
113	5	17	1	1
113	5	18	1	1
113	5	19	0	1
113	5	20	0	0
113	5	21	1	0
113	5	22	NA	NA
113	5	23	1	1
113	5	24	0	0
113	5	25	0	1
113	5	26	0	1
113	6	1	1	1
113	6	2	1	1
113	6	3	1	0
113	6	4	NA	NA
113	6	5	1	1
113	6	6	0	0
113	6	7	0	0
113	6	8	0	0
113	6	9	0	1
113	6	10	1	1
113	6	11	0	1
113	6	12	1	1
113	6	13	1	1
113	6	14	0	1
113	6	15	1	1
113	6	16	0	1
113	6	17	1	1
113	6	18	0	1
113	6	19	0	1
113	6	20	1	1
113	6	21	1	1
113	6	22	0	1
113	6	23	0	0
113	6	24	0	0
113	6	25	NA	NA
113	6	26	1	1
114	1	1	0	0
114	1	2	1	0
114	1	3	1	0
114	1	4	0	1
114	1	5	0	0
114	1	6	NA	NA
114	1	7	1	1
114	1	8	0	0
114	1	9	1	1
114	1	10	1	1
114	1	11	1	0
114	1	12	0	0
114	1	13	1	1
114	1	14	0	0
114	1	15	1	0
114	1	16	1	0
114	1	17	NA	NA
114	1	18	0	0
114	1	19	0	NA
114	1	20	0	0
114	1	21	1	1
114	1	22	1	0
114	1	23	0	0
114	1	24	1	1
114	1	25	0	0
114	1	26	0	0
114	2	1	0	0
114	2	2	1	1
114	2	3	1	0
114	2	4	1	1
114	2	5	1	0
114	2	6	1	0
114	2	7	0	0
114	2	8	0	0
114	2	9	0	0
114	2	10	NA	NA
114	2	11	1	NA
114	2	12	0	0
114	2	13	1	0
114	2	14	0	0
114	2	15	NA	0
114	2	16	0	NA
114	2	17	1	0
114	2	18	1	0
114	2	19	1	1
114	2	20	0	0
114	2	21	0	0
114	2	22	1	0
114	2	23	0	0
114	2	24	1	0
114	2	25	0	0
114	2	26	0	0
114	3	1	0	1
114	3	2	1	0
114	3	3	NA	NA
114	3	4	0	0
114	3	5	0	1
114	3	6	1	1
114	3	7	1	1
114	3	8	0	0
114	3	9	1	1
114	3	10	1	0
114	3	11	0	0
114	3	12	NA	NA
114	3	13	1	0
114	3	14	0	0
114	3	15	0	0
114	3	16	1	0
114	3	17	1	NA
114	3	18	1	0
114	3	19	0	0
114	3	20	0	NA
114	3	21	1	0
114	3	22	1	0
114	3	23	0	0
114	3	24	1	0
114	3	25	0	0
114	3	26	0	0
114	4	1	0	0
114	4	2	1	1
114	4	3	0	0
114	4	4	0	0
114	4	5	1	0
114	4	6	0	0
114	4	7	0	0
114	4	8	0	0
114	4	9	0	0
114	4	10	1	NA
114	4	11	0	0
114	4	12	1	0
114	4	13	1	0
114	4	14	1	1
114	4	15	0	0
114	4	16	NA	NA
114	4	17	NA	NA
114	4	18	1	1
114	4	19	0	0
114	4	20	1	0
114	4	21	1	0
114	4	22	1	1
114	4	23	1	0
114	4	24	0	0
114	4	25	1	1
114	4	26	0	0
114	5	1	0	1
114	5	2	1	0
114	5	3	1	0
114	5	4	1	0
114	5	5	0	0
114	5	6	1	0
114	5	7	0	0
114	5	8	1	0
114	5	9	0	1
114	5	10	0	0
114	5	11	1	0
114	5	12	0	0
114	5	13	1	1
114	5	14	1	1
114	5	15	0	0
114	5	16	NA	NA
114	5	17	1	0
114	5	18	1	0
114	5	19	0	0
114	5	20	0	0
114	5	21	1	1
114	5	22	NA	NA
114	5	23	1	0
114	5	24	0	0
114	5	25	0	NA
114	5	26	0	0
114	6	1	1	1
114	6	2	1	1
114	6	3	1	0
114	6	4	NA	NA
114	6	5	1	1
114	6	6	0	1
114	6	7	0	0
114	6	8	0	0
114	6	9	0	0
114	6	10	1	1
114	6	11	0	1
114	6	12	1	0
114	6	13	1	1
114	6	14	0	1
114	6	15	1	0
114	6	16	0	0
114	6	17	1	1
114	6	18	0	0
114	6	19	0	0
114	6	20	1	0
114	6	21	1	0
114	6	22	0	0
114	6	23	0	0
114	6	24	0	1
114	6	25	NA	NA
114	6	26	1	0
115	1	1	0	0
115	1	2	1	0
115	1	3	1	1
115	1	4	0	0
115	1	5	0	0
115	1	6	NA	NA
115	1	7	1	0
115	1	8	0	0
115	1	9	1	0
115	1	10	1	0
115	1	11	1	0
115	1	12	0	0
115	1	13	1	0
115	1	14	0	1
115	1	15	1	0
115	1	16	1	0
115	1	17	NA	NA
115	1	18	0	0
115	1	19	0	0
115	1	20	0	0
115	1	21	1	1
115	1	22	1	0
115	1	23	0	0
115	1	24	1	1
115	1	25	0	1
115	1	26	0	0
115	2	1	0	0
115	2	2	1	1
115	2	3	1	1
115	2	4	1	0
115	2	5	1	1
115	2	6	1	1
115	2	7	0	0
115	2	8	0	0
115	2	9	0	0
115	2	10	NA	NA
115	2	11	1	0
115	2	12	0	0
115	2	13	1	1
115	2	14	0	1
115	2	15	NA	NA
115	2	16	0	1
115	2	17	1	1
115	2	18	1	1
115	2	19	1	0
115	2	20	0	0
115	2	21	0	0
115	2	22	1	1
115	2	23	0	1
115	2	24	1	0
115	2	25	0	0
115	2	26	0	0
115	3	1	0	1
115	3	2	1	1
115	3	3	NA	NA
115	3	4	0	0
115	3	5	0	0
115	3	6	1	1
115	3	7	1	1
115	3	8	0	0
115	3	9	1	0
115	3	10	1	1
115	3	11	0	0
115	3	12	NA	NA
115	3	13	1	0
115	3	14	0	0
115	3	15	0	0
115	3	16	1	1
115	3	17	1	1
115	3	18	1	0
115	3	19	0	0
115	3	20	0	0
115	3	21	1	1
115	3	22	1	1
115	3	23	0	0
115	3	24	1	0
115	3	25	0	0
115	3	26	0	0
115	4	1	0	0
115	4	2	1	1
115	4	3	0	1
115	4	4	0	0
115	4	5	1	0
115	4	6	0	0
115	4	7	0	0
115	4	8	0	1
115	4	9	0	0
115	4	10	1	1
115	4	11	0	0
115	4	12	1	0
115	4	13	1	0
115	4	14	1	1
115	4	15	0	0
115	4	16	NA	NA
115	4	17	NA	NA
115	4	18	1	1
115	4	19	0	0
115	4	20	1	1
115	4	21	1	0
115	4	22	1	0
115	4	23	1	1
115	4	24	0	0
115	4	25	1	0
115	4	26	0	0
115	5	1	0	0
115	5	2	1	1
115	5	3	1	1
115	5	4	1	1
115	5	5	0	1
115	5	6	1	0
115	5	7	0	1
115	5	8	1	0
115	5	9	0	1
115	5	10	0	0
115	5	11	1	0
115	5	12	0	1
115	5	13	1	1
115	5	14	1	1
115	5	15	0	0
115	5	16	NA	NA
115	5	17	1	1
115	5	18	1	1
115	5	19	0	0
115	5	20	0	0
115	5	21	1	1
115	5	22	NA	NA
115	5	23	1	1
115	5	24	0	0
115	5	25	0	0
115	5	26	0	0
115	6	1	1	0
115	6	2	1	1
115	6	3	1	1
[truncated: 1,583 more rows]

## Sheet: Figure2
subj	run	trial	curHighLow	Q_VTA_50_noSN_bin_mean_act	Q_HPC_mean_act	Q_PHC_mask_MNI152_bin_mean_act	Q_PRC_mask_MNI152_bin_mean_act
102	1	1	0	0.378712	0.47957	-0.037872	0.0363521
102	1	2	1	0.390038	0.142347	-0.462852	0.263054
102	1	3	1	-1.01319	-0.255497	-0.725782	0.131205
102	1	4	0	-0.644357	0.0763867	-0.390988	0.0641252
102	1	5	0	-0.195371	-0.688103	-0.227981	0.0944728
102	1	6	NA	0.186727	0.243738	0.116208	0.417991
102	1	7	1	-0.163398	0.623504	0.215762	0.584725
102	1	8	0	0.00965408	0.556202	0.716519	0.75673
102	1	9	1	-0.471383	-0.201497	-1.18802	-0.0196773
102	1	10	1	-0.0998266	0.684875	0.979172	0.511902
102	1	11	1	-0.907414	0.439988	1.19079	0.731897
102	1	12	0	-0.0101936	0.278637	0.86525	0.326304
102	1	13	1	-0.950927	0.673641	1.20518	0.492111
102	1	14	0	-0.955711	0.26269	0.860653	0.511321
102	1	15	1	0.406128	1.09068	2.2463	0.76541
102	1	16	1	-0.261064	-0.190107	-0.14389	0.00358087
102	1	17	NA	0.256297	-0.000394212	-0.183411	0.336108
102	1	18	0	0.218505	0.439036	0.628774	-0.169688
102	1	19	0	-0.293087	-0.736703	-0.24607	-0.192112
102	1	20	0	1.05107	0.468363	0.100875	0.0675164
102	1	21	1	0.456528	0.613433	0.889871	0.508182
102	1	22	1	0.30633	-0.028806	-0.440436	-0.561493
102	1	23	0	0.144855	-0.589528	-0.461896	-0.496157
102	1	24	1	0.246852	-0.276094	-1.21371	0.389211
102	1	25	0	-0.419386	-0.578775	-1.0541	-0.412874
102	1	26	0	0.665821	-0.557822	-0.905731	-0.449634
102	2	1	0	0.784749	1.36993	1.77383	0.814508
102	2	2	1	-0.10749	-0.00782961	0.704726	0.191862
102	2	3	1	0.0224219	-0.725649	-0.672771	-0.146839
102	2	4	1	0.0507599	-0.186207	-0.0215274	-0.283525
102	2	5	1	0.0604672	0.577649	0.486083	0.195409
102	2	6	1	-0.569011	0.292099	0.389806	0.0263574
102	2	7	0	-0.0667761	1.02857	1.37792	-0.064459
102	2	8	0	1.71953	1.13623	-0.371441	0.463243
102	2	9	0	0.531616	0.733971	1.36665	1.22516
102	2	10	NA	-0.00552049	-0.0574817	0.410868	0.668908
102	2	11	1	0.991383	1.52545	0.692029	0.780169
102	2	12	0	0.502501	1.21379	1.35391	0.440651
102	2	13	1	0.219757	0.370194	0.112095	-0.293454
102	2	14	0	0.270776	0.849728	0.479336	0.424484
102	2	15	NA	-0.412474	-0.024897	0.162491	0.388627
102	2	16	0	1.09397	0.650919	0.042606	0.0152818
102	2	17	1	-0.245957	-0.0281786	-0.975716	0.793856
102	2	18	1	0.393825	0.655939	-0.901633	0.918446
102	2	19	1	-0.921432	-1.04812	-0.460138	-0.242628
102	2	20	0	-0.556245	-1.11763	-0.220592	-0.35867
102	2	21	0	1.11878	-0.342811	-0.215536	1.07868
102	2	22	1	-0.812029	-0.717161	-0.883013	0.000271066
102	2	23	0	-0.968636	-0.143529	0.355505	-0.101275
102	2	24	1	0.583249	1.76614	2.1324	1.66441
102	2	25	0	0.00609881	0.718413	0.432759	0.799592
102	2	26	0	-1.2777	-1.01191	-0.286822	-0.569292
102	3	1	0	-0.68857	1.00952	0.899471	0.657752
102	3	2	1	0.0631105	0.284937	0.730836	0.204202
102	3	3	NA	-0.635381	0.283592	0.00420878	-0.201048
102	3	4	0	-1.0705	-0.213447	-0.553121	-0.479566
102	3	5	0	-0.321583	0.294275	0.446449	0.314497
102	3	6	1	-0.617599	1.5058	0.763705	0.513098
102	3	7	1	0.190166	1.15839	2.06294	1.65419
102	3	8	0	1.92628	2.23718	2.5462	2.99364
102	3	9	1	0.0998976	0.264958	0.12815	0.748692
102	3	10	1	-0.321767	-0.333969	-1.09247	-0.0514777
102	3	11	0	0.391466	1.09884	1.03749	0.692921
102	3	12	NA	-0.849356	0.487155	0.412195	0.05962
102	3	13	1	-0.531885	-0.832939	-0.575519	0.0665717
102	3	14	0	-0.0899003	0.397847	0.728066	0.119317
102	3	15	0	0.512311	0.0583335	-0.0493147	-0.492423
102	3	16	1	-0.490001	0.0430589	0.506721	0.357566
102	3	17	1	-0.258075	1.28287	0.716343	0.56953
102	3	18	1	-0.0251543	-0.195504	0.288169	0.539287
102	3	19	0	-0.598066	-0.214647	0.644677	-0.170318
102	3	20	0	0.38698	-0.470873	-0.988139	-0.728997
102	3	21	1	-0.397637	0.558525	-0.308033	0.0628825
102	3	22	1	-0.462194	-0.17856	0.22154	0.602538
102	3	23	0	-0.431214	0.942647	-0.238718	0.837746
102	3	24	1	-0.704177	0.385059	0.0264926	-0.14158
102	3	25	0	0.227571	3.11524	1.27227	3.84608
102	3	26	0	-0.360847	-0.489385	-1.40455	-0.60468
102	4	1	0	1.22036	0.418863	-0.63012	0.29255
102	4	2	1	-0.970094	-0.97824	-0.933225	-0.59071
102	4	3	0	-0.0728535	-0.247242	-0.590712	0.141316
102	4	4	0	0.663625	0.377693	0.21666	-0.330262
102	4	5	1	-0.1452	0.0184747	0.201657	0.604479
102	4	6	0	-1.0262	-0.248527	-0.9694	-0.140358
102	4	7	0	0.228049	0.271308	0.48754	0.849997
102	4	8	0	0.00974849	0.0627274	0.398232	-0.0352236
102	4	9	0	-0.689803	0.133479	-0.75124	0.489627
102	4	10	1	-0.840884	0.208755	-0.102149	1.01237
102	4	11	0	-1.00509	0.280911	0.372749	-0.052378
102	4	12	1	-0.782249	0.413297	-0.0927943	-0.0133228
102	4	13	1	-0.73622	-0.420778	0.176568	0.296034
102	4	14	1	-1.19133	-0.485085	0.754135	-0.967704
102	4	15	0	-1.46538	0.937185	1.53411	0.474624
102	4	16	NA	-0.100514	0.6387	1.16391	0.194422
102	4	17	NA	0.152843	0.848233	0.760294	0.621415
102	4	18	1	0.25721	0.166278	0.360442	0.0262246
102	4	19	0	-1.23819	-0.55059	-0.799129	-0.421307
102	4	20	1	0.156397	-0.0300268	0.732126	1.01364
102	4	21	1	0.0687075	-0.0145134	0.489949	0.124703
102	4	22	1	0.128851	0.797434	0.805515	0.158906
102	4	23	1	-0.769939	0.424186	0.741273	0.529412
102	4	24	0	-1.46899	-0.259873	-0.832116	0.000150412
102	4	25	1	-1.22122	-0.209614	0.0494721	0.0290835
102	4	26	0	-0.114375	-0.0701911	0.545845	0.0683577
102	5	1	0	-0.807418	0.169346	-1.1696	1.16627
102	5	2	1	-0.958043	-0.788151	-0.193607	-0.17431
102	5	3	1	0.660067	-0.497721	0.336134	1.4028
102	5	4	1	-0.910683	0.489618	0.615696	0.219863
102	5	5	0	-1.08699	-0.338769	-0.840757	-0.383329
102	5	6	1	-0.0828177	-1.18367	-1.67341	-1.09435
102	5	7	0	0.806239	0.336441	0.260107	0.805919
102	5	8	1	1.32676	0.964873	1.04362	0.806785
102	5	9	0	0.192859	0.169243	0.187716	0.106803
102	5	10	0	0.984283	0.624952	-0.801033	0.0306091
102	5	11	1	0.591716	-0.0741141	-0.172483	0.329397
102	5	12	0	0.112745	-0.172954	0.172368	0.236466
102	5	13	1	0.791757	1.10627	0.319195	0.305098
102	5	14	1	0.965135	0.234244	0.399522	0.565428
102	5	15	0	1.1789	0.220704	0.50283	0.426791
102	5	16	NA	0.313009	0.504782	1.02469	0.87227
102	5	17	1	0.810567	-0.16141	-1.11414	-0.153523
102	5	18	1	-0.799991	-0.552042	-0.682203	-0.437635
102	5	19	0	-1.36601	0.209359	0.164111	0.596273
102	5	20	0	0.617718	0.199132	0.2712	0.603202
102	5	21	1	0.0206219	0.55979	0.0579014	0.840411
102	5	22	NA	-0.202238	0.263091	0.865422	0.613025
102	5	23	1	0.457677	-0.00142786	-0.166391	-0.317482
102	5	24	0	1.48503	1.12886	0.263959	0.659544
102	5	25	0	1.3088	0.850721	1.79547	1.01211
102	5	26	0	-0.298639	0.901357	-0.366674	0.951565
102	6	1	1	-0.514471	-0.532787	-1.03433	-0.0430535
102	6	2	1	-0.581759	-0.593702	-0.869203	-0.985643
102	6	3	1	0.974745	1.75061	0.957665	1.5431
102	6	4	NA	-0.312354	0.506896	0.544741	0.125737
102	6	5	1	-0.169584	0.41596	0.285463	0.400345
102	6	6	0	0.868677	1.77425	0.295065	1.21778
102	6	7	0	0.00180687	0.34101	2.19482	0.868933
102	6	8	0	-1.06141	0.56213	0.285117	0.891457
102	6	9	0	0.861374	0.974122	0.0505819	0.102568
102	6	10	1	0.802686	1.08452	0.193622	0.229959
102	6	11	0	-1.09081	0.422411	0.710089	0.242858
102	6	12	1	0.0634191	0.169206	0.0634613	-0.0870719
102	6	13	1	1.41324	0.425775	0.704516	0.873496
102	6	14	0	-0.352962	0.533961	0.387969	0.624472
102	6	15	1	-0.492296	0.476957	1.15472	-0.383129
102	6	16	0	0.377088	0.736721	0.440255	-0.0723921
102	6	17	1	1.04339	-0.433736	-0.420161	0.606794
102	6	18	0	-0.275144	0.416614	1.24853	0.633115
102	6	19	0	1.23129	0.819668	0.444365	0.0749952
102	6	20	1	-0.341601	0.425726	0.526297	0.839093
102	6	21	1	-0.0407435	0.239904	0.506527	-0.0782349
102	6	22	0	-1.15096	-0.74326	-0.354646	0.0284216
102	6	23	0	0.578438	0.71772	0.686731	0.0048766
102	6	24	0	-0.558399	-0.094313	0.991416	0.983253
102	6	25	NA	0.0904915	0.370756	0.45488	-0.0380241
102	6	26	1	-0.525465	0.908039	1.00841	0.46946
103	1	1	0	2.01928	1.05671	0.904287	-0.257433
103	1	2	1	0.431939	0.157353	0.601832	0.762515
103	1	3	1	-0.725087	-0.235377	-0.201287	-0.492078
103	1	4	0	-0.862611	-0.0123996	0.624281	0.603995
103	1	5	0	0.243756	0.127955	0.578244	-0.280746
103	1	6	NA	0.282647	-0.103848	-0.289168	-0.169001
103	1	7	1	0.696807	1.22084	0.529887	1.0248
103	1	8	0	0.513116	0.862979	-0.172426	0.919395
103	1	9	1	-0.284987	0.111982	-0.639685	0.980163
103	1	10	1	-0.775626	-0.149339	-0.00858401	0.0946102
103	1	11	1	-0.704783	0.844869	1.39737	1.17265
103	1	12	0	0.782077	1.03905	0.516614	0.989906
103	1	13	1	0.824531	0.837351	0.813235	0.589764
103	1	14	0	1.07434	1.44003	1.12618	1.77779
103	1	15	1	0.856285	0.566443	1.05374	0.253072
103	1	16	1	-0.0966853	0.24101	0.624406	0.365922
103	1	17	NA	0.180766	-0.307766	-0.451147	0.086059
103	1	18	0	0.0163202	0.607826	0.576953	0.515771
103	1	19	0	-0.629646	0.169783	-0.144616	0.105072
103	1	20	0	0.99996	-0.385596	0.00903965	-0.0577491
103	1	21	1	-0.210412	1.33314	0.406336	0.00827124
103	1	22	1	1.29569	0.4286	0.082608	0.250396
103	1	23	0	0.551942	0.0695077	-0.0866793	0.579955
103	1	24	1	-1.26051	-0.597465	-0.48529	-1.31017
103	1	25	0	-1.10529	0.150455	0.451989	-0.14992
103	1	26	0	-0.51029	0.161501	-0.33819	-0.0216636
103	2	1	0	1.02601	0.409251	0.0578246	0.234763
103	2	2	1	0.754375	0.323787	-0.220871	0.204153
103	2	3	1	0.65425	-0.50433	0.153428	0.569275
103	2	4	1	-0.168086	-0.647734	0.341681	-1.0847
103	2	5	1	0.680546	0.978966	0.377971	1.43738
103	2	6	1	0.254784	-0.0703163	-0.861163	1.05581
103	2	7	0	0.830767	1.36347	0.357729	0.88793
103	2	8	0	-0.94305	0.204346	-0.359718	-0.279009
103	2	9	0	-0.356348	0.786561	0.540248	-0.868675
103	2	10	NA	-0.103119	-0.187521	-0.380983	-0.0574745
103	2	11	1	-0.700395	0.0106788	-0.245848	0.328147
103	2	12	0	-1.16506	-0.926339	-0.00920153	-0.510769
103	2	13	1	0.496678	0.553497	0.0584813	0.769255
103	2	14	0	1.26111	0.298346	1.29762	-0.0146658
103	2	15	NA	0.0167098	-0.308358	-0.362442	-0.151087
103	2	16	0	-0.467454	-0.457477	-0.557051	-0.662535
103	2	17	1	-1.28839	-0.375827	0.531001	0.529718
103	2	18	1	-0.242844	0.747794	0.993851	0.735044
103	2	19	1	-0.101822	2.2271	1.53296	1.06342
103	2	20	0	-0.154959	0.832364	0.827994	0.603233
103	2	21	0	-0.329119	0.604407	1.08236	0.32236
103	2	22	1	0.303988	0.733204	0.619574	0.435306
103	2	23	0	-0.304585	-0.224321	-0.0904957	-0.166227
103	2	24	1	0.148344	-0.0564306	-0.690153	0.43904
103	2	25	0	-0.261855	-0.449908	-0.808889	-0.391388
103	2	26	0	-1.23632	-0.84585	0.306453	-0.4041
103	3	1	0	1.29142	0.742941	-0.128221	1.46842
103	3	2	1	1.26873	0.942345	0.642522	0.880506
103	3	3	NA	-0.890785	-0.415938	-0.958459	0.158064
103	3	4	0	-1.06204	-0.033898	0.273001	-0.221114
103	3	5	0	-1.11145	-0.764162	-0.531027	0.219345
103	3	6	1	-0.0404717	-0.257706	-0.550784	0.303472
103	3	7	1	0.791407	0.858965	-0.14864	1.29452
103	3	8	0	-0.307661	0.260659	-0.958477	-0.364426
103	3	9	1	0.191339	0.830172	0.351178	0.349259
103	3	10	1	-0.780279	-0.931937	-1.29918	-0.770158
103	3	11	0	0.222353	-0.548167	-0.636322	-1.35741
103	3	12	NA	-1.14113	-0.765264	-1.28146	-0.340664
103	3	13	1	-1.7748	-0.931903	-1.17784	-0.713558
103	3	14	0	-0.498043	-0.525801	-0.785549	-0.618838
103	3	15	0	0.296884	0.196354	-0.963343	-0.618625
103	3	16	1	-0.812369	0.185348	-0.575041	-0.0322506
103	3	17	1	-0.05944	0.0656062	-0.02375	-0.224773
103	3	18	1	0.226663	1.46965	-0.0759098	0.304937
103	3	19	0	0.597158	-0.23304	-1.25938	-0.277147
103	3	20	0	2.43983	1.13038	-0.243112	0.298077
103	3	21	1	1.51925	0.616205	-0.388365	0.239955
103	3	22	1	1.46469	-0.0104732	-0.865847	-0.239701
103	3	23	0	-0.372773	-0.507883	0.159423	-0.473634
103	3	24	1	0.0630984	-0.714541	-0.373557	-0.430937
103	3	25	0	1.20473	0.804879	-0.0072652	-0.179467
103	3	26	0	0.139041	-0.520306	-0.59052	-0.718384
103	4	1	0	-0.217782	0.0117994	-0.0574995	0.0548469
103	4	2	1	-1.11632	-0.0746648	-0.0527672	0.126939
103	4	3	0	-0.275358	-0.417024	-0.173177	-0.373534
103	4	4	0	0.693885	-0.10151	-0.848891	0.0986653
103	4	5	1	-0.0138302	0.380313	1.26578	0.478281
103	4	6	0	-0.0320978	-0.0219739	0.860342	-0.443653
103	4	7	0	-0.471455	0.0321525	0.157343	-0.622334
103	4	8	0	0.900702	-0.214056	0.17113	-0.473333
103	4	9	0	0.798092	0.118616	-0.185952	-0.628836
103	4	10	1	-0.220857	0.612332	1.12453	0.417268
103	4	11	0	-0.490563	0.313481	0.574936	-1.25024
103	4	12	1	0.551898	0.727954	0.513063	0.515097
103	4	13	1	0.581863	0.461331	0.320444	0.268978
103	4	14	1	0.0804029	0.599775	0.737185	0.189578
103	4	15	0	-0.548077	-0.451154	-0.77882	1.16289
103	4	16	NA	0.543671	-0.154146	-0.495625	-0.291179
103	4	17	NA	0.036713	-0.394093	-0.744551	-0.40717
103	4	18	1	1.91767	0.918801	-0.493642	0.391099
103	4	19	0	0.648849	0.809081	-0.0807331	-0.52128
103	4	20	1	0.510951	-0.533869	0.744863	-0.286176
103	4	21	1	0.729483	0.625285	0.438989	0.032218
103	4	22	1	2.14922	0.557061	0.274646	-0.718248
103	4	23	1	0.888702	0.580034	0.216368	0.114886
103	4	24	0	0.430144	0.424773	0.0370346	1.25156
103	4	25	1	-0.269676	0.223845	0.889905	-0.285372
103	4	26	0	-0.560547	0.628484	1.12946	-0.344614
103	5	1	0	0.263795	-0.733253	-1.20617	-0.137787
103	5	2	1	0.214481	0.391436	-0.040299	-0.218044
103	5	3	1	0.713702	1.26868	0.47343	0.980415
103	5	4	1	-0.222039	1.49891	0.959261	0.659246
103	5	5	0	-0.904542	0.360831	0.0646331	-0.237804
103	5	6	1	-0.671684	1.0751	1.17938	-0.111971
103	5	7	0	0.985673	0.808148	-0.0231754	0.709702
103	5	8	1	1.33102	1.41756	1.03288	0.366364
103	5	9	0	0.112082	-0.511712	-0.787793	-0.490489
103	5	10	0	1.94987	0.864442	1.64014	0.523202
103	5	11	1	-0.0624239	1.2127	1.12308	0.192927
103	5	12	0	1.33686	1.45439	1.50732	0.273853
103	5	13	1	0.497785	-0.714763	-0.29545	0.262479
103	5	14	1	1.60098	1.57862	1.3044	1.50652
103	5	15	0	0.3872	0.572423	1.87205	-0.498781
103	5	16	NA	-1.09141	0.00270709	0.00198896	0.27371
103	5	17	1	0.200198	1.34361	0.467726	0.886782
103	5	18	1	0.864055	0.0823762	-0.444658	-0.113502
103	5	19	0	1.21784	0.233004	0.181497	-0.286578
103	5	20	0	-0.753357	-0.0883181	0.342143	0.0714227
103	5	21	1	0.759778	0.778526	1.21149	0.710481
103	5	22	NA	-0.706327	0.180977	0.00293151	0.202816
103	5	23	1	-0.379265	-0.250046	-0.23373	-0.225126
103	5	24	0	0.245893	1.80257	1.56271	0.770145
103	5	25	0	-0.91497	-0.565879	-0.504832	-0.464702
103	5	26	0	-0.753528	1.16164	-0.125745	0.297332
103	6	1	1	0.0278688	-0.0665933	0.539355	0.572936
103	6	2	1	-0.456115	0.19975	0.78426	0.692742
103	6	3	1	0.442809	0.570136	0.841651	-0.0888513
103	6	4	NA	0.889751	-0.434578	-0.0439901	-0.0408957
103	6	5	1	-0.988607	-0.508188	-0.495088	-0.0940627
103	6	6	0	-0.302618	1.65457	1.81249	0.371507
103	6	7	0	-1.5004	0.474353	0.733317	0.732792
103	6	8	0	-0.8551	0.165777	0.00316433	0.403438
103	6	9	0	-0.155858	0.419708	0.784594	0.764288
103	6	10	1	-1.35508	-0.205734	0.108152	-0.4626
103	6	11	0	0.941051	2.13356	1.9895	0.888282
103	6	12	1	0.250908	-0.216137	-0.308405	0.0433858
103	6	13	1	1.12276	0.195793	-0.224532	0.0192697
103	6	14	0	-0.0463751	0.196735	0.423865	0.710108
103	6	15	1	0.263074	1.52598	0.250851	1.15695
103	6	16	0	0.34991	0.328591	0.326077	-0.0798849
103	6	17	1	-0.951762	0.215469	1.1652	0.764393
103	6	18	0	-0.160945	0.682948	0.576897	0.303511
103	6	19	0	-0.835869	0.675142	0.246625	1.3869
103	6	20	1	-0.441018	-0.0964332	0.594348	0.306286
103	6	21	1	-0.131431	0.0539454	0.0853468	-0.190704
103	6	22	0	-0.381332	-0.955772	-0.365743	-1.09868
103	6	23	0	2.2548	0.874338	-0.227207	-0.173407
103	6	24	0	1.95849	1.20719	0.402675	-0.174724
103	6	25	NA	0.684505	-0.435758	-0.152462	0.291939
103	6	26	1	0.649708	1.29205	-0.166681	0.735396
104	1	1	0	-0.632578	-1.3102	-0.668353	-1.36101
104	1	2	1	-0.246197	-0.66114	-0.902885	-0.720012
104	1	3	1	-0.0868751	0.0167802	-0.366913	-0.117281
104	1	4	0	-0.263412	-0.346042	-0.388675	-0.123966
104	1	5	0	0.251415	-0.151858	-0.140178	-0.0556759
104	1	6	NA	-0.387378	-1.11316	-1.06718	-1.00896
104	1	7	1	0.681158	0.294806	0.258197	0.591879
104	1	8	0	0.00101254	-0.785255	-1.02467	-0.683577
104	1	9	1	0.706947	0.553399	0.844639	0.196789
104	1	10	1	-0.627593	-0.424377	-0.363564	-0.125375
104	1	11	1	-0.364281	-0.836194	-0.550325	-1.02409
104	1	12	0	-1.0432	-0.566696	0.369017	-0.268127
104	1	13	1	-0.100791	0.36533	0.760158	0.357775
104	1	14	0	-0.121537	0.136961	-0.336521	-0.0613713
104	1	15	1	0.813435	0.524211	0.78671	0.703648
104	1	16	1	-0.836415	-0.326674	0.0444743	-0.00808944
104	1	17	NA	0.0983055	-0.154652	-0.342936	-0.415786
104	1	18	0	-0.518849	-0.384437	-0.492389	-0.35541
104	1	19	0	0.849341	0.394558	0.253982	1.08557
104	1	20	0	-0.564596	0.510237	1.13394	0.582173
104	1	21	1	-0.74273	-1.52363	-2.08921	-1.10476
104	1	22	1	0.517333	0.876133	0.326639	0.406799
104	1	23	0	0.41744	0.781547	0.394847	0.595742
104	1	24	1	0.927521	2.28823	2.26778	1.47587
104	1	25	0	-0.432603	-0.264481	0.377131	-0.286114
104	1	26	0	0.390806	-0.443453	-0.316269	-0.129205
104	2	1	0	-0.838478	-0.60659	0.354926	-0.549437
104	2	2	1	0.866954	-0.0607129	-0.0987012	-0.000316154
104	2	3	1	-0.327427	0.25246	1.06397	1.22285
104	2	4	1	-0.437589	-1.10769	-0.741078	-0.268516
104	2	5	1	0.197437	0.489365	0.622421	0.76145
104	2	6	1	0.00328798	-0.243987	0.297844	0.200579
104	2	7	0	0.145977	0.565706	1.36866	0.459243
104	2	8	0	1.52666	1.71899	0.692545	0.509326
104	2	9	0	-0.547387	-0.381747	-0.221154	-0.39792
104	2	10	NA	0.0251114	0.554334	0.396732	0.202602
104	2	11	1	0.1445	0.665744	0.0323433	0.0148499
104	2	12	0	-1.08723	-1.09946	-1.66383	-0.334781
104	2	13	1	0.0977348	0.417649	0.411107	0.209828
104	2	14	0	0.390707	0.385927	0.0152941	0.0281543
104	2	15	NA	0.3246	0.464055	0.435696	0.174588
104	2	16	0	0.516517	0.900127	0.705199	0.626827
104	2	17	1	0.100681	0.439416	0.297058	0.367542
104	2	18	1	1.17803	1.57009	1.92997	1.01924
104	2	19	1	-0.714446	-0.452801	0.701611	-0.253631
104	2	20	0	0.505227	-0.477128	0.809175	-0.0981237
104	2	21	0	0.125594	-0.630743	-0.229357	-0.722763
104	2	22	1	0.447878	0.223033	0.934733	0.1289
104	2	23	0	0.648716	1.14874	0.787428	1.84836
104	2	24	1	1.90822	2.37527	1.3133	0.85067
104	2	25	0	0.379327	1.25164	1.00657	0.565401
104	2	26	0	-0.915369	0.29554	0.218462	0.0885528
104	3	1	0	0.170805	0.776928	0.216712	0.565348
104	3	2	1	0.630157	0.230292	0.0451597	-0.360232
104	3	3	NA	-0.697988	-0.7556	-0.280766	-0.0703285
104	3	4	0	0.776285	1.02312	1.25892	0.382542
104	3	5	0	-1.14709	-1.30121	-2.10646	-1.5327
104	3	6	1	0.11479	0.864854	0.0110422	0.482738
104	3	7	1	-0.445822	-0.676762	0.284486	0.131185
104	3	8	0	0.819031	0.465973	-0.0603849	-0.0834184
104	3	9	1	-1.09322	-0.681282	-0.507468	0.0624688
104	3	10	1	0.111573	0.673824	-0.121319	-0.103525
104	3	11	0	-0.363515	-0.924922	-0.950853	-1.03598
104	3	12	NA	-0.730359	-0.569416	0.0550115	0.639389
104	3	13	1	-0.81967	-0.203288	0.614965	0.0903215
104	3	14	0	0.99916	0.969397	0.580179	0.490268
104	3	15	0	0.525096	0.865734	1.04544	0.671305
104	3	16	1	1.13421	0.468193	-0.20109	0.0103725
104	3	17	1	-0.1347	-0.142304	0.0643788	-0.129187
104	3	18	1	-0.823186	-0.639435	-0.0462846	-0.119431
104	3	19	0	1.22479	1.25903	1.30788	1.32385
104	3	20	0	0.80522	1.88667	1.45771	1.05164
104	3	21	1	0.251813	0.261204	0.230619	0.107494
104	3	22	1	-0.230834	0.49912	0.156891	0.15959
104	3	23	0	0.137498	-0.441548	-0.216209	0.0146384
104	3	24	1	-0.25033	-0.540196	0.908498	0.289532
104	3	25	0	1.05034	1.06301	1.21594	1.17642
104	3	26	0	-1.0088	-0.836369	-0.612447	-1.01856
104	4	1	0	0.563443	1.21445	1.00464	0.306555
104	4	2	1	-0.424196	-0.865915	-0.00498736	-1.23757
104	4	3	0	0.420966	0.232358	0.477963	0.185023
104	4	4	0	-0.388742	-0.116598	-0.528849	-0.374542
104	4	5	1	0.977538	1.59283	0.799077	0.315461
104	4	6	0	-0.516067	-0.483565	-1.66026	-1.26231
104	4	7	0	-0.0481539	-0.540389	-1.1983	-0.639359
104	4	8	0	-0.645959	0.714296	0.700514	0.117615
104	4	9	0	0.378228	0.632098	0.800734	0.675735
104	4	10	1	-0.865476	-0.422524	0.246027	-0.250847
104	4	11	0	-0.329687	1.21106	1.51551	0.375022
104	4	12	1	0.821602	0.491518	0.946586	0.24886
104	4	13	1	-0.282516	0.128499	0.175452	0.679916
104	4	14	1	-0.191316	-0.408027	0.339363	0.238189
104	4	15	0	-0.632398	-0.754527	-0.403479	0.576112
104	4	16	NA	0.680595	1.68777	1.08481	1.14794
104	4	17	NA	0.166574	0.673367	-0.0995121	-0.0160313
104	4	18	1	0.818011	0.102281	0.328628	0.267808
104	4	19	0	0.122779	-0.166285	0.0773859	-0.127925
104	4	20	1	0.772383	-0.286627	0.187303	0.0495068
104	4	21	1	0.526131	1.18936	1.42864	0.852796
104	4	22	1	-0.193011	-0.908868	-0.898675	-0.590861
104	4	23	1	0.0237265	0.215842	0.201745	0.827236
104	4	24	0	-0.398979	-0.957073	-0.288622	-0.984265
104	4	25	1	-0.0296859	0.476556	-0.821944	0.0896737
104	4	26	0	0.00153526	-0.37425	0.0972024	0.299281
104	5	1	0	0.167659	0.826144	0.830323	0.328866
104	5	2	1	-1.1591	-0.181436	-2.3357	-0.0636668
104	5	3	1	-0.556578	1.73092	1.39542	1.08732
104	5	4	1	0.528292	-0.565018	0.753759	-0.462414
104	5	5	0	-0.844232	-1.06451	-0.660702	0.182253
104	5	6	1	0.408138	1.74905	1.66449	1.23565
104	5	7	0	0.612305	0.11115	0.304519	1.53423
104	5	8	1	-0.661499	-0.0960266	-0.322898	0.438892
104	5	9	0	-0.450108	-0.418426	-0.589255	0.113699
104	5	10	0	-0.289956	-0.825735	-0.146638	-0.483249
104	5	11	1	-0.22579	-0.27386	-0.535535	-0.203567
104	5	12	0	-0.231164	0.277836	-0.057837	0.462356
104	5	13	1	0.685671	-0.718933	-1.07965	0.952324
104	5	14	1	-0.847708	-0.514884	0.0245615	-0.780131
104	5	15	0	-0.681482	-0.600287	-0.562766	-0.343098
104	5	16	NA	1.11551	-0.0379843	0.332753	-0.156797
104	5	17	1	-0.169813	-1.53903	-1.03549	-0.602818
104	5	18	1	-1.02687	-0.168341	-0.197741	0.112625
104	5	19	0	-0.256404	1.21866	0.981993	0.254074
104	5	20	0	0.927874	0.657598	-0.199423	0.284401
104	5	21	1	1.52388	1.54172	1.19379	0.989032
104	5	22	NA	0.969277	0.0411713	0.279431	-0.0445292
104	5	23	1	-0.0948344	0.47548	1.0153	0.0524988
104	5	24	0	1.76334	1.28022	1.04342	0.359286
104	5	25	0	0.35973	0.27179	0.706579	0.230753
104	5	26	0	0.877108	3.63833	4.05515	3.71681
104	6	1	1	0.159857	0.446892	1.15333	0.40188
104	6	2	1	-0.00564774	-0.353374	-0.316257	0.227401
104	6	3	1	-0.406181	-0.159298	-0.924657	-0.279617
104	6	4	NA	0.502005	0.271068	-0.256101	0.115342
104	6	5	1	-0.0124722	-0.230567	-0.0474888	-0.0183447
104	6	6	0	-1.73249	-0.848582	-1.44308	0.140286
104	6	7	0	-1.04445	0.0711776	-0.557458	-0.262229
104	6	8	0	0.606638	0.419619	0.544792	0.00823862
104	6	9	0	-0.0179429	0.155815	-0.430389	0.292467
104	6	10	1	-0.0585542	1.37228	1.66464	0.782043
104	6	11	0	-1.15832	-0.510053	-0.598326	0.0395554
104	6	12	1	1.51632	0.931175	0.639049	0.281848
104	6	13	1	0.090571	-0.497629	0.003604	0.0281906
104	6	14	0	-0.746295	-0.512387	-0.54624	-0.590433
104	6	15	1	-0.465958	-0.0870772	-0.37476	-0.019538
104	6	16	0	1.2198	0.442482	0.331647	-0.928092
104	6	17	1	0.376991	0.637253	-0.251413	-0.0419716
104	6	18	0	0.765272	-0.058933	-0.936486	0.0298398
104	6	19	0	-0.0030315	0.312905	0.366927	-0.366409
104	6	20	1	0.182859	1.14073	0.746015	0.208078
104	6	21	1	1.86722	1.57931	1.43163	-0.157539
104	6	22	0	1.15413	0.858747	1.53247	0.179001
104	6	23	0	-0.346371	0.0640534	-0.401367	-0.156231
104	6	24	0	-0.0450322	-0.512415	-0.84107	-0.472692
104	6	25	NA	0.0591333	0.2004	-0.242449	0.0155255
104	6	26	1	1.29524	0.14747	-0.0532785	0.349315
105	1	1	0	-0.535014	0.901148	0.773536	0.116779
105	1	2	1	-0.0890811	0.218693	0.17545	0.0383714
105	1	3	1	0.962027	-0.582116	-0.960953	-0.180066
105	1	4	0	-0.569926	-0.18486	-0.127941	0.377025
105	1	5	0	0.507784	0.143034	-0.714902	0.124018
105	1	6	NA	0.200682	0.639958	0.884074	0.134742
105	1	7	1	1.53801	0.617045	0.311494	0.0933791
105	1	8	0	0.381918	0.653257	0.372472	-0.0359433
105	1	9	1	0.51022	0.0559667	-0.188469	-0.295677
105	1	10	1	1.27863	-0.384204	-0.60302	-0.499173
105	1	11	1	1.42971	-0.332323	-0.125709	0.077815
105	1	12	0	-0.603571	0.514682	-0.209604	0.033833
105	1	13	1	0.081989	0.100189	-0.513066	-0.434103
105	1	14	0	0.235785	0.747712	1.30962	-0.124388
105	1	15	1	0.314889	1.65316	1.02591	0.615147
105	1	16	1	0.344225	0.531129	0.56587	0.598683
105	1	17	NA	-0.400763	-0.0813476	-0.0358448	-0.265159
105	1	18	0	-0.258197	0.72884	0.237319	-0.294149
105	1	19	0	-1.07193	0.0208309	-0.563022	-0.492232
105	1	20	0	-0.572284	-0.336902	-0.348459	-0.303369
105	1	21	1	-0.352039	-0.480889	-0.936253	-1.13629
105	1	22	1	-0.382269	0.171254	-0.0607997	-1.10086
105	1	23	0	0.298397	0.452944	-0.270456	-0.785897
105	1	24	1	-1.95378	0.459534	0.650134	-0.266627
105	1	25	0	0.577934	0.46097	0.960257	-0.0750618
105	1	26	0	0.942026	0.128746	-0.0529433	0.9121
105	2	1	0	0.265506	1.81946	-0.454561	-0.318029
105	2	2	1	0.390212	0.18214	-0.20561	-0.453797
105	2	3	1	1.33646	1.312	1.17572	0.0368672
105	2	4	1	0.897032	-0.0400382	-0.957579	-0.286228
105	2	5	1	2.49278	0.361346	0.627024	0.735404
105	2	6	1	0.534296	1.52195	0.916009	0.886871
105	2	7	0	0.0110063	0.922514	0.830814	0.274272
105	2	8	0	-0.238767	0.908131	-0.109776	0.613228
105	2	9	0	1.40579	0.774696	-1.40068	-0.694866
105	2	10	NA	-0.0481275	-0.378794	-0.679912	-0.425686
105	2	11	1	-0.132602	0.554854	-0.00841998	1.01875
105	2	12	0	1.92731	1.91224	0.830266	0.43673
105	2	13	1	-0.650888	0.876863	1.66124	0.428037
105	2	14	0	0.199404	-0.981179	-0.344232	0.122443
105	2	15	NA	0.106583	-1.06212	-1.41246	-0.49197
105	2	16	0	-1.42472	-0.451128	-0.918699	-0.20389
105	2	17	1	-1.61867	1.37674	1.30501	0.600696
105	2	18	1	-0.218042	-0.324924	-1.03215	0.305226
105	2	19	1	-0.241506	0.28836	-0.203529	-0.490989
105	2	20	0	0.149096	0.973593	1.29016	1.10393
105	2	21	0	-0.544576	0.0934591	-0.253369	0.341974
105	2	22	1	-0.284565	1.87606	2.18381	1.15614
105	2	23	0	0.549221	0.859893	-0.203283	0.881003
105	2	24	1	-1.17768	0.640615	0.541336	0.248338
105	2	25	0	1.78674	2.02121	1.38308	0.595139
105	2	26	0	1.23973	-0.775482	-1.72021	-1.3779
105	3	1	0	0.0133979	0.422036	0.897499	-0.608798
105	3	2	1	0.74094	-0.0840189	0.778287	-0.768811
105	3	3	NA	1.42754	0.23743	-1.00046	0.144697
105	3	4	0	-0.456223	0.692074	0.720407	0.671883
105	3	5	0	2.74435	0.450497	-0.214198	0.680549
105	3	6	1	-1.81139	-1.55699	-1.04817	-0.900324
105	3	7	1	-2.39807	-1.00506	-0.115976	-1.24786
105	3	8	0	1.21002	1.38288	-0.51892	-0.105781
105	3	9	1	-1.36536	1.76056	1.62402	0.815218
105	3	10	1	-0.370742	0.865274	1.36292	0.497958
105	3	11	0	-0.516193	0.318978	0.35231	-0.351466
105	3	12	NA	0.605381	0.0114368	-0.704645	0.195677
105	3	13	1	0.437685	-0.249844	-0.0578145	-0.0363525
105	3	14	0	-0.773874	0.304368	-0.585808	-0.948492
105	3	15	0	1.48433	0.469932	-0.25104	0.66803
105	3	16	1	-0.661377	-0.148215	-0.141751	-0.506022
105	3	17	1	-0.841092	-0.285727	0.615208	-0.0713056
105	3	18	1	1.1531	-0.174959	-1.33142	0.973672
105	3	19	0	1.23254	1.14729	0.0281822	0.291629
105	3	20	0	-1.21319	-0.316536	0.462771	-1.23816
105	3	21	1	0.0611442	1.10957	1.66568	-0.0991818
105	3	22	1	-0.0427306	0.0345713	-1.29184	-0.756352
105	3	23	0	-0.589585	0.364482	1.12137	-0.340103
105	3	24	1	-0.80045	0.850453	0.760376	0.340509
105	3	25	0	0.563588	2.08771	1.78718	1.34536
105	3	26	0	-0.332459	0.168386	0.693058	-0.887528
105	4	1	0	-2.6139	-0.465712	0.00741278	-1.37076
105	4	2	1	1.34614	0.641401	0.2108	0.852695
105	4	3	0	0.428136	0.147335	0.167533	-0.499719
105	4	4	0	-0.311637	0.85769	1.31639	0.566214
105	4	5	1	0.806947	-0.482255	-1.26469	0.181814
105	4	6	0	2.56615	-0.998632	-2.19498	0.2442
105	4	7	0	0.457871	-0.66689	-1.18268	0.394216
105	4	8	0	1.51376	1.50132	0.479787	1.36022
105	4	9	0	0.112001	1.92621	0.802854	0.57048
105	4	10	1	0.163388	1.23288	0.204162	0.815291
105	4	11	0	-0.682099	-0.101568	-0.492242	-0.647763
105	4	12	1	1.24472	0.59121	-0.619651	0.00246635
105	4	13	1	0.789768	2.10829	-0.478771	-0.230358
105	4	14	1	1.18063	0.918066	0.438444	0.00535325
105	4	15	0	-0.710733	0.350249	0.239624	-0.776016
105	4	16	NA	0.690739	1.14587	-0.370507	0.291172
105	4	17	NA	1.24977	1.76402	0.509315	1.32438
105	4	18	1	0.559278	-0.549107	0.0226512	0.437811
105	4	19	0	1.78958	0.12631	1.56396	1.54015
105	4	20	1	1.15541	0.472288	-0.807399	-0.252879
105	4	21	1	0.258014	0.809932	1.23396	0.435178
105	4	22	1	0.467648	0.314428	-0.11954	0.00644116
105	4	23	1	-0.443798	0.481738	0.121566	0.753071
105	4	24	0	-0.846875	0.356457	0.38292	0.836069
105	4	25	1	0.985916	0.183305	-0.536919	0.10758
105	4	26	0	-1.26776	-0.820675	-0.219546	-0.400593
105	5	1	0	1.90842	1.23202	0.869573	0.427253
105	5	2	1	0.749973	0.644272	0.373139	0.338593
105	5	3	1	1.35522	1.94792	1.26407	1.34941
105	5	4	1	1.40599	1.28188	1.49441	0.456492
105	5	5	0	0.133983	0.939013	0.602236	0.823619
105	5	6	1	0.0734674	1.70375	0.31952	0.233256
105	5	7	0	0.912683	1.47645	0.0577741	0.66628
105	5	8	1	-0.0111566	-0.299054	-0.697918	0.424899
105	5	9	0	-0.406665	0.387089	-1.1597	-0.308384
105	5	10	0	1.86614	-0.308024	-0.93765	0.685005
105	5	11	1	0.022726	0.499778	0.272973	0.488251
105	5	12	0	-1.79319	-1.44905	-1.39379	-1.27009
105	5	13	1	-0.382608	0.848983	0.741891	0.864949
105	5	14	1	0.526702	-0.541224	-1.03383	-0.822889
105	5	15	0	-0.618415	-2.70714	-2.30055	-1.84924
105	5	16	NA	0.434617	0.065721	0.305362	-0.150023
105	5	17	1	1.15184	1.0192	0.533435	0.577537
105	5	18	1	0.768568	0.699984	0.628288	1.32096
105	5	19	0	1.00773	0.878151	0.217209	0.670962
105	5	20	0	-0.927948	-0.500221	0.19902	-0.403719
105	5	21	1	-0.53072	-0.465936	-0.261043	-0.376866
105	5	22	NA	0.389769	-0.126322	-0.204648	-0.580878
105	5	23	1	-0.280518	-0.729256	0.0730412	-0.457495
105	5	24	0	0.847656	1.27943	0.431306	0.711325
105	5	25	0	0.0675974	0.33939	0.622379	0.604497
105	5	26	0	1.70511	1.37783	0.388165	1.19783
105	6	1	1	1.7778	0.933932	-0.416225	1.16777
105	6	2	1	0.112432	0.258931	0.235972	1.02002
105	6	3	1	-0.21422	0.126723	-0.100104	0.348022
105	6	4	NA	-0.427652	-0.234976	-0.661265	-0.898786
105	6	5	1	1.12062	1.80052	1.51488	1.66865
105	6	6	0	-0.666862	-0.532141	0.341184	-0.0738618
105	6	7	0	2.24301	3.47794	2.93699	2.55954
105	6	8	0	-0.677966	0.541381	-0.0593312	-0.162999
105	6	9	0	1.78256	2.21431	1.67248	1.67202
105	6	10	1	0.062242	0.227551	1.48466	-0.211198
105	6	11	0	-0.799368	-0.062693	1.28721	-0.276732
105	6	12	1	0.0804129	-0.285279	-0.6097	-0.626781
105	6	13	1	-0.138226	-0.286158	-0.319224	-0.16805
105	6	14	0	-0.108679	0.416407	0.186114	-1.26184
105	6	15	1	0.64327	-0.676981	-0.680934	-0.635864
105	6	16	0	0.72086	0.33966	0.0678658	0.0266701
105	6	17	1	-2.33824	-2.12501	-0.667081	-2.12862
105	6	18	0	1.55499	-0.167072	-0.920593	-0.0257239
105	6	19	0	-1.18919	0.577332	1.69274	0.408552
105	6	20	1	-2.20084	-1.69789	-1.5081	-0.931955
105	6	21	1	-0.835173	-1.46314	-0.858798	-1.08645
105	6	22	0	0.78903	1.11317	0.622807	1.22172
105	6	23	0	-1.33294	-0.0926497	0.0839201	-0.7258
105	6	24	0	-0.275276	0.968031	0.757231	-0.151882
105	6	25	NA	0.184053	0.135266	-0.214965	-0.35168
105	6	26	1	-0.788877	0.228216	0.00916268	-0.131182
106	1	1	0	-1.16644	0.645001	0.922601	-0.0862673
106	1	2	1	0.986442	0.784309	0.344724	-0.430364
106	1	3	1	-0.84104	-0.660499	-0.414194	-0.627948
106	1	4	0	-0.394887	0.425543	0.279539	0.287496
106	1	5	0	1.1312	-0.524477	-0.435282	-0.893037
106	1	6	NA	-0.676826	-0.244199	0.430411	0.90476
106	1	7	1	1.12905	0.497866	-0.227541	0.0922911
106	1	8	0	-0.843164	-0.270965	-0.154215	-0.708695
106	1	9	1	-0.52892	-0.613122	-0.561096	-0.174414
106	1	10	1	0.741903	-0.97265	-1.2022	-0.396925
106	1	11	1	-0.347285	-0.338699	-0.887644	-0.413582
106	1	12	0	-1.20494	-0.769182	-1.20922	-0.268331
106	1	13	1	-0.913886	0.216892	-0.10385	-0.161878
106	1	14	0	0.264485	0.0166785	-0.314033	0.863729
106	1	15	1	0.255848	1.99995	1.5319	0.743651
106	1	16	1	0.573037	0.50482	1.05813	-0.544971
106	1	17	NA	-0.428705	-0.0245578	0.562571	1.04077
106	1	18	0	0.675991	0.452142	1.39716	-0.649269
106	1	19	0	1.04969	0.792971	-0.0552953	0.773227
106	1	20	0	0.0686183	0.638825	0.460196	0.750223
106	1	21	1	-0.891269	-0.136407	-0.460098	-0.00221953
106	1	22	1	0.469087	0.0405631	-0.706859	-0.937072
106	1	23	0	0.134702	0.596877	0.726066	0.00572709
106	1	24	1	0.529647	1.62442	1.15638	-0.792687
106	1	25	0	-0.84819	0.160112	0.0834673	-0.569048
106	1	26	0	0.363558	0.73592	0.401019	0.228056
106	2	1	0	-1.28536	1.07662	0.767706	0.181533
106	2	2	1	-0.366235	-0.98222	-0.884183	-0.545253
106	2	3	1	-0.448915	-0.229276	-0.704582	-0.707303
106	2	4	1	-0.966926	-0.329899	-0.511764	-0.0557211
106	2	5	1	1.30163	-0.140803	0.46633	-0.227856
106	2	6	1	0.300087	-0.573223	-0.080951	-0.167013
106	2	7	0	0.0144146	1.20521	0.761252	0.656617
106	2	8	0	1.81164	0.716511	1.06913	0.4306
106	2	9	0	-1.23661	-0.580741	-0.950078	-0.0863417
106	2	10	NA	-0.0619856	0.174984	-0.0990979	0.117616
106	2	11	1	0.898311	1.26913	0.63849	0.419982
106	2	12	0	0.701699	0.353975	0.14366	0.0993536
106	2	13	1	1.36276	0.888634	1.00082	0.562058
106	2	14	0	1.25774	0.00377198	0.120771	-0.71033
106	2	15	NA	-0.0856017	0.221051	-0.153522	0.0213578
106	2	16	0	0.997871	0.777873	0.0269861	-0.32113
106	2	17	1	0.00985119	-0.0495467	-0.254314	-0.108167
106	2	18	1	2.23579	0.191899	0.246232	0.321732
106	2	19	1	0.00991603	0.170143	-0.145291	-0.594211
106	2	20	0	0.274251	0.806729	0.864255	-0.418793
106	2	21	0	1.56476	0.886429	0.559733	0.496148
106	2	22	1	-1.23006	-1.28943	-0.632971	-1.39666
106	2	23	0	1.1886	-1.02785	-0.694467	-1.71752
106	2	24	1	2.76726	1.73175	1.82702	1.46719
106	2	25	0	-0.0377094	0.401559	-0.169738	-0.30415
106	2	26	0	0.747075	0.179992	0.337449	-1.92819
106	3	1	0	2.02841	-0.208576	0.111763	-0.309285
106	3	2	1	0.303234	-0.893057	-1.24331	0.131672
106	3	3	NA	-1.22544	-0.235261	-0.156767	-0.0742728
106	3	4	0	1.06449	0.80554	0.394579	0.625942
106	3	5	0	-0.679426	-0.120372	-0.38413	-0.0132832
106	3	6	1	0.504582	0.681559	0.527636	-0.198504
106	3	7	1	1.81801	0.80718	0.549072	1.19146
106	3	8	0	0.625352	0.474739	0.154879	0.381113
106	3	9	1	0.085711	-0.224735	0.222729	0.275403
106	3	10	1	0.187819	0.22703	-0.113153	0.264695
106	3	11	0	0.821376	0.0123948	-0.0919157	-0.507872
106	3	12	NA	-0.87648	-0.320712	-0.190366	-0.416148
106	3	13	1	-0.375306	-1.19366	-1.28015	-0.411669
106	3	14	0	1.01483	0.460833	0.270215	0.544729
106	3	15	0	0.731132	1.12169	0.332608	0.337382
106	3	16	1	0.84127	-0.104686	0.586457	0.227983
106	3	17	1	-0.0356941	0.332088	0.435568	0.450204
106	3	18	1	0.329601	-1.12038	-0.159026	-1.15755
106	3	19	0	0.469989	-0.595771	-0.00674982	-0.522996
106	3	20	0	0.659161	0.12185	0.113204	-0.868532
106	3	21	1	1.31705	0.477907	0.0775918	-0.379493
106	3	22	1	-0.967799	-0.143429	0.0167469	0.0864844
106	3	23	0	1.31587	0.594021	1.16713	0.437444
106	3	24	1	-0.0372656	-0.659038	0.529068	0.38473
106	3	25	0	1.44218	0.91466	0.925739	0.585677
106	3	26	0	-0.063342	-0.59432	-0.255848	-0.0488338
106	4	1	0	-2.64551	-1.19076	-0.576118	-0.475626
106	4	2	1	0.318542	-0.334965	0.0900891	-0.656593
106	4	3	0	1.24331	0.487566	0.316176	0.405671
106	4	4	0	0.488	0.0087034	0.359332	-0.627443
106	4	5	1	0.209269	0.161249	0.198718	-0.50722
106	4	6	0	-0.624933	0.194931	0.0527254	0.029294
106	4	7	0	-0.383333	0.15487	1.18107	0.738996
106	4	8	0	-0.620017	0.993995	0.441583	0.318119
106	4	9	0	1.58347	-0.360603	-1.03924	-0.220942
106	4	10	1	-0.79507	0.0735432	-0.333288	-0.131825
106	4	11	0	0.578881	0.120645	-0.745809	-0.674774
106	4	12	1	0.141528	0.505643	-0.0469945	0.734416
106	4	13	1	0.678004	0.914115	1.23392	0.563288
106	4	14	1	-0.227984	0.393369	0.432056	-0.341255
106	4	15	0	-0.264031	0.542733	-0.00680067	0.811894
106	4	16	NA	0.52593	-0.0156992	0.0626572	-0.0636968
106	4	17	NA	-0.421419	-0.641437	-0.331206	-0.240494
106	4	18	1	0.0641966	0.554749	0.898753	0.371225
106	4	19	0	2.22777	1.66897	1.46832	0.550369
106	4	20	1	-0.725825	-1.30095	-1.10285	-1.07376
106	4	21	1	0.57017	0.393125	0.446942	0.312233
106	4	22	1	-0.0952656	1.01806	0.434535	0.160054
106	4	23	1	-0.762674	-0.276554	0.488855	1.09439
106	4	24	0	0.219424	1.12241	0.468242	0.368926
106	4	25	1	3.22736	1.92666	1.94224	1.57641
106	4	26	0	-0.585008	0.357124	0.0471395	0.292053
106	5	1	0	1.01147	0.731526	-0.129529	-0.541215
106	5	2	1	0.734346	0.912982	2.11555	-0.659273
106	5	3	1	1.16724	0.149709	0.853707	1.22842
106	5	4	1	1.12453	0.0444312	0.371734	-0.0107095
106	5	5	0	-0.00615981	0.0596201	-0.963604	0.289478
106	5	6	1	1.20647	0.477816	0.740182	0.688683
106	5	7	0	1.37887	0.172742	-0.367428	-0.0448588
106	5	8	1	-0.117859	-0.374122	-0.857796	-0.758438
106	5	9	0	-0.0150095	0.536168	-0.0808602	-0.677095
106	5	10	0	-0.0241417	-0.390424	-0.768591	0.235729
106	5	11	1	-0.122713	0.358552	0.379887	-0.56686
106	5	12	0	0.112558	0.335067	0.142342	0.562127
106	5	13	1	-0.140232	0.855123	0.783001	0.634494
106	5	14	1	-0.502284	0.360224	-1.09932	-0.654309
106	5	15	0	-0.557306	0.178627	-0.192569	0.461301
106	5	16	NA	-0.943719	-0.275141	-0.484518	0.411528
106	5	17	1	0.967339	-0.170385	-0.814447	-0.753275
106	5	18	1	0.800667	1.10531	0.239517	1.05795
106	5	19	0	0.955391	1.50581	0.984934	-0.132127
106	5	20	0	-1.27646	-1.29584	-1.32243	-0.199813
106	5	21	1	0.54334	0.781352	0.471674	1.28822
106	5	22	NA	-0.679253	-0.0935962	-0.154743	0.839986
106	5	23	1	0.689092	0.204479	0.320702	0.332778
106	5	24	0	0.26614	0.978252	0.345305	0.204411
106	5	25	0	1.19057	0.922712	0.353984	0.301561
106	5	26	0	0.213671	-0.287079	-0.198482	0.971515
106	6	1	1	2.1396	1.29401	0.862867	1.7062
106	6	2	1	0.655371	0.313943	0.241043	0.487224
106	6	3	1	-0.0880696	0.256764	-0.0271467	0.109215
106	6	4	NA	0.750926	0.513038	0.594695	0.548459
106	6	5	1	0.520971	1.36727	1.64235	1.31055
106	6	6	0	1.45086	0.545419	1.11255	1.72438
106	6	7	0	1.48826	1.29246	0.942428	-1.22942
106	6	8	0	1.28533	2.07769	1.70632	0.730725
106	6	9	0	0.534837	-0.0721414	0.555003	-0.582023
106	6	10	1	-0.259773	0.342148	-0.0253153	-0.291964
106	6	11	0	1.34725	1.45973	0.291512	-0.582288
106	6	12	1	1.11715	0.321543	-0.198528	-0.779405
106	6	13	1	0.592063	0.966379	1.21691	-0.239854
106	6	14	0	0.153212	0.167179	0.258427	0.403418
106	6	15	1	-0.312027	-0.367884	-1.02203	0.0333035
106	6	16	0	0.467885	0.450144	0.677922	-0.767977
106	6	17	1	1.62136	0.964957	1.17684	0.873473
106	6	18	0	0.151032	-0.327378	-0.125149	0.323024
106	6	19	0	-0.425507	-0.680033	-0.226302	-1.32867
106	6	20	1	1.19672	1.71177	0.737301	0.576519
106	6	21	1	1.3532	0.625019	-0.0217344	0.209136
106	6	22	0	3.82702	2.50313	1.19105	1.26062
106	6	23	0	0.590255	-0.442964	-0.569401	-0.451893
106	6	24	0	-0.317093	0.932637	1.35444	-0.114008
106	6	25	NA	0.913866	0.0677249	0.0296453	-0.120326
106	6	26	1	0.125508	0.261041	1.12216	0.128591
107	1	1	0	0.881873	0.649463	1.60605	1.97933
107	1	2	1	0.861235	0.682029	1.29793	1.53802
107	1	3	1	0.912358	-0.234316	0.269729	-0.0540883
107	1	4	0	-0.111854	0.346203	1.07653	0.596647
107	1	5	0	-0.509581	-0.620461	0.127735	0.397059
107	1	6	NA	0.465911	0.38157	0.743596	0.423935
107	1	7	1	-1.78601	-0.388173	-0.71316	-0.927314
107	1	8	0	-0.311576	-0.968977	0.086691	-0.935907
107	1	9	1	0.791952	-0.234988	0.64	-0.125259
107	1	10	1	1.05863	1.16362	1.80715	0.71157
107	1	11	1	0.714904	1.10083	1.4211	1.89293
107	1	12	0	-0.60276	0.486081	0.675358	-0.0482222
107	1	13	1	0.0563748	0.67115	0.809082	0.693118
107	1	14	0	-1.65472	-1.47183	-1.50316	-1.42363
107	1	15	1	-0.234867	-0.33781	0.241201	0.188355
107	1	16	1	-1.05491	-1.18648	0.296651	-0.669814
107	1	17	NA	0.882429	0.712618	0.845371	0.39394
107	1	18	0	0.486444	0.118785	0.161627	0.236766
107	1	19	0	0.636855	1.83617	2.10708	1.46116
107	1	20	0	-1.8082	-0.91866	0.0159939	0.255176
107	1	21	1	-1.57095	0.232028	1.81617	0.644167
107	1	22	1	1.0037	1.04015	1.41753	1.58513
107	1	23	0	-1.40663	0.0983099	-0.150685	0.481043
107	1	24	1	-2.34221	-2.33299	-1.14026	-1.76108
107	1	25	0	-0.843508	-0.397091	-0.158941	-0.0062974
107	1	26	0	-0.945619	0.308509	0.44788	-0.535015
107	2	1	0	-0.12209	0.972721	-0.116864	0.942007
107	2	2	1	-0.435476	0.211275	0.774633	0.992884
107	2	3	1	1.17695	2.19068	1.74512	2.55546
107	2	4	1	-0.227395	0.255961	0.112093	-0.674351
107	2	5	1	-1.06619	-0.950057	-0.206537	0.316302
107	2	6	1	-1.21281	-0.128701	0.24159	0.0167957
107	2	7	0	0.691828	1.83844	2.83814	2.1477
107	2	8	0	1.13176	2.1444	2.54261	2.22501
107	2	9	0	0.802163	1.07174	1.14709	1.266
107	2	10	NA	0.821296	0.230053	0.173432	0.0718282
107	2	11	1	0.625504	0.176042	0.636032	0.976481
107	2	12	0	1.54693	1.56889	1.075	1.75983
107	2	13	1	0.424165	1.4017	1.2928	1.70957
107	2	14	0	0.615917	-0.120202	0.572182	0.215146
107	2	15	NA	0.580216	-0.17861	-0.427007	-0.410434
107	2	16	0	-1.68114	-1.45704	-0.434566	-0.54787
107	2	17	1	1.61234	0.318071	0.00199676	-0.708902
107	2	18	1	0.463172	0.570816	1.51943	0.354842
107	2	19	1	-1.55853	-1.97724	-1.27679	-2.55241
107	2	20	0	-0.321001	-0.471897	-0.283395	-0.863716
107	2	21	0	0.822448	0.344627	0.09118	-0.0237086
107	2	22	1	-0.0288507	0.476655	1.09899	1.14949
107	2	23	0	-1.83485	0.22259	-0.161834	-0.0428098
107	2	24	1	-0.359253	0.620602	1.67292	1.69262
107	2	25	0	-0.853931	0.055508	0.368	0.673564
107	2	26	0	0.771575	0.844899	1.09396	1.56986
107	3	1	0	0.856631	0.588572	1.08429	1.02349
107	3	2	1	0.022654	0.399116	0.551585	0.787685
107	3	3	NA	0.454733	0.728571	0.553984	0.963694
107	3	4	0	0.0904244	0.517922	0.406357	0.652198
107	3	5	0	1.24479	0.538608	0.18779	0.643544
107	3	6	1	-2.4066	-1.56474	-1.99838	-1.62874
107	3	7	1	0.618965	0.311403	-0.272949	-0.598214
107	3	8	0	-0.822582	0.508357	0.902186	1.3331
107	3	9	1	-1.88381	-0.187247	0.457089	-0.370456
107	3	10	1	-0.00618783	1.58165	1.95895	0.814946
107	3	11	0	0.295161	0.786832	1.12591	0.779213
107	3	12	NA	0.908623	0.925208	1.1377	1.05246
107	3	13	1	-1.34142	0.933665	0.67475	0.841308
107	3	14	0	0.214652	1.30798	1.62792	1.17403
107	3	15	0	0.847137	1.67874	2.5973	1.86036
107	3	16	1	0.0144606	-0.149266	0.800418	-0.425839
107	3	17	1	1.11189	1.16141	1.95366	1.53463
107	3	18	1	-0.495705	0.124533	0.817115	0.170791
107	3	19	0	-1.58176	-1.25174	-1.26541	-1.65913
107	3	20	0	0.682412	-0.803618	0.00608891	-0.0272568
107	3	21	1	-0.84451	0.0137629	0.555106	0.326828
107	3	22	1	-0.472946	-0.00125593	0.334939	0.691648
107	3	23	0	-1.29784	-1.74686	-1.05745	-1.70801
107	3	24	1	1.87372	1.01967	1.02886	1.13582
107	3	25	0	0.445882	1.74878	1.92894	0.819438
107	3	26	0	0.554938	1.08444	1.2873	0.380958
107	4	1	0	0.0901023	0.601391	1.37892	1.23104
107	4	2	1	1.14004	0.903845	0.88686	1.44618
107	4	3	0	0.471058	0.457491	0.745417	0.456513
107	4	4	0	0.292863	0.920406	0.473626	0.67931
107	4	5	1	-0.116789	0.730407	1.37659	1.30323
107	4	6	0	-1.73943	0.0323467	0.914874	1.5247
107	4	7	0	-0.441251	-0.386768	-0.175465	-0.254469
107	4	8	0	-0.32953	-0.154862	-0.36196	0.289337
107	4	9	0	-0.831544	0.230267	0.660906	0.539213
107	4	10	1	0.112709	0.82157	1.45644	0.149067
107	4	11	0	0.420872	1.06102	1.37735	0.7236
107	4	12	1	-0.196548	-0.368083	-1.26296	-0.854453
107	4	13	1	-2.66826	-1.60704	-1.35148	-1.53373
107	4	14	1	0.594121	1.84464	1.7052	1.42737
107	4	15	0	-0.0766579	0.130984	0.650108	0.459341
107	4	16	NA	1.54895	1.21537	0.656166	1.10775
107	4	17	NA	0.538597	0.131432	-0.362162	0.0917809
107	4	18	1	1.08426	0.309529	1.75973	1.12569
107	4	19	0	1.57721	-0.15272	0.174877	-0.514955
107	4	20	1	-0.749378	-0.507569	0.104033	-0.145255
107	4	21	1	0.0308227	0.002892	0.262893	0.435961
107	4	22	1	-0.74275	0.149762	0.721161	1.11311
107	4	23	1	-0.590434	-0.0925473	0.0931464	0.131628
107	4	24	0	0.281722	0.813004	1.29289	1.1232
107	4	25	1	-0.143838	0.178293	1.18803	0.538146
107	4	26	0	-1.2245	-0.688222	-0.156563	-0.961368
107	5	1	0	0.274703	0.674896	1.07262	1.14204
107	5	2	1	-0.120974	0.379853	0.703172	0.0118195
107	5	3	1	2.00574	1.7077	1.8652	1.98145
107	5	4	1	-0.204331	-0.31058	-0.677877	-1.19532
107	5	5	0	-0.0919318	0.959593	0.96646	0.77924
107	5	6	1	1.81018	2.26816	3.21103	1.70822
107	5	7	0	0.159972	1.11763	1.25252	0.659111
107	5	8	1	-0.802145	-0.810708	-0.575676	-1.43699
107	5	9	0	-1.7243	-0.0344618	0.0426481	0.143457
107	5	10	0	1.20845	0.940145	1.1314	0.620822
107	5	11	1	2.57913	2.2584	2.37459	2.06549
107	5	12	0	0.653841	0.417509	1.15323	1.33969
107	5	13	1	1.9519	1.3879	1.9398	1.50901
107	5	14	1	-0.952089	0.88674	1.67258	0.251271
107	5	15	0	-0.678689	-1.55742	-1.42741	-2.29899
107	5	16	NA	-0.512755	0.173248	0.0416744	-0.00207198
107	5	17	1	1.47596	0.775803	1.15414	1.02412
107	5	18	1	-0.181138	0.0694175	0.438304	0.36204
107	5	19	0	-0.912943	0.363177	1.27273	-0.186038
107	5	20	0	1.92612	1.2231	0.988021	-0.145966
107	5	21	1	-1.07158	-0.688117	-0.297677	-0.131872
107	5	22	NA	-0.0602637	0.80247	0.672919	0.347887
107	5	23	1	0.590032	0.561195	1.35948	1.13993
107	5	24	0	-0.857029	-0.603594	-0.170038	-1.2732
107	5	25	0	-1.23606	-0.164086	-0.147666	0.55711
107	5	26	0	-0.438858	1.41181	2.31324	1.49414
107	6	1	1	0.552728	0.840889	0.878169	0.0994281
107	6	2	1	0.264355	0.0730615	-0.0224043	0.0615325
107	6	3	1	-1.10538	-0.40419	-0.53901	-0.51227
107	6	4	NA	-0.229873	1.2526	0.723846	-0.0504703
107	6	5	1	-0.0960357	1.5464	0.781269	0.13517
107	6	6	0	0.0518408	2.06755	1.02786	0.979646
107	6	7	0	0.268955	0.994749	1.20677	0.835227
107	6	8	0	-1.03762	0.0390036	0.929947	0.809635
107	6	9	0	1.1987	1.10761	1.16759	2.72372
107	6	10	1	-0.903126	-0.732607	0.178911	-0.505906
107	6	11	0	1.10725	0.582203	1.41615	0.43594
107	6	12	1	1.18315	2.62177	2.22729	2.06944
107	6	13	1	0.924687	-0.474729	0.559593	0.311674
107	6	14	0	-1.95446	-0.951774	-0.745205	-0.71771
107	6	15	1	0.94501	0.996603	1.4495	0.438415
107	6	16	0	-0.373215	0.0879141	0.880515	0.0287754
107	6	17	1	2.55491	1.60636	1.56484	1.38278
107	6	18	0	-0.767287	-0.317354	0.488415	-0.246321
107	6	19	0	-2.33966	-3.05994	-2.63943	-2.25647
107	6	20	1	0.306337	1.2668	1.73817	0.95412
107	6	21	1	0.49445	1.37481	1.65977	1.55377
107	6	22	0	-0.20602	0.284942	-0.137634	-0.226845
107	6	23	0	2.04521	1.8129	1.1812	1.67604
107	6	24	0	-0.802348	-0.0401328	-0.227518	0.142156
107	6	25	NA	-0.572851	0.827097	0.367424	-0.230752
107	6	26	1	-1.49245	1.42046	2.02327	1.58479
108	1	1	0	1.11103	0.19847	0.173599	0.170171
108	1	2	1	1.12259	0.691079	0.104978	0.673212
108	1	3	1	0.757217	-0.156402	-0.361286	0.153169
108	1	4	0	0.202576	0.613439	0.418623	0.525255
108	1	5	0	-0.827288	-0.0326403	0.177484	-0.465171
108	1	6	NA	0.676752	0.115672	0.50516	0.09303
108	1	7	1	1.14372	0.776876	1.10787	0.239521
108	1	8	0	0.980113	0.263454	2.01835	0.497822
108	1	9	1	0.699216	0.254409	-0.355589	0.0435747
108	1	10	1	0.872144	0.596886	0.605506	-0.000571066
108	1	11	1	-0.975711	-0.721408	-0.626349	-0.366684
108	1	12	0	-1.97219	-0.0846473	0.275776	-0.824582
108	1	13	1	0.210194	0.402594	0.520202	0.0319347
108	1	14	0	0.0808818	0.224759	0.287225	0.58799
108	1	15	1	0.0849789	-0.5045	0.292247	0.0902093
108	1	16	1	1.10313	1.08988	0.159471	0.8693
108	1	17	NA	0.494016	-0.0102499	0.300915	-0.0472892
108	1	18	0	-0.998927	-0.797836	-0.592636	-0.393928
108	1	19	0	-0.280563	0.972423	0.372774	-0.15337
108	1	20	0	-2.32019	0.521824	0.38224	-0.465347
108	1	21	1	0.888594	0.393744	0.180471	0.375165
108	1	22	1	1.43435	-0.685907	0.0769262	0.402192
108	1	23	0	1.10328	-0.948431	-0.462879	0.220838
108	1	24	1	-0.116027	-0.114861	0.125606	0.34686
108	1	25	0	0.705063	-0.115244	0.375013	-0.0107166
108	1	26	0	-1.39922	0.952875	0.618353	0.151573
108	2	1	0	2.13418	0.72172	-0.017929	-0.0155368
108	2	2	1	1.52789	0.394563	0.481955	0.265568
108	2	3	1	0.00792189	-0.587342	-1.03681	-1.26928
108	2	4	1	0.553542	0.267302	0.755296	0.0552826
108	2	5	1	0.635396	-0.0582014	-0.0557012	-0.392166
108	2	6	1	-0.111972	-0.593458	0.115972	-0.441092
108	2	7	0	-1.10686	0.551638	0.457396	0.620203
108	2	8	0	-0.311455	-0.325815	0.0353256	-0.125021
108	2	9	0	-0.599189	0.170358	-0.139373	-0.00952957
108	2	10	NA	-0.397568	-0.106865	-0.239278	-0.0961837
108	2	11	1	0.870444	-1.14302	0.704971	-1.08391
108	2	12	0	0.326081	-0.339119	1.01705	0.398865
108	2	13	1	1.22348	0.324339	1.69724	0.976301
108	2	14	0	-0.788635	-1.03585	-0.907266	-0.830721
108	2	15	NA	-0.756095	-0.658086	-0.438054	-0.180843
108	2	16	0	0.19555	-0.337804	0.0229419	-0.0880548
108	2	17	1	0.193924	0.344713	0.976613	0.839518
108	2	18	1	0.439443	0.123147	0.499042	-0.165821
108	2	19	1	1.17517	-0.297636	0.500528	-0.190649
108	2	20	0	0.150514	0.640605	0.762215	1.22791
108	2	21	0	-1.03778	0.404092	0.277977	0.18944
108	2	22	1	1.42689	-0.340037	0.148185	-0.209637
108	2	23	0	-0.580712	-0.362525	0.94348	0.211199
108	2	24	1	0.975103	-0.368388	1.00064	0.226327
108	2	25	0	0.55487	-0.0215692	0.752221	-0.0967317
108	2	26	0	-0.608062	0.644474	0.41155	-0.399996
108	3	1	0	-0.955894	-1.03399	-0.213454	-0.0802836
108	3	2	1	-0.927759	0.0244222	-0.525588	-0.0864104
108	3	3	NA	-0.302058	-0.0827177	-0.319018	0.233569
108	3	4	0	0.107708	0.428692	-0.596683	-0.409328
108	3	5	0	0.230435	-0.0357944	0.210633	0.234912
108	3	6	1	0.211253	0.775879	0.520897	0.00600633
108	3	7	1	-2.09083	0.468525	-0.712344	-0.942066
108	3	8	0	1.41344	0.592303	0.875902	-0.217823
108	3	9	1	0.388922	0.253662	0.549053	-0.364575
108	3	10	1	0.616131	0.472235	0.626681	0.0591194
108	3	11	0	1.0688	-0.554934	-0.448945	0.202383
108	3	12	NA	-0.231797	0.149877	0.040131	0.392625
108	3	13	1	-0.82067	0.538067	0.295975	-0.592953
108	3	14	0	-0.00401401	0.14679	-0.107194	-0.408649
108	3	15	0	-1.30749	-2.18948	-1.37744	-0.932754
108	3	16	1	-0.753943	-0.184342	-0.168206	-0.357515
108	3	17	1	0.0595775	-0.336052	-0.186133	-0.738633
108	3	18	1	-0.220998	-1.15635	-0.467238	-0.959702
108	3	19	0	-1.18056	-1.40811	-0.645199	-0.565113
108	3	20	0	0.113218	0.470428	-0.371972	0.449114
108	3	21	1	0.110822	-0.635251	0.522758	0.264826
108	3	22	1	1.3142	-0.761942	0.0461728	-0.192974
108	3	23	0	-0.0686374	-0.81479	-0.905463	-0.794538
108	3	24	1	-1.01422	-0.849781	-0.307494	-0.702096
108	3	25	0	0.189002	-0.648627	0.105473	0.526986
108	3	26	0	-0.649177	-0.0348062	-0.441455	-0.283956
108	4	1	0	-0.272961	0.25778	0.300935	0.16226
108	4	2	1	-0.0424349	-0.121872	-0.216704	-0.35298
108	4	3	0	1.67585	-0.228793	0.17213	-1.20128
108	4	4	0	-0.0510553	-0.0702064	-0.297329	-0.193141
108	4	5	1	0.679886	0.279096	0.0731376	-0.561036
108	4	6	0	-0.0744531	-0.46806	-0.656806	-0.327837
108	4	7	0	-0.464084	0.406337	0.0400038	0.102739
108	4	8	0	-1.20912	-0.373128	0.324748	-0.363623
108	4	9	0	-0.126901	1.50186	0.212349	0.103634
108	4	10	1	1.58311	1.16839	0.825752	0.42854
108	4	11	0	0.179513	-0.296399	-0.441102	-0.242109
108	4	12	1	0.34963	0.370813	0.898261	0.58694
108	4	13	1	1.24523	-0.222359	-0.277236	-0.0735996
108	4	14	1	-0.296608	-0.950756	-0.176552	-0.771726
108	4	15	0	1.17717	0.569611	0.240565	0.291696
108	4	16	NA	1.03216	0.343822	-0.382883	0.393393
108	4	17	NA	0.416573	0.275324	-0.5504	0.0596656
108	4	18	1	0.289608	1.56714	0.978932	1.21668
108	4	19	0	-0.0352665	-0.321167	-0.0476234	0.369386
108	4	20	1	-0.372921	0.282474	0.255543	0.671058
108	4	21	1	0.456247	-0.112691	1.10069	0.52762
108	4	22	1	-0.350016	0.419898	0.384762	0.0828738
108	4	23	1	0.0450567	0.347397	0.0370512	-0.0741555
108	4	24	0	0.55576	0.109278	0.161891	0.107795
108	4	25	1	-0.0083818	0.285866	0.249381	-0.270083
108	4	26	0	0.374195	-0.176892	-0.00764182	-0.0951191
108	5	1	0	1.2836	0.99112	0.662808	0.146747
108	5	2	1	0.805903	0.473715	1.24221	0.507725
108	5	3	1	0.136229	-0.588061	0.135977	-0.589109
108	5	4	1	0.464453	-0.763757	-0.0813114	-0.518187
108	5	5	0	0.0608137	0.172394	-0.065667	0.243393
108	5	6	1	0.000836502	0.320595	1.00601	-1.44778
108	5	7	0	1.06848	-0.321749	0.298835	-1.07414
108	5	8	1	0.451931	1.41445	1.60087	0.252478
108	5	9	0	1.4278	0.865634	1.01042	0.0905273
108	5	10	0	0.778666	0.844824	0.458383	0.564482
108	5	11	1	2.33291	1.50961	1.78949	0.800197
108	5	12	0	-0.830995	0.745314	-0.226471	0.413789
108	5	13	1	1.06552	1.24762	1.24569	0.881496
108	5	14	1	1.29808	0.1615	0.627084	-0.107657
108	5	15	0	0.400685	0.00538255	-0.603334	0.163276
108	5	16	NA	-0.368415	0.195832	0.295345	-0.0184427
108	5	17	1	0.251462	0.30277	0.264758	-0.108826
108	5	18	1	1.11434	0.536741	0.320782	0.384713
108	5	19	0	0.165092	-0.109968	-0.737079	0.128492
108	5	20	0	-0.314245	-0.847332	-0.0195569	-0.84793
108	5	21	1	0.428696	0.501082	-0.0445416	0.130549
108	5	22	NA	-0.562987	-0.0182726	0.241538	-0.022837
108	5	23	1	0.167888	-0.12952	0.817721	-0.511113
108	5	24	0	-0.413134	0.920704	0.200708	0.292407
108	5	25	0	0.278779	1.32986	1.45256	0.933585
108	5	26	0	2.10238	1.30916	1.00103	0.535297
108	6	1	1	-0.177037	-0.394029	-0.0607791	0.0696958
108	6	2	1	-0.626404	-0.948325	-1.25141	0.0423696
108	6	3	1	0.162467	-0.282377	0.0605308	-0.251961
108	6	4	NA	0.692117	0.603188	1.038	0.296228
108	6	5	1	-0.0800136	-0.383518	-0.359978	0.0587113
108	6	6	0	-0.159714	0.131708	-0.259938	0.163682
108	6	7	0	1.08461	0.696038	0.586615	0.438785
108	6	8	0	0.880395	-0.215064	-0.112448	0.0517798
108	6	9	0	0.211809	-0.293625	-0.280889	-0.108911
108	6	10	1	0.231797	0.20334	0.0534614	0.0853229
108	6	11	0	2.04709	0.643204	1.34065	0.216681
108	6	12	1	-0.0656512	-0.691289	-0.796953	-0.884668
108	6	13	1	-0.126435	-0.25845	-0.235607	-0.370131
108	6	14	0	1.46145	0.774277	1.06462	-1.02131
108	6	15	1	0.876648	0.910963	0.748331	0.157541
108	6	16	0	2.00065	1.37182	1.15374	1.09025
108	6	17	1	2.39598	1.12713	1.43579	-0.151521
108	6	18	0	-0.0678159	0.0407975	-0.394215	-0.164914
108	6	19	0	2.08434	1.16263	1.84543	2.10735
108	6	20	1	-1.91924	-1.76677	-1.36971	-0.0893363
108	6	21	1	0.804398	0.548991	0.295756	0.494318
108	6	22	0	-1.31368	-0.330144	0.307945	-0.61957
108	6	23	0	1.64469	0.998017	1.17716	-1.74651
108	6	24	0	0.758537	0.633421	0.670229	-0.229115
108	6	25	NA	0.423451	0.252278	0.48953	0.271691
108	6	26	1	0.127606	-0.129652	-0.585545	-0.0208441
109	1	1	0	-0.712237	0.0784941	0.177292	-0.0836542
109	1	2	1	-0.480294	-0.00165167	0.198544	0.185802
109	1	3	1	-0.30124	0.231973	0.21352	-0.542056
109	1	4	0	-0.40329	-0.00429667	-0.200535	-0.243817
109	1	5	0	-0.0995242	-0.803589	-0.433631	0.243842
109	1	6	NA	0.0667832	-0.116663	-0.451312	0.0550606
109	1	7	1	-0.817432	-0.45463	-0.331892	0.173475
109	1	8	0	0.435218	0.870716	0.999998	1.09115
109	1	9	1	0.0277547	0.174315	0.148757	-0.0428748
109	1	10	1	0.22937	0.028727	-0.187662	0.0111632
109	1	11	1	0.46396	-0.214719	-0.285803	-0.0644543
109	1	12	0	0.237791	-0.271858	-0.2065	-0.306108
109	1	13	1	0.587114	-0.0239059	0.20306	-0.472515
109	1	14	0	2.11783	0.631705	-0.473271	1.33414
109	1	15	1	0.35075	-0.225588	-0.241517	-1.00857
109	1	16	1	-0.305729	-0.945695	-0.868367	-0.0145678
109	1	17	NA	0.40118	0.37319	-0.363283	0.30977
109	1	18	0	0.530631	0.281261	0.518137	0.157648
109	1	19	0	-0.364491	-1.22221	-1.27195	-1.11616
109	1	20	0	-0.308277	0.287552	-0.241416	-0.0584517
109	1	21	1	0.511719	0.503129	0.364115	0.106218
109	1	22	1	-0.280475	-0.264897	-0.141688	0.621761
109	1	23	0	-0.405421	-0.902262	-0.712889	0.128901
109	1	24	1	0.447956	0.385856	0.933046	0.350344
109	1	25	0	-0.378892	0.213824	0.454717	0.536458
109	1	26	0	-0.26921	-0.163229	-0.175962	0.373983
109	2	1	0	0.660481	-0.648117	-0.545878	-1.48867
109	2	2	1	0.703306	-0.312911	-0.991886	0.11016
109	2	3	1	-0.65198	-0.572837	-0.168039	-0.178446
109	2	4	1	-0.764255	-0.302973	-0.151153	0.208561
109	2	5	1	-2.47557	-1.18638	-0.329882	-0.0231077
109	2	6	1	-0.76387	-0.94132	-1.41595	-0.848779
109	2	7	0	0.244449	0.740465	0.711135	0.708245
109	2	8	0	0.880885	0.332509	-0.120763	0.299432
109	2	9	0	-0.62356	-0.778792	-1.01256	-0.146942
109	2	10	NA	-0.303041	-0.318125	-0.370877	-0.56646
109	2	11	1	0.149723	-0.614507	-0.126998	-0.205569
109	2	12	0	1.04534	1.07372	0.240333	-0.00714936
109	2	13	1	0.0882786	0.348065	0.109045	0.0793699
109	2	14	0	-0.330805	0.54499	0.63458	0.738496
109	2	15	NA	0.0821287	0.384153	0.0323633	0.13066
109	2	16	0	-0.118731	-0.332247	-0.368194	-0.0342931
109	2	17	1	-0.620535	-0.240465	-0.299374	-0.600407
109	2	18	1	0.183479	0.194738	0.45694	0.0272179
109	2	19	1	-1.09564	-0.185121	-0.0388839	-0.989637
109	2	20	0	-1.18609	-1.24575	-0.529843	-0.863114
109	2	21	0	-0.527406	-0.509235	0.00592679	0.0986983
109	2	22	1	0.103378	0.396717	0.388305	0.461294
109	2	23	0	0.953859	0.700048	0.768398	0.0466778
109	2	24	1	-0.742278	1.03464	0.848014	1.08268
109	2	25	0	0.0632542	0.249609	-0.322336	-0.151928
109	2	26	0	0.724178	0.554978	0.355976	0.433112
109	3	1	0	-0.889918	-0.68472	-0.761428	-0.198125
109	3	2	1	0.49596	0.0619837	0.0465249	-0.414241
109	3	3	NA	0.242742	0.346751	-0.290014	0.755731
109	3	4	0	0.457334	-0.963634	-0.819539	-0.383335
109	3	5	0	-0.263907	-0.936066	-0.226218	-0.679657
109	3	6	1	0.326786	0.0579164	0.721088	0.466998
109	3	7	1	-0.219225	-0.0894918	0.0227772	0.321473
109	3	8	0	0.188589	-0.173433	-0.0456278	-0.498974
109	3	9	1	-0.217235	-0.370422	-0.40603	-0.126446
109	3	10	1	-0.326087	0.191189	0.47145	0.308229
109	3	11	0	-0.0203998	0.586229	0.962875	0.673138
109	3	12	NA	-0.0552982	0.661169	0.274157	0.747432
109	3	13	1	-0.461048	-1.37611	-1.06961	-0.847604
109	3	14	0	0.0964134	-0.346666	-0.367023	-0.230512
109	3	15	0	-0.0322795	0.864727	0.81004	-0.0589413
109	3	16	1	-0.986379	-0.34524	-0.190525	0.115976
109	3	17	1	-0.359891	-1.08526	-0.503079	-0.327983
109	3	18	1	-0.825675	-0.618697	-0.0197851	-0.0367124
109	3	19	0	-0.693696	0.209264	0.00178609	-0.21223
109	3	20	0	-1.12909	-1.61186	-0.939379	-1.17441
109	3	21	1	-1.50496	-1.39934	-0.927129	-1.38027
109	3	22	1	0.524397	-0.815558	0.00414567	0.0351939
109	3	23	0	-0.0557976	-0.362757	0.202986	0.0751864
109	3	24	1	0.961378	-0.451462	-0.324738	-0.119625
109	3	25	0	0.41531	-1.06003	-0.580634	0.134787
109	3	26	0	-0.236825	-0.144663	0.400594	0.271207
109	4	1	0	0.706537	0.852638	0.960389	0.960728
109	4	2	1	-0.835765	-1.03559	-0.940463	-0.703099
109	4	3	0	-0.242127	-0.778567	-0.351416	0.111983
109	4	4	0	-0.398141	-1.14282	-0.937818	-0.943491
109	4	5	1	-0.755268	-0.807985	-0.279933	-0.92372
109	4	6	0	0.186735	1.01523	0.835454	1.18818
109	4	7	0	0.324147	-0.472607	-0.398613	-0.0304833
109	4	8	0	0.0220367	-0.0512271	0.620125	0.441534
109	4	9	0	1.13238	0.720732	1.5658	1.21945
109	4	10	1	0.988928	1.67896	1.3779	1.34611
109	4	11	0	0.0833876	-0.830376	-0.852935	-0.428583
109	4	12	1	-1.0447	-0.437175	-0.823022	-0.581526
109	4	13	1	0.793437	0.665657	0.452245	0.632102
109	4	14	1	0.181212	-0.462229	-0.0675234	-0.296391
109	4	15	0	-0.734321	-0.0519439	-0.382757	-0.70731
109	4	16	NA	0.0821124	0.0427379	0.0118839	0.125566
109	4	17	NA	-0.0656313	0.217259	0.0980998	0.180856
109	4	18	1	-0.172476	-0.203071	-0.736664	-0.000981919
109	4	19	0	1.55877	1.54156	0.220919	0.649715
109	4	20	1	0.672822	0.435055	0.347891	0.824233
109	4	21	1	-0.719215	-0.340866	0.118547	-0.75968
109	4	22	1	-0.200417	-0.586768	-0.417069	0.218422
109	4	23	1	-1.2673	-0.243228	0.189971	0.0970442
109	4	24	0	0.0977673	-0.502417	-0.364013	-0.198698
109	4	25	1	-0.382637	-0.317911	-0.607767	-0.586233
109	4	26	0	-0.257115	-0.183088	0.0224913	-0.347295
109	5	1	0	0.00221126	-0.920848	-0.912574	-0.523999
109	5	2	1	-0.0094531	0.441883	0.294549	-0.428028
109	5	3	1	0.306036	0.0354466	-0.229786	0.499756
109	5	4	1	0.700704	1.28152	0.424283	0.814016
109	5	5	0	0.524129	0.913858	0.390338	0.13467
109	5	6	1	-0.481768	0.50746	0.645128	0.541976
109	5	7	0	1.51692	1.14754	0.564542	0.442511
109	5	8	1	0.385719	-0.47493	-1.25218	-0.0692081
109	5	9	0	-0.704484	-0.883144	-1.04348	-0.567783
109	5	10	0	-0.336064	0.260446	0.558956	-0.196312
109	5	11	1	-0.064002	-0.785145	-0.797733	-1.10331
109	5	12	0	-0.493312	0.101753	1.17615	0.463034
109	5	13	1	-1.34992	-0.658936	-0.306044	-0.363195
109	5	14	1	-1.92973	-2.27929	-0.997261	-0.724449
109	5	15	0	-0.666421	-0.473135	0.103784	-0.0201607
109	5	16	NA	0.781406	0.280669	-0.41914	-0.0969114
109	5	17	1	-0.533483	-0.254737	0.0504219	-0.877737
109	5	18	1	0.256627	0.375099	-0.567009	-0.0932081
109	5	19	0	0.0687438	0.370177	-0.166937	0.264357
109	5	20	0	0.236002	-0.0765127	-0.350782	-0.223041
109	5	21	1	0.85435	0.924548	0.521024	1.48411
109	5	22	NA	0.577667	0.0719708	-0.417075	-0.267592
109	5	23	1	-0.254472	-0.490535	-0.349257	-0.177976
109	5	24	0	-0.594545	-0.935064	0.0174488	-0.318577
109	5	25	0	0.312752	-0.123028	-0.255745	-0.317547
109	5	26	0	2.25383	1.60764	1.22017	0.304485
109	6	1	1	0.421608	0.155926	1.04632	0.789862
109	6	2	1	0.173233	0.459591	0.517481	0.485818
109	6	3	1	0.825938	0.22361	-0.218062	0.421987
109	6	4	NA	-0.029274	0.0873946	-0.162402	-0.142063
109	6	5	1	-0.64511	-0.490325	-0.200405	0.263035
109	6	6	0	-0.396229	-0.546778	-0.0393064	0.0141628
109	6	7	0	1.11225	0.310284	-0.0715533	1.16191
109	6	8	0	0.322909	0.559462	-0.328658	-0.441457
109	6	9	0	-0.768084	0.219116	-0.197085	-0.400629
109	6	10	1	0.44925	0.240351	0.357039	0.193133
109	6	11	0	0.0407386	-0.0502408	-0.291218	0.752786
109	6	12	1	1.2404	1.9133	1.06718	0.971495
109	6	13	1	0.503747	-0.0292172	0.384198	-0.195544
109	6	14	0	1.48237	1.18851	0.963116	1.01638
109	6	15	1	0.860048	0.771383	0.672562	0.787691
109	6	16	0	-0.0692528	0.0195038	-0.423548	-0.366474
109	6	17	1	1.01854	-0.10966	-0.0580008	-0.49246
109	6	18	0	-1.16591	-0.703271	-0.0252155	-0.451097
109	6	19	0	-0.27748	-0.0798775	0.384469	-0.362848
109	6	20	1	0.894502	0.442634	-0.333473	0.368558
109	6	21	1	0.155652	0.144738	0.561939	-0.249141
109	6	22	0	1.21395	0.240366	0.0811353	-0.0565185
109	6	23	0	0.375669	-0.487481	-0.701294	-0.707314
109	6	24	0	-0.0928274	0.136133	-0.192154	0.0425578
109	6	25	NA	0.444776	0.530791	0.12882	0.0394928
109	6	26	1	0.354953	-0.709584	-0.894093	-0.629308
111	1	1	0	-0.0961733	1.95886	2.04545	0.921422
111	1	2	1	0.0298658	0.479671	-0.293415	-0.15853
111	1	3	1	0.0743681	-0.119172	0.210396	-0.234697
111	1	4	0	-1.18075	0.594175	0.0907568	0.670541
111	1	5	0	-0.464852	0.492276	-0.0810514	-0.462608
111	1	6	NA	0.146688	-0.382484	-0.283882	-0.00555662
111	1	7	1	0.348376	0.231539	0.989112	0.416554
111	1	8	0	-0.264209	0.00360172	0.217791	-0.259703
111	1	9	1	0.424994	1.07074	0.798966	0.403163
111	1	10	1	-0.611942	0.0557198	-0.321265	0.194951
111	1	11	1	-0.323832	0.17666	0.337346	0.576032
111	1	12	0	0.661076	0.212647	0.64446	0.204261
111	1	13	1	0.734762	0.0862284	0.515019	-0.519924
111	1	14	0	1.15017	-1.1935	-1.23449	-0.516816
111	1	15	1	0.685103	1.81117	1.05858	1.4399
111	1	16	1	2.33051	1.20699	1.56241	-0.0221086
111	1	17	NA	0.361106	-0.0498329	-0.241071	-0.372439
111	1	18	0	-0.666461	1.31733	0.2551	-0.234525
111	1	19	0	1.76468	1.02603	1.18554	-0.861246
111	1	20	0	2.24588	1.39901	2.06143	-0.0240014
111	1	21	1	1.36425	0.81048	1.96913	0.512904
111	1	22	1	2.14763	1.146	3.12316	-0.32467
111	1	23	0	0.355742	-0.48501	0.0412383	-0.0868197
111	1	24	1	0.147833	0.791189	1.39414	0.186254
111	1	25	0	-0.0489719	0.507105	0.371687	0.198832
111	1	26	0	-0.451971	-0.154978	-1.25678	-0.250123
111	2	1	0	3.0783	2.14351	2.29308	1.42595
111	2	2	1	0.409129	-0.601159	-0.332446	0.435908
111	2	3	1	1.13456	0.927151	0.071524	0.374844
111	2	4	1	0.611831	0.918789	0.674351	-0.336558
111	2	5	1	0.392229	-0.769143	-0.311912	-0.400444
111	2	6	1	-0.586901	-1.64866	-1.68606	-1.18985
111	2	7	0	0.257703	0.0311508	-0.416303	0.14502
111	2	8	0	0.40219	-0.137341	-0.985162	0.0206592
111	2	9	0	-1.1099	-0.0557296	-0.446879	0.171493
111	2	10	NA	0.386236	-0.146344	-0.0661867	-0.275579
111	2	11	1	-0.837026	0.245668	-0.402618	-0.0581081
111	2	12	0	0.391211	1.21643	0.73094	0.0529272
111	2	13	1	1.21187	0.775657	0.585425	0.0205294
111	2	14	0	1.26063	1.40397	1.51662	1.07501
111	2	15	NA	-0.736754	-0.923884	-0.564659	-0.768824
111	2	16	0	0.994986	0.887969	1.01252	0.0264384
111	2	17	1	-1.73366	-1.41861	-0.483525	-0.018618
111	2	18	1	-0.77246	0.000844058	0.873971	0.121483
111	2	19	1	3.14629	1.25448	3.03186	1.76676
111	2	20	0	1.46698	1.15966	0.697495	0.668941
111	2	21	0	-1.37137	-1.01445	-0.890286	-0.0987514
111	2	22	1	-0.203972	0.647314	-0.548483	1.01996
111	2	23	0	2.1946	2.27572	1.41674	1.05967
111	2	24	1	2.65415	1.2079	2.08664	0.222577
111	2	25	0	1.24943	0.593203	1.42781	-0.228784
111	2	26	0	-0.859708	-0.233981	-0.214675	-0.923366
111	3	1	0	1.28115	-0.877106	-0.119758	-0.369984
111	3	2	1	1.03252	0.0697058	0.942686	0.0801614
111	3	3	NA	-0.0487655	-0.538816	-0.68685	0.208344
111	3	4	0	0.749698	0.552928	-0.945081	1.0478
111	3	5	0	-0.308798	0.290582	-0.0204184	-0.00422836
111	3	6	1	0.229458	1.31248	0.801407	0.75227
111	3	7	1	0.423913	2.33876	-0.00341458	0.579941
111	3	8	0	1.34821	0.851399	0.104097	-0.119511
111	3	9	1	0.808712	1.31241	0.506631	0.058599
111	3	10	1	2.71927	2.73468	1.47507	-0.339968
111	3	11	0	0.987206	0.374745	0.249285	-0.217157
111	3	12	NA	0.0902118	-0.750626	-0.680978	0.280216
111	3	13	1	0.912272	0.779994	1.60632	0.338555
111	3	14	0	-0.282041	-0.0267734	0.029506	-0.124676
111	3	15	0	2.33284	1.90133	1.34072	1.14301
111	3	16	1	-0.498681	-1.22371	-0.737602	-1.15948
111	3	17	1	0.913381	0.901079	0.553292	0.386516
111	3	18	1	0.417777	-1.32471	-0.938229	-1.55054
111	3	19	0	0.928074	1.02521	1.44061	-0.396785
111	3	20	0	1.56639	0.110756	0.589535	0.140148
111	3	21	1	0.0533251	0.651415	0.219437	0.316066
111	3	22	1	0.932521	1.85141	2.04284	0.275002
111	3	23	0	1.11609	1.45832	0.970925	0.334237
111	3	24	1	1.19039	1.02218	0.433165	-0.0425758
111	3	25	0	-0.354711	-0.500382	-0.953168	-0.859434
111	3	26	0	0.902867	0.315224	-0.0904902	-0.717813
111	4	1	0	-0.378088	-0.0781179	1.27489	-0.266067
111	4	2	1	2.81851	0.207788	0.427229	-0.0421969
111	4	3	0	-0.26625	1.13259	1.02008	1.01278
111	4	4	0	-0.00415504	0.282223	-0.551083	-0.210811
111	4	5	1	0.609196	0.254244	0.856361	-0.48528
111	4	6	0	0.0553918	0.773089	-0.00204179	-0.400408
111	4	7	0	-0.0606189	0.936333	1.25705	-0.175213
111	4	8	0	-0.508269	0.664176	1.10904	-0.230628
111	4	9	0	0.771288	0.320858	0.076812	0.601402
111	4	10	1	1.6962	0.829918	0.972568	1.22388
111	4	11	0	0.961802	1.36139	1.22685	0.543995
111	4	12	1	1.21561	-0.80161	-0.765427	-0.0943359
111	4	13	1	-1.02113	-0.669095	-0.713474	-0.324831
111	4	14	1	-0.211785	-0.630242	-0.230353	0.2599
111	4	15	0	2.05002	0.989437	-0.104269	-0.270465
111	4	16	NA	0.06588	-0.154507	-0.618677	-0.089643
111	4	17	NA	-0.46074	-0.52128	-0.640269	-0.204678
111	4	18	1	-0.528692	-0.217999	-0.238264	-1.04928
111	4	19	0	1.36015	2.09682	1.35419	1.41151
111	4	20	1	1.30447	0.76375	1.04907	0.964048
111	4	21	1	-0.24801	0.592065	0.472577	-0.11499
111	4	22	1	1.78565	0.215653	1.38875	-0.0736112
111	4	23	1	-0.415223	-0.856199	-0.602422	-0.0921792
111	4	24	0	1.31709	1.23501	1.34107	0.947413
111	4	25	1	2.34897	1.43032	1.23215	0.162427
111	4	26	0	1.86466	2.29765	2.73384	1.20514
111	5	1	0	0.42926	-0.209409	-0.064909	-0.156038
111	5	2	1	1.51564	1.24285	0.921056	0.130949
111	5	3	1	-0.615864	1.10703	-0.451426	0.0468331
111	5	4	1	1.5059	1.54343	0.800118	-0.0777238
111	5	5	0	0.241346	-1.08476	0.540374	-0.19247
111	5	6	1	3.13098	2.08018	2.57149	0.963512
111	5	7	0	2.02577	1.73922	0.920028	1.19998
111	5	8	1	0.618198	1.43814	1.68113	0.770566
111	5	9	0	-0.606794	0.032271	-0.291406	-0.0219202
111	5	10	0	0.394974	1.63513	0.286269	0.235211
111	5	11	1	1.63667	2.11119	2.14768	0.725465
111	5	12	0	-0.355015	0.507825	1.07179	0.359952
111	5	13	1	2.36253	1.9531	2.08864	0.51672
111	5	14	1	0.992803	-0.331754	-0.652601	-0.118935
111	5	15	0	1.57706	0.830275	-0.712396	-0.00514787
111	5	16	NA	0.652972	0.727836	1.07203	0.291425
111	5	17	1	0.594329	1.29959	0.805814	0.70935
111	5	18	1	1.07207	0.260326	0.0699283	0.271211
111	5	19	0	0.0021548	0.295529	-1.2253	0.518653
111	5	20	0	1.95355	1.50677	2.21483	1.06347
111	5	21	1	1.71748	1.53058	1.48419	0.74213
111	5	22	NA	0.227347	0.366049	0.831119	-0.224052
111	5	23	1	1.35962	0.738355	-0.283317	-1.03989
111	5	24	0	1.32562	0.358604	0.579201	0.509891
111	5	25	0	-0.186547	-0.0538526	-0.913366	-0.123342
111	5	26	0	-0.368539	-0.400511	0.907047	-1.03268
111	6	1	1	0.721167	0.514892	-0.648056	-0.0952166
111	6	2	1	1.94179	1.4106	0.764671	0.1738
111	6	3	1	-1.26529	-0.924038	-1.22241	-0.848421
111	6	4	NA	0.364427	0.11971	-0.402878	0.273166
111	6	5	1	0.939304	0.740846	0.0284	-0.419086
111	6	6	0	0.755458	1.80017	2.17064	0.330819
111	6	7	0	1.4352	1.67083	1.28448	0.306663
111	6	8	0	-0.183979	0.65846	0.106564	-1.5534
111	6	9	0	1.08887	1.73142	1.43145	0.0257447
111	6	10	1	0.411282	0.890557	0.90896	0.618697
111	6	11	0	-1.69849	-0.179158	-0.489508	-0.31101
111	6	12	1	-1.46951	-0.612232	-1.36078	-0.829435
111	6	13	1	0.819219	0.247253	0.543339	0.0300634
111	6	14	0	1.08976	1.49132	1.50472	0.965238
111	6	15	1	0.0777312	0.538972	0.610107	0.526294
111	6	16	0	0.482888	1.66226	1.27598	0.768047
111	6	17	1	0.454655	1.11912	-0.0681522	1.04434
111	6	18	0	-1.05453	-1.28256	-1.70531	-0.467005
111	6	19	0	0.302109	-0.838232	-0.542973	-0.183343
111	6	20	1	1.61426	1.78607	0.58505	1.47109
111	6	21	1	-0.0309819	-0.205675	0.324159	0.84442
111	6	22	0	-0.0860831	0.394743	-0.286339	0.989437
111	6	23	0	-0.41742	-0.00180108	0.420614	0.309565
111	6	24	0	-0.350937	-0.676862	-0.086945	-0.613322
111	6	25	NA	0.012092	0.362875	0.287328	0.5354
111	6	26	1	-0.578852	-1.08877	-1.40848	-0.742192
112	1	1	0	0.0430438	0.535014	0.925975	1.127
112	1	2	1	-0.157314	0.655424	0.45972	0.597773
112	1	3	1	-0.806461	0.853849	0.809219	0.296136
112	1	4	0	0.396785	0.501553	0.544774	0.289651
112	1	5	0	-1.28474	0.863563	2.14763	0.287198
112	1	6	NA	-1.31889	-0.391705	0.6361	-0.147457
112	1	7	1	2.1621	0.98193	0.696752	0.503473
112	1	8	0	0.699715	1.44212	2.32546	1.63914
112	1	9	1	1.19808	0.866357	0.318475	0.418169
112	1	10	1	0.281243	0.911646	0.627855	-0.239449
112	1	11	1	0.26392	0.605332	0.789218	0.592428
112	1	12	0	1.09704	1.76152	1.91641	1.37177
112	1	13	1	-0.227913	-0.0257803	1.08169	-0.0564986
112	1	14	0	-0.0837757	0.800332	0.747939	0.672061
112	1	15	1	0.01713	0.42822	0.489467	-0.243649
112	1	16	1	0.469467	1.0732	1.65764	0.566716
112	1	17	NA	-1.22217	-0.154194	0.751461	-0.0444107
112	1	18	0	-0.0923366	1.15174	0.711015	0.613073
112	1	19	0	-0.187414	0.739748	1.09377	0.878692
112	1	20	0	-0.582527	0.615678	0.0657039	-1.04313
112	1	21	1	0.403883	0.919927	1.37629	-0.146927
112	1	22	1	1.12849	0.878049	0.455136	0.704577
112	1	23	0	-0.0969211	-0.997258	-1.04881	-0.436481
112	1	24	1	0.211351	-0.635849	-0.338897	-0.339058
112	1	25	0	-0.825934	-0.313612	-0.504633	-0.530137
112	1	26	0	0.850393	1.13617	1.20212	0.701976
112	2	1	0	1.02904	0.463996	0.9376	-0.0643756
112	2	2	1	0.212522	0.958252	0.629812	0.819288
112	2	3	1	0.886741	1.25355	0.521243	0.806114
112	2	4	1	0.530871	0.576525	1.40191	0.490964
112	2	5	1	0.544818	0.442495	0.11269	0.340617
112	2	6	1	-0.10305	0.616219	-0.0817236	0.684844
112	2	7	0	1.12483	0.0297462	0.326029	0.41068
112	2	8	0	1.23887	1.16429	0.214481	1.19393
112	2	9	0	0.106432	0.874654	-0.0183588	1.13853
112	2	10	NA	-1.05807	-0.611218	0.158527	-1.03541
112	2	11	1	0.84832	0.870214	-0.79218	0.246671
112	2	12	0	-0.855266	0.87611	0.666947	0.548074
112	2	13	1	0.400829	0.572496	0.202186	-0.0778392
112	2	14	0	-0.151484	-0.345685	0.937583	-1.24085
112	2	15	NA	-0.988797	-0.633727	-0.0451041	-1.25473
112	2	16	0	-0.47878	-0.854104	-0.905919	-0.378534
112	2	17	1	1.97174	0.24456	-0.933157	0.0424095
112	2	18	1	0.506618	-0.327525	-0.543714	-0.364436
112	2	19	1	1.26546	1.63829	1.048	0.551158
112	2	20	0	0.641602	1.17403	0.857532	1.10473
112	2	21	0	1.27677	1.09285	0.408574	1.03604
112	2	22	1	0.373499	0.479693	-0.0497909	0.533081
112	2	23	0	0.801917	0.842695	-0.00569648	-0.482717
112	2	24	1	0.484505	0.031526	-0.979061	0.52796
112	2	25	0	-0.438305	-0.820128	-0.538477	-0.633016
112	2	26	0	0.722062	1.13067	0.835852	1.38362
112	3	1	0	-0.192861	0.775674	0.491164	0.532965
112	3	2	1	-1.16048	0.590996	0.308332	-0.213631
112	3	3	NA	-0.0376346	0.199688	0.214297	0.501886
112	3	4	0	-2.10194	1.0078	1.86689	1.06636
112	3	5	0	1.14127	0.74932	0.637305	1.00595
112	3	6	1	0.935728	0.42918	0.129497	-0.278922
112	3	7	1	-0.173041	0.565349	0.504148	0.23744
112	3	8	0	0.534031	-1.27442	-1.54675	-0.334053
112	3	9	1	1.15765	1.36179	1.27828	1.87396
112	3	10	1	1.413	1.06781	0.147109	0.876764
112	3	11	0	-0.27423	-0.162336	0.767836	0.736433
112	3	12	NA	0.478575	0.24652	0.454012	0.459634
112	3	13	1	1.11955	1.12322	1.41703	0.95225
112	3	14	0	0.134554	0.537403	0.20048	0.344433
112	3	15	0	0.330235	1.13509	0.111245	1.05857
112	3	16	1	0.636512	1.12302	0.845248	1.21029
112	3	17	1	-0.635639	-0.170884	0.388086	-0.673834
112	3	18	1	0.916003	0.491098	-0.167689	0.623776
112	3	19	0	-0.557729	0.290964	0.458915	0.0254245
112	3	20	0	0.0436216	-0.109531	0.228543	-2.01291
112	3	21	1	-0.810514	-0.817616	-0.425095	-1.66699
112	3	22	1	-1.2324	0.441162	-0.00752862	0.825886
112	3	23	0	-1.33518	0.15469	-0.159362	-0.419051
112	3	24	1	-1.70104	-0.574629	0.016313	-0.460434
112	3	25	0	0.344938	0.287623	0.532342	-0.505495
112	3	26	0	-1.32339	-0.26433	0.452022	-0.489818
112	4	1	0	0.321888	-0.589207	0.219037	-0.365593
112	4	2	1	-0.415013	1.77925	1.53827	0.713738
112	4	3	0	-0.715626	0.39561	0.156677	0.390969
112	4	4	0	-0.246338	0.349997	0.500981	0.772448
112	4	5	1	-0.104815	0.354108	0.14734	0.190424
112	4	6	0	-0.422396	0.334864	0.197467	0.992809
112	4	7	0	-0.895711	0.0758642	-0.411066	0.128522
112	4	8	0	-0.755531	1.01642	-0.0987086	0.658675
112	4	9	0	0.701044	0.566974	-0.78029	0.492979
112	4	10	1	-0.633591	-0.525886	-0.536185	-0.559794
112	4	11	0	0.903595	-0.238138	-0.553938	0.49462
112	4	12	1	0.663325	0.466788	0.44292	0.889664
112	4	13	1	0.184466	0.87568	1.57423	1.23216
112	4	14	1	-0.17187	1.26239	0.663039	1.21978
112	4	15	0	0.240483	-0.260346	-0.121744	-0.335273
112	4	16	NA	-0.574743	-0.00765381	0.295909	0.112804
112	4	17	NA	-0.49064	-0.255558	0.200315	-0.124634
112	4	18	1	0.98079	0.333968	0.204276	0.790285
112	4	19	0	-0.23848	0.581782	1.49785	2.34053
112	4	20	1	-0.918812	-0.623545	-0.429442	-0.588248
112	4	21	1	-0.211937	-0.289088	-0.838635	-0.649283
112	4	22	1	-0.210073	0.134406	-0.462553	0.111249
112	4	23	1	-1.05879	-0.190095	0.40329	0.858775
112	4	24	0	-0.486135	1.30307	-0.486965	1.29527
112	4	25	1	0.717103	0.227902	-0.17635	-0.275473
112	4	26	0	0.070174	0.170658	-0.439107	1.02234
112	5	1	0	1.2298	1.47083	1.30934	0.0180459
112	5	2	1	-0.772806	-0.00512903	1.08443	0.485425
112	5	3	1	0.189229	1.48336	1.1241	0.699377
112	5	4	1	0.584985	-0.711188	-1.17173	-0.24541
112	5	5	0	-0.150666	-0.896368	-1.07691	-1.37199
112	5	6	1	0.139227	0.645425	-0.191694	0.317634
112	5	7	0	1.07093	1.89026	1.01456	1.73388
112	5	8	1	-0.668626	-1.67748	-1.10251	-0.700692
112	5	9	0	-0.463352	-0.377918	0.341605	-0.699195
112	5	10	0	-0.312559	0.965565	0.712705	0.0471468
112	5	11	1	-0.941415	0.233167	0.928665	-0.133546
112	5	12	0	-0.244658	0.315483	-0.774066	0.126075
112	5	13	1	-0.608829	-0.742903	-0.972889	-0.301781
112	5	14	1	-1.036	-1.1827	-0.67376	-0.839659
112	5	15	0	-0.00174697	0.335191	0.0688024	0.0227359
112	5	16	NA	-0.133071	-0.54647	-0.230144	0.0701666
112	5	17	1	0.778496	0.596479	0.898054	0.0259279
112	5	18	1	0.890824	0.358534	0.575406	-0.26709
112	5	19	0	-0.176596	-0.730638	-0.594449	-1.83503
112	5	20	0	-1.22822	-0.700169	-0.261719	-0.859966
112	5	21	1	-0.102782	0.429823	-0.0210562	0.150955
112	5	22	NA	-0.117621	-0.536582	-0.199137	0.441664
112	5	23	1	-0.592105	0.303151	0.45057	0.87673
112	5	24	0	-0.636252	-0.418725	-0.352768	0.337073
112	5	25	0	-0.167861	0.423877	0.906427	0.911377
112	5	26	0	-0.169353	0.195991	0.0647394	0.226339
112	6	1	1	1.02997	0.973507	-0.228786	-0.229934
112	6	2	1	-1.04629	-0.551445	-0.425248	-0.207511
112	6	3	1	0.949923	0.0821	-0.571025	0.54107
112	6	4	NA	0.679778	0.110858	-0.160492	0.439227
112	6	5	1	0.192883	0.825551	0.617714	0.949577
112	6	6	0	0.0832733	0.961975	1.48791	-0.0256495
112	6	7	0	0.653551	1.73322	0.700014	0.845013
112	6	8	0	0.391895	-1.18048	-1.7649	-1.29988
112	6	9	0	-0.044848	-0.973555	-0.927624	-0.636685
112	6	10	1	-0.158319	0.422726	0.598261	-0.366131
112	6	11	0	-0.564143	1.44031	2.21464	0.454774
112	6	12	1	-0.00270413	0.0637632	0.707414	-0.0693214
112	6	13	1	0.035617	1.80634	1.96642	1.79126
112	6	14	0	1.06003	2.47064	1.91727	1.04051
112	6	15	1	0.561008	0.92579	1.19374	0.500938
112	6	16	0	-0.672057	-0.796823	-0.754511	-0.664303
112	6	17	1	-0.56058	0.495819	-0.0970825	0.317907
112	6	18	0	-0.540818	0.223326	0.191982	-0.768662
112	6	19	0	-0.291529	-0.196677	-0.16762	-0.74234
112	6	20	1	-0.389524	-0.0922451	0.0811346	-0.351132
113	1	1	0	1.07407	0.969762	0.080668	0.355212
113	1	2	1	-0.136059	-0.288447	-0.779427	-0.154855
113	1	3	1	0.559028	0.670523	0.0227658	1.11736
113	1	4	0	0.122589	-0.687165	-0.888748	-0.573531
113	1	5	0	0.625062	1.19284	1.08608	0.844928
113	1	6	NA	0.616274	-0.233308	-0.313064	-0.265528
113	1	7	1	1.35724	2.12507	1.09053	1.42966
113	1	8	0	1.01137	0.137163	0.0546314	1.15044
113	1	9	1	-0.138847	0.368219	0.331058	-0.110565
113	1	10	1	-0.488031	-0.185712	0.167976	0.62689
113	1	11	1	0.514975	0.548971	0.522774	0.202392
113	1	12	0	1.11952	1.60754	0.654098	1.6975
113	1	13	1	0.456626	1.06087	0.493095	0.902857
113	1	14	0	-1.80364	-0.930433	-1.07297	-1.00943
113	1	15	1	-0.6661	-0.711248	-0.641714	-0.191906
113	1	16	1	1.06627	2.0627	1.36993	2.76583
113	1	17	NA	0.552594	-0.0130689	-0.234841	-0.109882
113	1	18	0	-0.515699	0.500632	0.526189	1.16459
113	1	19	0	-0.366747	1.0416	0.260586	1.11948
113	1	20	0	1.3428	1.89768	1.06379	2.2401
113	1	21	1	0.333742	0.448856	0.192667	1.06978
113	1	22	1	-0.505903	-0.314375	0.187685	-0.709383
113	1	23	0	0.645387	0.880854	0.378657	0.018236
113	1	24	1	-0.366095	-0.270826	-0.45687	0.249263
113	1	25	0	0.591513	0.967784	-0.0651101	0.521402
113	1	26	0	-1.65732	-1.56743	-1.19396	-1.08587
113	2	1	0	0.7678	1.18905	-0.0348429	-0.0382324
113	2	2	1	0.0350309	0.592979	0.978006	-0.937776
113	2	3	1	1.29656	2.00433	1.22263	0.812216
113	2	4	1	0.137365	0.542538	0.109338	0.828118
113	2	5	1	-0.216991	-0.102359	-0.0820873	-0.278632
113	2	6	1	1.09623	0.991774	0.500977	1.11001
113	2	7	0	0.157045	-0.0657551	-0.539521	-0.940627
113	2	8	0	0.105226	1.45516	1.19315	1.24972
113	2	9	0	0.534621	0.554842	-0.0788914	-0.0190918
113	2	10	NA	-0.462976	-0.178213	-0.402014	0.423981
113	2	11	1	1.74187	1.31521	0.287461	1.19364
113	2	12	0	-1.04002	0.102316	0.012005	-0.492252
113	2	13	1	-0.425332	0.606864	0.431859	0.487888
113	2	14	0	-0.938613	0.52946	0.13575	0.728171
113	2	15	NA	-0.750069	-0.42059	-0.598708	0.141226
113	2	16	0	0.031707	-0.322484	-0.506591	-0.621186
113	2	17	1	0.641384	0.54252	0.370663	0.766786
113	2	18	1	0.360076	0.262568	0.429011	0.5015
113	2	19	1	-0.289524	-1.21144	-1.04009	-0.825154
113	2	20	0	0.503986	0.0127543	-0.122987	-0.826761
113	2	21	0	0.0827278	1.20763	0.642918	0.625552
113	2	22	1	-0.620976	0.224538	0.593222	-0.335824
113	2	23	0	-0.239885	0.0346846	-0.316156	0.0550616
113	2	24	1	-0.125766	0.390909	-0.0442174	0.964566
113	2	25	0	-0.174343	-0.395005	0.0609299	-0.54002
113	2	26	0	-0.0136197	-0.502607	-0.263292	0.159248
113	3	1	0	0.0035023	0.906474	-0.0776224	1.30578
113	3	2	1	0.0603436	0.6933	0.126095	0.769201
113	3	3	NA	1.17985	0.202646	0.176309	0.304114
113	3	4	0	-0.345744	-0.674219	1.4465	-0.407107
113	3	5	0	-0.114663	-0.54567	-0.240868	0.537125
113	3	6	1	-0.417173	-0.898954	0.0369458	-0.310846
113	3	7	1	0.637137	-0.0869803	0.023137	0.7909
113	3	8	0	0.575434	-0.159542	-0.581132	-0.377661
113	3	9	1	-0.224127	0.0475759	-0.000745686	-0.316977
113	3	10	1	1.4684	-0.328603	-0.878196	-0.590201
113	3	11	0	0.453491	0.305757	-0.132002	-0.587562
113	3	12	NA	0.735662	0.407124	-0.320248	0.240849
113	3	13	1	-1.74816	-2.23244	-1.89413	-1.37008
113	3	14	0	-0.777275	-0.443022	-0.371758	-0.108265
113	3	15	0	1.43453	0.697992	0.10062	-0.149954
113	3	16	1	0.896084	0.366823	0.122778	0.354964
113	3	17	1	0.0287767	0.8017	0.770324	0.46199
113	3	18	1	0.436676	-0.32815	-0.380241	0.540233
113	3	19	0	0.21427	0.5364	0.734114	0.157317
113	3	20	0	0.786028	0.298676	0.133581	-0.138327
113	3	21	1	-0.446896	0.497697	0.0627088	-0.477149
113	3	22	1	0.545447	0.88709	0.378063	0.187387
113	3	23	0	1.11891	1.78129	1.85431	1.51059
113	3	24	1	0.787962	0.979021	0.739002	1.08617
113	3	25	0	-0.465162	0.492931	0.71799	0.221774
113	3	26	0	0.616817	1.15383	0.986508	1.06128
113	4	1	0	0.238959	-0.630036	-0.505856	-0.114569
113	4	2	1	0.166962	-0.689318	-0.68262	-0.673535
113	4	3	0	0.369255	0.0495843	0.109483	-0.18783
113	4	4	0	-0.849646	-0.825824	-0.286431	-0.178764
113	4	5	1	-0.997986	-0.174749	-0.233678	0.095266
113	4	6	0	-0.624707	0.837058	1.45619	0.229244
113	4	7	0	0.222001	1.06625	0.00592784	0.932416
113	4	8	0	-2.5553	-2.40396	-2.50571	-1.40513
113	4	9	0	-0.875254	-0.281608	0.0737758	-1.15207
113	4	10	1	-0.431317	-0.702957	-0.68925	0.604348
113	4	11	0	-0.989871	-0.160412	-0.0319777	-0.155441
113	4	12	1	-0.658704	-0.561018	-0.841144	-0.326543
113	4	13	1	0.157494	-0.107772	-0.375716	-0.308496
113	4	14	1	-0.299965	-0.382712	1.1162	-0.204025
113	4	15	0	0.778773	0.744926	0.379822	0.70431
113	4	16	NA	0.517111	0.167034	0.270379	0.4853
113	4	17	NA	-0.100301	-0.25428	0.183113	0.190478
113	4	18	1	-0.054726	0.424886	1.25146	1.87604
113	4	19	0	-0.574726	-0.545492	0.115299	-0.573235
113	4	20	1	-1.18069	-0.446047	-0.272867	0.636709
113	4	21	1	-0.315296	0.246281	0.161386	0.311289
113	4	22	1	-0.387824	0.252098	0.679554	-0.812983
113	4	23	1	1.22512	1.5949	-0.0367718	1.21198
113	4	24	0	-1.09264	0.22826	0.408404	0.403886
113	4	25	1	0.0514766	1.46242	1.19166	0.615432
113	4	26	0	-1.20231	-1.25359	-0.929054	-0.747242
113	5	1	0	-0.420101	-0.581256	-0.935554	-0.229357
113	5	2	1	0.158456	-0.0755645	1.08924	0.547941
113	5	3	1	-0.752905	-0.464601	-0.0263616	0.145018
113	5	4	1	1.40942	0.646161	0.690182	0.811315
113	5	5	0	-0.614999	-0.166364	-0.362762	0.491464
113	5	6	1	0.300269	0.187052	-0.0546083	0.649329
113	5	7	0	-0.086805	-1.80383	-1.81196	-1.14567
113	5	8	1	-0.932753	-0.662145	0.114756	-0.240056
113	5	9	0	-0.28166	0.177862	0.403566	-0.34392
113	5	10	0	1.50167	0.535694	0.872003	1.04109
113	5	11	1	1.40939	0.0856979	-0.451654	0.0915903
113	5	12	0	0.547823	-0.160492	-0.656351	-0.149885
113	5	13	1	-1.00667	-1.75238	0.0156444	-0.187482
113	5	14	1	1.40923	0.372114	0.459961	1.3493
113	5	15	0	1.06052	0.821812	0.872322	-0.075973
113	5	16	NA	-0.150456	-0.553493	-0.600647	-0.341072
113	5	17	1	0.196583	-0.587467	0.0963962	-0.704341
113	5	18	1	0.906791	1.69205	1.31825	0.681515
113	5	19	0	1.38154	2.09296	1.10299	0.620146
113	5	20	0	-1.14203	-1.19673	-1.28065	-1.22743
113	5	21	1	-0.226203	0.165076	0.550047	0.90843
113	5	22	NA	0.636958	0.114302	-0.248859	0.0478804
113	5	23	1	0.00767105	-0.0614592	0.557108	-0.428533
113	5	24	0	-0.0765953	0.528514	-0.010836	0.0810373
113	5	25	0	0.23008	0.577706	0.249075	0.616304
113	5	26	0	-0.000529471	-0.223376	0.723855	-0.137791
113	6	1	1	0.734107	0.825438	-0.100473	0.465812
113	6	2	1	-0.190538	-0.377272	0.269674	-0.288419
113	6	3	1	0.0402858	-0.28845	-0.0288242	0.407815
113	6	4	NA	0.290912	-0.0810358	-0.440889	-0.069614
113	6	5	1	0.164121	0.403346	0.0766707	0.0170668
113	6	6	0	-0.975209	-0.894455	0.026249	0.276781
113	6	7	0	1.44751	1.67558	1.32144	1.51661
113	6	8	0	1.72621	1.03354	0.629411	1.82269
113	6	9	0	0.122499	-0.277441	-0.276995	0.311931
113	6	10	1	0.0298832	0.0782572	-0.757372	0.370788
113	6	11	0	0.970946	0.956618	0.513935	1.18404
113	6	12	1	1.81344	3.63837	1.81884	2.92113
113	6	13	1	-1.95971	-1.53016	-0.399369	-0.876145
113	6	14	0	-1.06959	-0.473078	-0.24634	-0.560908
113	6	15	1	0.44455	0.972228	0.488027	1.22552
113	6	16	0	0.21946	0.629051	0.991278	0.587809
113	6	17	1	0.71623	2.465	0.927656	2.23065
113	6	18	0	-1.40614	-1.8368	-0.896814	-1.04742
113	6	19	0	0.448515	1.38518	0.784361	0.854046
113	6	20	1	0.302438	0.249295	-0.0492253	0.0510666
113	6	21	1	0.381807	0.573336	-0.377081	0.409178
113	6	22	0	-0.735963	-0.00918164	-0.357078	-0.229003
113	6	23	0	-3.14576	-1.64102	-0.722167	-1.67891
113	6	24	0	-1.60409	-0.255974	0.509209	-0.246634
113	6	25	NA	0.431013	0.170841	-0.657362	-0.235767
113	6	26	1	-0.0948197	0.134781	0.754596	0.0794435
114	1	1	0	-0.399335	0.439979	-0.317264	0.353085
114	1	2	1	-1.37568	-0.935371	-1.68277	-0.221586
114	1	3	1	0.296629	0.274194	0.448336	0.228513
114	1	4	0	0.861216	0.477006	0.2043	0.632764
114	1	5	0	-0.800504	0.46154	-0.542526	-0.527283
114	1	6	NA	-0.0678845	-0.0272872	-0.872182	0.389209
114	1	7	1	2.11783	1.34287	-0.165995	0.209466
114	1	8	0	1.62636	1.13789	-0.565956	0.709949
114	1	9	1	-0.0427754	0.0935677	-0.951652	-0.363698
114	1	10	1	-0.776095	0.502786	-1.23195	-0.0113284
114	1	11	1	0.11111	1.00903	-0.130416	0.399415
114	1	12	0	-0.552424	0.451436	0.151485	0.366776
114	1	13	1	-0.0844978	0.102267	-0.29657	-0.185757
114	1	14	0	0.0310827	0.447651	0.552127	0.511047
114	1	15	1	0.679283	0.491298	0.790629	-0.861075
114	1	16	1	0.198416	1.67686	0.175319	0.566356
114	1	17	NA	-0.448431	-0.00977211	-0.557331	0.33215
114	1	18	0	-0.886699	0.638017	0.0798149	-0.297405
114	1	19	0	-1.14791	0.630667	-0.578173	-0.354745
114	1	20	0	0.527196	-0.463846	0.0488264	-0.28927
114	1	21	1	0.314217	1.09976	0.263866	1.62329
114	1	22	1	0.210522	0.330619	0.565514	-0.517084
114	1	23	0	0.69825	0.502291	0.709798	0.564074
114	1	24	1	-1.03693	0.0456706	0.109434	-0.226041
114	1	25	0	-0.323204	-0.413654	0.427054	0.159862
114	1	26	0	-0.769185	1.12761	-0.265029	0.383607
114	2	1	0	-1.37943	-0.399338	-0.347774	-0.0464278
114	2	2	1	-0.335349	-1.13833	-0.985376	-1.09199
114	2	3	1	1.10227	1.2576	-0.392482	1.15221
114	2	4	1	1.01116	0.336018	-0.768645	0.474944
114	2	5	1	2.42514	1.56439	2.29403	1.29552
114	2	6	1	0.659867	0.303085	0.0985699	-0.694672
114	2	7	0	-2.03582	0.552022	0.99832	-0.326227
114	2	8	0	-1.6756	0.617988	-0.0261197	-0.117353
114	2	9	0	-1.05565	0.50021	1.35993	0.37064
114	2	10	NA	-0.0240474	-0.214356	-1.18921	-0.253351
114	2	11	1	0.649986	0.144295	-0.19436	0.633285
114	2	12	0	-1.60278	-0.286076	-0.610485	-0.0531765
114	2	13	1	0.790973	1.1141	0.846125	1.74921
114	2	14	0	-0.210879	0.476718	0.250456	0.875507
114	2	15	NA	-0.243048	-0.16968	-1.24713	-0.213829
114	2	16	0	0.0375077	0.24019	-0.893189	0.184019
114	2	17	1	0.701666	-0.215628	-1.41227	-0.14663
114	2	18	1	0.455022	0.338038	0.473329	0.616714
114	2	19	1	0.90781	-0.310791	-1.69204	0.346828
114	2	20	0	-0.295751	-0.803021	-1.56664	-1.3104
114	2	21	0	2.11831	-0.187078	-1.35813	-0.471686
114	2	22	1	0.372394	-0.28926	-1.75249	0.0907176
114	2	23	0	0.27971	0.39049	-1.55262	0.727909
114	2	24	1	-2.39844	-0.131382	-0.246508	0.0720214
114	2	25	0	-1.61452	0.105751	-2.00118	-0.427864
114	2	26	0	-0.252944	0.875636	-1.00374	0.395417
114	3	1	0	0.0216623	-0.0599171	-0.329238	-0.166163
114	3	2	1	-0.381181	-0.154205	-0.505221	0.626116
114	3	3	NA	0.489691	0.450385	0.286843	-0.359995
114	3	4	0	0.161175	0.473317	0.0642864	0.421999
114	3	5	0	0.87864	0.257549	0.302582	-0.105377
114	3	6	1	1.41297	-0.13275	0.224834	1.01326
114	3	7	1	0.793322	1.01843	0.0148585	-0.0736453
114	3	8	0	0.508078	0.077773	0.0679836	1.02657
114	3	9	1	0.629677	0.359135	-0.584547	0.350221
114	3	10	1	0.0806176	0.655582	0.23757	0.420837
114	3	11	0	-0.388276	-0.456357	-0.249732	-0.174178
114	3	12	NA	-0.446487	-0.0669092	0.128568	-0.762544
114	3	13	1	1.30457	0.693679	0.340395	0.880986
114	3	14	0	-0.575296	-0.530997	-2.08495	0.0910716
114	3	15	0	0.131036	0.11545	-0.608277	-1.16276
114	3	16	1	2.14677	0.381013	-0.459776	0.518717
114	3	17	1	-0.192769	0.427431	-0.358584	-0.036609
114	3	18	1	-1.13162	-0.0972865	-0.123628	-0.625393
114	3	19	0	-0.260823	-0.837366	-1.24932	-0.848642
114	3	20	0	0.287963	-0.619029	-1.67932	-1.13213
114	3	21	1	-1.95487	-0.645468	-1.37373	-1.0265
114	3	22	1	-1.18065	-0.837278	-1.60986	-0.534675
114	3	23	0	0.637396	-0.409526	-1.89788	-0.122862
114	3	24	1	0.0878429	0.284577	-0.511389	-0.441254
114	3	25	0	0.154699	-1.47196	-1.96314	-1.34768
114	3	26	0	-0.684782	-0.561519	-1.1345	-0.356378
114	4	1	0	-1.55253	0.358979	0.599137	-1.78307
114	4	2	1	2.53268	2.22245	0.442166	0.465347
114	4	3	0	-0.203698	0.498127	-0.314897	-0.243516
114	4	4	0	-2.45506	-0.794664	-1.2058	-0.300792
114	4	5	1	0.121393	0.261684	0.10216	-0.208642
114	4	6	0	0.0770785	0.0422871	0.029859	0.105771
114	4	7	0	2.03938	0.083704	0.374612	-0.394788
114	4	8	0	1.25319	-0.493291	-0.573257	0.735764
114	4	9	0	-1.83166	-0.222011	0.785387	-0.356479
114	4	10	1	-0.687605	-1.05355	-0.704759	-0.226102
114	4	11	0	1.09964	0.259757	0.597934	0.361116
114	4	12	1	1.02637	0.29704	-0.23097	-0.416143
114	4	13	1	0.164633	0.322621	0.441886	-0.142088
114	4	14	1	-0.168845	-0.365215	-0.888875	-0.272257
114	4	15	0	-0.600857	1.92796	1.75103	0.42059
114	4	16	NA	0.919896	0.125519	0.833685	0.0410064
114	4	17	NA	0.31651	0.441442	1.18522	-0.28203
114	4	18	1	-1.70472	-2.06534	-1.73719	-1.68367
114	4	19	0	-1.30297	0.102481	0.99406	0.0648522
114	4	20	1	0.719567	-0.00784616	-0.295533	0.141105
114	4	21	1	-0.076858	0.376131	0.279997	0.326348
114	4	22	1	0.100378	0.206588	0.0971909	0.382103
114	4	23	1	1.85261	0.652909	-0.181122	-0.0446899
114	4	24	0	0.163338	0.738052	-0.115714	0.0284547
114	4	25	1	0.950973	0.660658	-0.859953	0.238638
114	4	26	0	0.0343478	0.544009	0.0164128	0.0344383
114	5	1	0	-0.145755	0.261576	0.477287	0.0562254
114	5	2	1	0.87078	0.367525	0.127008	0.925525
114	5	3	1	0.762214	0.165438	0.198968	0.0137626
114	5	4	1	0.101317	0.148647	0.380784	0.252184
114	5	5	0	-1.23257	-0.448005	-1.12876	-0.532604
114	5	6	1	-0.767792	-0.766127	0.00456263	0.196876
114	5	7	0	-0.690221	-0.214075	-0.154258	-0.146448
114	5	8	1	-1.32931	0.0132635	0.0866066	-0.176799
114	5	9	0	-0.560674	0.430738	-0.0960197	-0.566199
114	5	10	0	-0.0467476	1.15501	0.517897	0.265324
114	5	11	1	-0.171605	-0.540129	-1.13144	-0.542607
114	5	12	0	-0.779017	0.368358	-0.666822	-0.323616
114	5	13	1	-0.0674076	0.120047	-1.1204	-0.318446
114	5	14	1	-0.449849	-1.36384	-1.40177	-1.11795
114	5	15	0	0.957722	-0.260643	-0.52773	-0.642092
114	5	16	NA	0.473217	0.0697896	0.518539	0.217339
114	5	17	1	0.570933	0.0576606	-0.266229	0.27461
114	5	18	1	-0.276722	-0.642744	-0.266625	0.00512764
114	5	19	0	-2.25046	-1.0183	-1.71607	-0.791428
114	5	20	0	0.747207	0.199129	-0.102022	0.349369
114	5	21	1	0.458787	0.868711	1.21798	0.248001
114	5	22	NA	0.768761	0.349541	0.66877	0.247674
114	5	23	1	0.438363	-0.575736	-0.441644	-0.474662
114	5	24	0	0.482238	0.0772799	0.0611279	0.18768
114	5	25	0	0.0792031	0.310821	0.0800026	-0.186465
114	5	26	0	1.03509	0.444281	-0.0087967	0.194888
114	6	1	1	-0.680634	-0.33172	-0.0181943	0.305801
114	6	2	1	1.71238	0.513575	0.744487	0.672497
114	6	3	1	1.11258	1.41346	0.502609	-1.54667
114	6	4	NA	-0.406437	-0.967154	-0.849799	-0.369642
114	6	5	1	0.293264	0.609294	0.889754	-0.44805
114	6	6	0	-0.792497	-1.12597	-0.169645	0.334159
114	6	7	0	-0.0511537	1.08376	1.06981	0.0257688
114	6	8	0	0.337199	0.0736179	0.25213	-0.148091
114	6	9	0	-0.540954	0.975328	1.02901	0.218674
114	6	10	1	0.466043	0.849721	2.36668	-0.0653044
114	6	11	0	0.651709	-0.159111	0.654646	0.444084
114	6	12	1	0.795549	-0.0671915	0.613025	0.263614
114	6	13	1	0.623713	-0.150151	-0.620857	0.349285
114	6	14	0	0.555554	0.540408	0.0322752	-0.420671
114	6	15	1	0.0882254	-0.294649	0.406532	-0.337318
114	6	16	0	0.558482	0.0786041	0.435035	0.6628
114	6	17	1	-1.13238	-0.474833	-0.910366	-1.28824
114	6	18	0	0.260875	-0.404002	-0.471482	-0.14008
114	6	19	0	0.517071	-0.481436	-0.119145	-0.40428
114	6	20	1	2.58594	1.44118	0.872157	0.626227
114	6	21	1	-0.371429	0.665935	0.655371	0.394364
114	6	22	0	-0.0896501	-0.259198	0.303798	0.172499
114	6	23	0	0.379016	-0.117535	-0.26492	-0.219541
114	6	24	0	0.833518	-0.067255	-1.40459	-0.529765
114	6	25	NA	0.171834	-0.485833	-0.542848	-0.335195
114	6	26	1	0.477075	0.848748	-0.176081	0.0231492
115	1	1	0	0.781131	1.05179	1.05645	0.726506
115	1	2	1	-0.172716	0.297983	-0.0493925	0.358153
115	1	3	1	-0.135064	-0.0246621	-0.0967492	0.0752835
115	1	4	0	0.547689	0.340805	-0.340084	-0.0951962
115	1	5	0	0.303197	-0.00720367	0.645311	0.328005
115	1	6	NA	-0.908094	-0.630314	-0.289517	-0.756346
115	1	7	1	-0.23085	-0.128736	0.656216	0.0539771
115	1	8	0	1.08879	1.16744	1.02246	1.33937
115	1	9	1	1.30282	0.525916	0.633211	0.370853
115	1	10	1	0.0612398	0.353594	0.0153893	0.0794765
115	1	11	1	0.834503	0.592758	0.969791	0.929912
115	1	12	0	0.877222	0.0792092	0.22651	0.653679
115	1	13	1	-0.538772	-0.820061	-0.71085	-1.02246
115	1	14	0	0.609621	0.799067	-0.0345928	1.39638
115	1	15	1	1.06952	0.319611	-0.0807261	0.603828
115	1	16	1	-0.10327	-0.314765	-0.700628	-0.587254
115	1	17	NA	0.406966	0.234044	0.521457	-0.086838
115	1	18	0	-0.078639	-0.520883	-1.16241	-0.0461054
115	1	19	0	1.35214	0.114908	0.546638	1.37743
115	1	20	0	0.419349	-0.62785	-0.562717	-0.189481
115	1	21	1	-0.559038	-1.55538	-0.514153	-0.442498
115	1	22	1	1.49216	0.931265	0.428455	1.08863
115	1	23	0	0.182443	0.520325	-0.056979	0.32632
115	1	24	1	2.38956	1.29184	0.512982	0.698528
115	1	25	0	0.22502	-0.140699	-0.83679	0.168796
115	1	26	0	0.0822578	-0.0706985	-0.140483	0.605939
115	2	1	0	-0.427729	-0.324415	0.351177	0.535613
115	2	2	1	0.15866	0.0233243	0.247337	0.354419
115	2	3	1	1.51824	0.253151	-0.0296765	-0.13832
115	2	4	1	2.89372	2.52035	0.543171	2.07629
115	2	5	1	1.08039	0.362445	0.00132369	-0.0733227
115	2	6	1	-0.0158522	0.71417	0.99481	0.77291
115	2	7	0	0.240002	1.41396	0.1902	0.662022
115	2	8	0	-0.160182	-0.891693	-1.25165	-0.751206
115	2	9	0	-0.772572	0.205508	-0.393412	-0.280699
115	2	10	NA	-0.49001	-0.724143	-1.00753	-1.17999
115	2	11	1	-0.606323	-1.19101	0.133814	0.599215
115	2	12	0	-0.929739	-0.321979	-0.659747	-0.415038
115	2	13	1	1.22051	1.15718	1.00569	0.655649
115	2	14	0	0.134945	0.809649	1.06291	0.560586
115	2	15	NA	-1.0386	-1.21362	-0.987184	-1.29088
115	2	16	0	0.547357	0.0070527	-0.202145	-0.0901488
115	2	17	1	1.00682	2.33259	1.564	3.83425
115	2	18	1	1.27724	0.916049	0.967942	0.927451
115	2	19	1	1.61425	1.16667	1.24816	1.11012
115	2	20	0	0.701079	0.375521	0.485718	-0.810255
115	2	21	0	3.16634	1.67762	0.0203896	1.54189
115	2	22	1	0.327538	-0.26553	0.0792944	0.337599
115	2	23	0	0.658876	0.337568	0.96902	1.13744
115	2	24	1	0.184619	-0.881681	1.24695	-0.100748
115	2	25	0	0.418248	-0.314075	0.792852	0.66529
115	2	26	0	0.159514	0.103103	0.967324	0.627518
115	3	1	0	0.650302	0.523601	0.00386567	0.582794
115	3	2	1	1.33401	1.30854	1.32476	2.15148
115	3	3	NA	-0.206673	-0.361922	-0.359876	-0.732683
115	3	4	0	0.15153	0.224512	0.373318	0.40776
115	3	5	0	-0.757911	-0.902364	-0.741032	-0.490202
115	3	6	1	0.886454	0.457755	0.941238	1.00888
115	3	7	1	1.58979	0.965043	1.0707	1.62273
115	3	8	0	-1.16888	-0.887326	-0.672067	-0.526374
115	3	9	1	0.737967	0.316191	-0.244381	0.571576
115	3	10	1	1.8515	2.58518	1.66201	2.58036
115	3	11	0	1.50018	1.91562	1.28284	2.36045
115	3	12	NA	-0.784459	-1.25652	-1.07569	-1.12601
115	3	13	1	1.05169	1.50881	1.44961	0.833629
115	3	14	0	0.00417349	0.107552	-0.147692	0.26076
115	3	15	0	0.922408	0.467057	0.866674	1.55452
115	3	16	1	-0.63181	-1.10671	-0.848961	-0.868835
115	3	17	1	0.787712	0.862172	-0.00199032	0.112429
115	3	18	1	0.44738	0.871881	-0.336332	0.457432
115	3	19	0	0.597103	0.984124	-0.104555	0.33879
115	3	20	0	0.3441	0.435107	-0.266652	0.604077
115	3	21	1	0.561596	0.653553	0.171151	-0.0271719
115	3	22	1	-0.380264	-1.21045	-1.68764	-0.176412
115	3	23	0	2.00776	1.25638	1.1806	0.193777
115	3	24	1	2.56532	2.62287	2.78163	1.35878
115	3	25	0	0.190437	-0.777785	-0.887653	-0.384028
115	3	26	0	0.056346	0.161315	0.481199	0.0178745
115	4	1	0	-0.865795	-1.32293	-0.991343	-0.754385
115	4	2	1	0.861806	0.821886	0.812265	1.86803
115	4	3	0	1.09208	0.647367	0.414286	1.09435
115	4	4	0	1.42687	1.47621	1.66121	1.10146
115	4	5	1	-0.345324	-0.0601233	0.698279	-0.429188
115	4	6	0	0.364086	0.0637233	1.30697	-0.00743356
115	4	7	0	0.581547	0.303133	0.765081	0.577565
115	4	8	0	1.32052	0.780872	0.61845	0.838088
115	4	9	0	0.232969	0.00643814	-0.832763	-0.227089
115	4	10	1	1.21003	2.06181	1.28709	1.9988
115	4	11	0	-0.723855	-0.820277	0.308466	-0.947603
115	4	12	1	1.78088	1.31628	1.09845	0.332008
115	4	13	1	-0.86591	-0.428908	-0.945154	-0.0296254
115	4	14	1	0.948328	0.657111	0.0800127	0.680243
115	4	15	0	0.979932	1.07552	0.520595	0.976461
115	4	16	NA	-0.243078	-0.782069	-0.739844	-0.65126
115	4	17	NA	-0.318334	-0.425988	-0.531551	-0.43657
115	4	18	1	-0.326009	-1.23861	-0.513479	0.124462
115	4	19	0	0.472365	-0.841362	-0.449823	0.103924
115	4	20	1	-0.201413	-0.444902	0.0729458	0.239935
115	4	21	1	-0.402253	-0.311497	-0.0233379	-0.22173
115	4	22	1	0.620754	0.352019	-0.339443	0.0268024
115	4	23	1	-0.215896	-0.463256	-0.805053	-0.282638
115	4	24	0	3.06886	2.90963	0.579703	0.325009
115	4	25	1	-2.11054	-2.56174	-1.34494	-0.653136
115	4	26	0	-0.261731	-0.622191	-0.481811	0.365823
115	5	1	0	-1.4281	-1.4326	0.327636	-1.19084
115	5	2	1	-0.312697	-0.227047	-0.448244	-0.295029
115	5	3	1	-0.0672132	-0.751076	-0.806453	0.00231695
115	5	4	1	-0.210503	0.143132	0.0172848	0.616038
115	5	5	0	-0.093099	1.22352	-0.000593957	2.03803
115	5	6	1	0.680777	-0.276251	-0.141337	0.2329
115	5	7	0	0.960001	0.725832	-0.196236	1.14676
115	5	8	1	-1.88386	-1.57637	-2.16617	-1.60313
115	5	9	0	-1.16503	-1.17114	-1.25398	-0.861108
115	5	10	0	0.670636	0.296766	0.492075	-0.357112
115	5	11	1	1.07106	1.5562	0.587092	0.732189
115	5	12	0	-1.06474	-0.390624	-0.160932	-0.0927055
115	5	13	1	2.24938	1.60232	0.929795	2.59808
115	5	14	1	-0.00515236	-0.795833	0.108264	-0.260781
115	5	15	0	0.0886676	0.916052	0.195557	0.0518352
115	5	16	NA	-0.0360934	0.0747372	-0.0184735	0.524122
115	5	17	1	-0.505216	0.163902	-0.0478038	-0.215469
115	5	18	1	0.074067	-0.11018	0.107079	-0.228294
115	5	19	0	0.522084	0.858629	0.192362	0.137206
115	5	20	0	-0.0750887	0.0398495	-1.20779	0.0964639
115	5	21	1	1.20718	0.29023	0.401394	0.660925
115	5	22	NA	-0.331654	-0.308603	-0.229005	0.367827
115	5	23	1	1.98339	1.59005	0.415613	1.43435
115	5	24	0	-1.30621	-1.4644	-0.70386	-0.125036
115	5	25	0	0.146686	-0.481423	-0.566419	0.295361
115	5	26	0	1.09513	0.537392	-0.103542	0.752916
115	6	1	1	0.378421	0.0140628	-0.227754	1.04649
115	6	2	1	0.624452	0.0860732	-0.177196	0.341318
115	6	3	1	0.344594	-0.129656	-0.836904	0.354331
[truncated: 1,583 more rows]

## Sheet: Figure3
subj	run	trial	curHighLow	memory	Q_VTA_50_noSN_bin_mean_act	Q_HPC_mean_act	Q_PHC_mask_MNI152_bin_mean_act	Q_PRC_mask_MNI152_bin_mean_act
102	1	1	0	0	0.378712	0.47957	-0.037872	0.0363521
102	1	2	1	1	0.390038	0.142347	-0.462852	0.263054
102	1	3	1	1	-1.01319	-0.255497	-0.725782	0.131205
102	1	4	0	NA	-0.644357	0.0763867	-0.390988	0.0641252
102	1	5	0	1	-0.195371	-0.688103	-0.227981	0.0944728
102	1	6	NA	0	0.186727	0.243738	0.116208	0.417991
102	1	7	1	1	-0.163398	0.623504	0.215762	0.584725
102	1	8	0	NA	0.00965408	0.556202	0.716519	0.75673
102	1	9	1	NA	-0.471383	-0.201497	-1.18802	-0.0196773
102	1	10	1	1	-0.0998266	0.684875	0.979172	0.511902
102	1	11	1	NA	-0.907414	0.439988	1.19079	0.731897
102	1	12	0	NA	-0.0101936	0.278637	0.86525	0.326304
102	1	13	1	1	-0.950927	0.673641	1.20518	0.492111
102	1	14	0	NA	-0.955711	0.26269	0.860653	0.511321
102	1	15	1	NA	0.406128	1.09068	2.2463	0.76541
102	1	16	1	1	-0.261064	-0.190107	-0.14389	0.00358087
102	1	17	NA	NA	0.256297	-0.000394212	-0.183411	0.336108
102	1	18	0	0	0.218505	0.439036	0.628774	-0.169688
102	1	19	0	0	-0.293087	-0.736703	-0.24607	-0.192112
102	1	20	0	1	1.05107	0.468363	0.100875	0.0675164
102	1	21	1	NA	0.456528	0.613433	0.889871	0.508182
102	1	22	1	NA	0.30633	-0.028806	-0.440436	-0.561493
102	1	23	0	1	0.144855	-0.589528	-0.461896	-0.496157
102	1	24	1	0	0.246852	-0.276094	-1.21371	0.389211
102	1	25	0	1	-0.419386	-0.578775	-1.0541	-0.412874
102	1	26	0	NA	0.665821	-0.557822	-0.905731	-0.449634
102	2	1	0	0	0.784749	1.36993	1.77383	0.814508
102	2	2	1	1	-0.10749	-0.00782961	0.704726	0.191862
102	2	3	1	1	0.0224219	-0.725649	-0.672771	-0.146839
102	2	4	1	NA	0.0507599	-0.186207	-0.0215274	-0.283525
102	2	5	1	1	0.0604672	0.577649	0.486083	0.195409
102	2	6	1	NA	-0.569011	0.292099	0.389806	0.0263574
102	2	7	0	NA	-0.0667761	1.02857	1.37792	-0.064459
102	2	8	0	NA	1.71953	1.13623	-0.371441	0.463243
102	2	9	0	0	0.531616	0.733971	1.36665	1.22516
102	2	10	NA	1	-0.00552049	-0.0574817	0.410868	0.668908
102	2	11	1	NA	0.991383	1.52545	0.692029	0.780169
102	2	12	0	1	0.502501	1.21379	1.35391	0.440651
102	2	13	1	1	0.219757	0.370194	0.112095	-0.293454
102	2	14	0	1	0.270776	0.849728	0.479336	0.424484
102	2	15	NA	1	-0.412474	-0.024897	0.162491	0.388627
102	2	16	0	0	1.09397	0.650919	0.042606	0.0152818
102	2	17	1	0	-0.245957	-0.0281786	-0.975716	0.793856
102	2	18	1	NA	0.393825	0.655939	-0.901633	0.918446
102	2	19	1	1	-0.921432	-1.04812	-0.460138	-0.242628
102	2	20	0	0	-0.556245	-1.11763	-0.220592	-0.35867
102	2	21	0	0	1.11878	-0.342811	-0.215536	1.07868
102	2	22	1	NA	-0.812029	-0.717161	-0.883013	0.000271066
102	2	23	0	NA	-0.968636	-0.143529	0.355505	-0.101275
102	2	24	1	1	0.583249	1.76614	2.1324	1.66441
102	2	25	0	0	0.00609881	0.718413	0.432759	0.799592
102	2	26	0	1	-1.2777	-1.01191	-0.286822	-0.569292
102	3	1	0	NA	-0.68857	1.00952	0.899471	0.657752
102	3	2	1	NA	0.0631105	0.284937	0.730836	0.204202
102	3	3	NA	0	-0.635381	0.283592	0.00420878	-0.201048
102	3	4	0	NA	-1.0705	-0.213447	-0.553121	-0.479566
102	3	5	0	0	-0.321583	0.294275	0.446449	0.314497
102	3	6	1	1	-0.617599	1.5058	0.763705	0.513098
102	3	7	1	0	0.190166	1.15839	2.06294	1.65419
102	3	8	0	NA	1.92628	2.23718	2.5462	2.99364
102	3	9	1	NA	0.0998976	0.264958	0.12815	0.748692
102	3	10	1	0	-0.321767	-0.333969	-1.09247	-0.0514777
102	3	11	0	1	0.391466	1.09884	1.03749	0.692921
102	3	12	NA	NA	-0.849356	0.487155	0.412195	0.05962
102	3	13	1	0	-0.531885	-0.832939	-0.575519	0.0665717
102	3	14	0	NA	-0.0899003	0.397847	0.728066	0.119317
102	3	15	0	0	0.512311	0.0583335	-0.0493147	-0.492423
102	3	16	1	1	-0.490001	0.0430589	0.506721	0.357566
102	3	17	1	0	-0.258075	1.28287	0.716343	0.56953
102	3	18	1	0	-0.0251543	-0.195504	0.288169	0.539287
102	3	19	0	NA	-0.598066	-0.214647	0.644677	-0.170318
102	3	20	0	1	0.38698	-0.470873	-0.988139	-0.728997
102	3	21	1	NA	-0.397637	0.558525	-0.308033	0.0628825
102	3	22	1	1	-0.462194	-0.17856	0.22154	0.602538
102	3	23	0	NA	-0.431214	0.942647	-0.238718	0.837746
102	3	24	1	1	-0.704177	0.385059	0.0264926	-0.14158
102	3	25	0	NA	0.227571	3.11524	1.27227	3.84608
102	3	26	0	1	-0.360847	-0.489385	-1.40455	-0.60468
102	4	1	0	NA	1.22036	0.418863	-0.63012	0.29255
102	4	2	1	1	-0.970094	-0.97824	-0.933225	-0.59071
102	4	3	0	1	-0.0728535	-0.247242	-0.590712	0.141316
102	4	4	0	NA	0.663625	0.377693	0.21666	-0.330262
102	4	5	1	NA	-0.1452	0.0184747	0.201657	0.604479
102	4	6	0	1	-1.0262	-0.248527	-0.9694	-0.140358
102	4	7	0	0	0.228049	0.271308	0.48754	0.849997
102	4	8	0	NA	0.00974849	0.0627274	0.398232	-0.0352236
102	4	9	0	NA	-0.689803	0.133479	-0.75124	0.489627
102	4	10	1	1	-0.840884	0.208755	-0.102149	1.01237
102	4	11	0	0	-1.00509	0.280911	0.372749	-0.052378
102	4	12	1	1	-0.782249	0.413297	-0.0927943	-0.0133228
102	4	13	1	NA	-0.73622	-0.420778	0.176568	0.296034
102	4	14	1	NA	-1.19133	-0.485085	0.754135	-0.967704
102	4	15	0	1	-1.46538	0.937185	1.53411	0.474624
102	4	16	NA	NA	-0.100514	0.6387	1.16391	0.194422
102	4	17	NA	NA	0.152843	0.848233	0.760294	0.621415
102	4	18	1	1	0.25721	0.166278	0.360442	0.0262246
102	4	19	0	0	-1.23819	-0.55059	-0.799129	-0.421307
102	4	20	1	1	0.156397	-0.0300268	0.732126	1.01364
102	4	21	1	NA	0.0687075	-0.0145134	0.489949	0.124703
102	4	22	1	NA	0.128851	0.797434	0.805515	0.158906
102	4	23	1	1	-0.769939	0.424186	0.741273	0.529412
102	4	24	0	0	-1.46899	-0.259873	-0.832116	0.000150412
102	4	25	1	NA	-1.22122	-0.209614	0.0494721	0.0290835
102	4	26	0	NA	-0.114375	-0.0701911	0.545845	0.0683577
102	5	1	0	0	-0.807418	0.169346	-1.1696	1.16627
102	5	2	1	NA	-0.958043	-0.788151	-0.193607	-0.17431
102	5	3	1	0	0.660067	-0.497721	0.336134	1.4028
102	5	4	1	0	-0.910683	0.489618	0.615696	0.219863
102	5	5	0	NA	-1.08699	-0.338769	-0.840757	-0.383329
102	5	6	1	1	-0.0828177	-1.18367	-1.67341	-1.09435
102	5	7	0	NA	0.806239	0.336441	0.260107	0.805919
102	5	8	1	1	1.32676	0.964873	1.04362	0.806785
102	5	9	0	1	0.192859	0.169243	0.187716	0.106803
102	5	10	0	NA	0.984283	0.624952	-0.801033	0.0306091
102	5	11	1	0	0.591716	-0.0741141	-0.172483	0.329397
102	5	12	0	0	0.112745	-0.172954	0.172368	0.236466
102	5	13	1	NA	0.791757	1.10627	0.319195	0.305098
102	5	14	1	1	0.965135	0.234244	0.399522	0.565428
102	5	15	0	NA	1.1789	0.220704	0.50283	0.426791
102	5	16	NA	1	0.313009	0.504782	1.02469	0.87227
102	5	17	1	NA	0.810567	-0.16141	-1.11414	-0.153523
102	5	18	1	NA	-0.799991	-0.552042	-0.682203	-0.437635
102	5	19	0	1	-1.36601	0.209359	0.164111	0.596273
102	5	20	0	NA	0.617718	0.199132	0.2712	0.603202
102	5	21	1	0	0.0206219	0.55979	0.0579014	0.840411
102	5	22	NA	1	-0.202238	0.263091	0.865422	0.613025
102	5	23	1	NA	0.457677	-0.00142786	-0.166391	-0.317482
102	5	24	0	NA	1.48503	1.12886	0.263959	0.659544
102	5	25	0	1	1.3088	0.850721	1.79547	1.01211
102	5	26	0	1	-0.298639	0.901357	-0.366674	0.951565
102	6	1	1	1	-0.514471	-0.532787	-1.03433	-0.0430535
102	6	2	1	NA	-0.581759	-0.593702	-0.869203	-0.985643
102	6	3	1	1	0.974745	1.75061	0.957665	1.5431
102	6	4	NA	1	-0.312354	0.506896	0.544741	0.125737
102	6	5	1	0	-0.169584	0.41596	0.285463	0.400345
102	6	6	0	NA	0.868677	1.77425	0.295065	1.21778
102	6	7	0	NA	0.00180687	0.34101	2.19482	0.868933
102	6	8	0	1	-1.06141	0.56213	0.285117	0.891457
102	6	9	0	1	0.861374	0.974122	0.0505819	0.102568
102	6	10	1	0	0.802686	1.08452	0.193622	0.229959
102	6	11	0	NA	-1.09081	0.422411	0.710089	0.242858
102	6	12	1	NA	0.0634191	0.169206	0.0634613	-0.0870719
102	6	13	1	NA	1.41324	0.425775	0.704516	0.873496
102	6	14	0	NA	-0.352962	0.533961	0.387969	0.624472
102	6	15	1	1	-0.492296	0.476957	1.15472	-0.383129
102	6	16	0	NA	0.377088	0.736721	0.440255	-0.0723921
102	6	17	1	1	1.04339	-0.433736	-0.420161	0.606794
102	6	18	0	NA	-0.275144	0.416614	1.24853	0.633115
102	6	19	0	NA	1.23129	0.819668	0.444365	0.0749952
102	6	20	1	0	-0.341601	0.425726	0.526297	0.839093
102	6	21	1	1	-0.0407435	0.239904	0.506527	-0.0782349
102	6	22	0	0	-1.15096	-0.74326	-0.354646	0.0284216
102	6	23	0	NA	0.578438	0.71772	0.686731	0.0048766
102	6	24	0	1	-0.558399	-0.094313	0.991416	0.983253
102	6	25	NA	NA	0.0904915	0.370756	0.45488	-0.0380241
102	6	26	1	NA	-0.525465	0.908039	1.00841	0.46946
103	1	1	0	0	2.01928	1.05671	0.904287	-0.257433
103	1	2	1	1	0.431939	0.157353	0.601832	0.762515
103	1	3	1	0	-0.725087	-0.235377	-0.201287	-0.492078
103	1	4	0	1	-0.862611	-0.0123996	0.624281	0.603995
103	1	5	0	0	0.243756	0.127955	0.578244	-0.280746
103	1	6	NA	NA	0.282647	-0.103848	-0.289168	-0.169001
103	1	7	1	1	0.696807	1.22084	0.529887	1.0248
103	1	8	0	0	0.513116	0.862979	-0.172426	0.919395
103	1	9	1	0	-0.284987	0.111982	-0.639685	0.980163
103	1	10	1	0	-0.775626	-0.149339	-0.00858401	0.0946102
103	1	11	1	0	-0.704783	0.844869	1.39737	1.17265
103	1	12	0	0	0.782077	1.03905	0.516614	0.989906
103	1	13	1	1	0.824531	0.837351	0.813235	0.589764
103	1	14	0	0	1.07434	1.44003	1.12618	1.77779
103	1	15	1	1	0.856285	0.566443	1.05374	0.253072
103	1	16	1	0	-0.0966853	0.24101	0.624406	0.365922
103	1	17	NA	NA	0.180766	-0.307766	-0.451147	0.086059
103	1	18	0	0	0.0163202	0.607826	0.576953	0.515771
103	1	19	0	1	-0.629646	0.169783	-0.144616	0.105072
103	1	20	0	0	0.99996	-0.385596	0.00903965	-0.0577491
103	1	21	1	1	-0.210412	1.33314	0.406336	0.00827124
103	1	22	1	1	1.29569	0.4286	0.082608	0.250396
103	1	23	0	0	0.551942	0.0695077	-0.0866793	0.579955
103	1	24	1	0	-1.26051	-0.597465	-0.48529	-1.31017
103	1	25	0	0	-1.10529	0.150455	0.451989	-0.14992
103	1	26	0	1	-0.51029	0.161501	-0.33819	-0.0216636
103	2	1	0	1	1.02601	0.409251	0.0578246	0.234763
103	2	2	1	1	0.754375	0.323787	-0.220871	0.204153
103	2	3	1	0	0.65425	-0.50433	0.153428	0.569275
103	2	4	1	1	-0.168086	-0.647734	0.341681	-1.0847
103	2	5	1	0	0.680546	0.978966	0.377971	1.43738
103	2	6	1	1	0.254784	-0.0703163	-0.861163	1.05581
103	2	7	0	0	0.830767	1.36347	0.357729	0.88793
103	2	8	0	0	-0.94305	0.204346	-0.359718	-0.279009
103	2	9	0	1	-0.356348	0.786561	0.540248	-0.868675
103	2	10	NA	NA	-0.103119	-0.187521	-0.380983	-0.0574745
103	2	11	1	NA	-0.700395	0.0106788	-0.245848	0.328147
103	2	12	0	1	-1.16506	-0.926339	-0.00920153	-0.510769
103	2	13	1	1	0.496678	0.553497	0.0584813	0.769255
103	2	14	0	0	1.26111	0.298346	1.29762	-0.0146658
103	2	15	NA	1	0.0167098	-0.308358	-0.362442	-0.151087
103	2	16	0	0	-0.467454	-0.457477	-0.557051	-0.662535
103	2	17	1	1	-1.28839	-0.375827	0.531001	0.529718
103	2	18	1	0	-0.242844	0.747794	0.993851	0.735044
103	2	19	1	1	-0.101822	2.2271	1.53296	1.06342
103	2	20	0	0	-0.154959	0.832364	0.827994	0.603233
103	2	21	0	0	-0.329119	0.604407	1.08236	0.32236
103	2	22	1	1	0.303988	0.733204	0.619574	0.435306
103	2	23	0	1	-0.304585	-0.224321	-0.0904957	-0.166227
103	2	24	1	1	0.148344	-0.0564306	-0.690153	0.43904
103	2	25	0	0	-0.261855	-0.449908	-0.808889	-0.391388
103	2	26	0	0	-1.23632	-0.84585	0.306453	-0.4041
103	3	1	0	1	1.29142	0.742941	-0.128221	1.46842
103	3	2	1	0	1.26873	0.942345	0.642522	0.880506
103	3	3	NA	NA	-0.890785	-0.415938	-0.958459	0.158064
103	3	4	0	1	-1.06204	-0.033898	0.273001	-0.221114
103	3	5	0	1	-1.11145	-0.764162	-0.531027	0.219345
103	3	6	1	1	-0.0404717	-0.257706	-0.550784	0.303472
103	3	7	1	1	0.791407	0.858965	-0.14864	1.29452
103	3	8	0	1	-0.307661	0.260659	-0.958477	-0.364426
103	3	9	1	1	0.191339	0.830172	0.351178	0.349259
103	3	10	1	0	-0.780279	-0.931937	-1.29918	-0.770158
103	3	11	0	1	0.222353	-0.548167	-0.636322	-1.35741
103	3	12	NA	NA	-1.14113	-0.765264	-1.28146	-0.340664
103	3	13	1	1	-1.7748	-0.931903	-1.17784	-0.713558
103	3	14	0	0	-0.498043	-0.525801	-0.785549	-0.618838
103	3	15	0	1	0.296884	0.196354	-0.963343	-0.618625
103	3	16	1	0	-0.812369	0.185348	-0.575041	-0.0322506
103	3	17	1	0	-0.05944	0.0656062	-0.02375	-0.224773
103	3	18	1	1	0.226663	1.46965	-0.0759098	0.304937
103	3	19	0	1	0.597158	-0.23304	-1.25938	-0.277147
103	3	20	0	1	2.43983	1.13038	-0.243112	0.298077
103	3	21	1	1	1.51925	0.616205	-0.388365	0.239955
103	3	22	1	1	1.46469	-0.0104732	-0.865847	-0.239701
103	3	23	0	1	-0.372773	-0.507883	0.159423	-0.473634
103	3	24	1	1	0.0630984	-0.714541	-0.373557	-0.430937
103	3	25	0	0	1.20473	0.804879	-0.0072652	-0.179467
103	3	26	0	0	0.139041	-0.520306	-0.59052	-0.718384
103	4	1	0	0	-0.217782	0.0117994	-0.0574995	0.0548469
103	4	2	1	0	-1.11632	-0.0746648	-0.0527672	0.126939
103	4	3	0	1	-0.275358	-0.417024	-0.173177	-0.373534
103	4	4	0	0	0.693885	-0.10151	-0.848891	0.0986653
103	4	5	1	0	-0.0138302	0.380313	1.26578	0.478281
103	4	6	0	1	-0.0320978	-0.0219739	0.860342	-0.443653
103	4	7	0	0	-0.471455	0.0321525	0.157343	-0.622334
103	4	8	0	1	0.900702	-0.214056	0.17113	-0.473333
103	4	9	0	0	0.798092	0.118616	-0.185952	-0.628836
103	4	10	1	1	-0.220857	0.612332	1.12453	0.417268
103	4	11	0	0	-0.490563	0.313481	0.574936	-1.25024
103	4	12	1	1	0.551898	0.727954	0.513063	0.515097
103	4	13	1	0	0.581863	0.461331	0.320444	0.268978
103	4	14	1	0	0.0804029	0.599775	0.737185	0.189578
103	4	15	0	0	-0.548077	-0.451154	-0.77882	1.16289
103	4	16	NA	NA	0.543671	-0.154146	-0.495625	-0.291179
103	4	17	NA	NA	0.036713	-0.394093	-0.744551	-0.40717
103	4	18	1	1	1.91767	0.918801	-0.493642	0.391099
103	4	19	0	0	0.648849	0.809081	-0.0807331	-0.52128
103	4	20	1	1	0.510951	-0.533869	0.744863	-0.286176
103	4	21	1	0	0.729483	0.625285	0.438989	0.032218
103	4	22	1	1	2.14922	0.557061	0.274646	-0.718248
103	4	23	1	0	0.888702	0.580034	0.216368	0.114886
103	4	24	0	0	0.430144	0.424773	0.0370346	1.25156
103	4	25	1	0	-0.269676	0.223845	0.889905	-0.285372
103	4	26	0	0	-0.560547	0.628484	1.12946	-0.344614
103	5	1	0	1	0.263795	-0.733253	-1.20617	-0.137787
103	5	2	1	0	0.214481	0.391436	-0.040299	-0.218044
103	5	3	1	1	0.713702	1.26868	0.47343	0.980415
103	5	4	1	0	-0.222039	1.49891	0.959261	0.659246
103	5	5	0	1	-0.904542	0.360831	0.0646331	-0.237804
103	5	6	1	1	-0.671684	1.0751	1.17938	-0.111971
103	5	7	0	1	0.985673	0.808148	-0.0231754	0.709702
103	5	8	1	1	1.33102	1.41756	1.03288	0.366364
103	5	9	0	1	0.112082	-0.511712	-0.787793	-0.490489
103	5	10	0	1	1.94987	0.864442	1.64014	0.523202
103	5	11	1	0	-0.0624239	1.2127	1.12308	0.192927
103	5	12	0	0	1.33686	1.45439	1.50732	0.273853
103	5	13	1	1	0.497785	-0.714763	-0.29545	0.262479
103	5	14	1	1	1.60098	1.57862	1.3044	1.50652
103	5	15	0	1	0.3872	0.572423	1.87205	-0.498781
103	5	16	NA	NA	-1.09141	0.00270709	0.00198896	0.27371
103	5	17	1	1	0.200198	1.34361	0.467726	0.886782
103	5	18	1	0	0.864055	0.0823762	-0.444658	-0.113502
103	5	19	0	0	1.21784	0.233004	0.181497	-0.286578
103	5	20	0	0	-0.753357	-0.0883181	0.342143	0.0714227
103	5	21	1	1	0.759778	0.778526	1.21149	0.710481
103	5	22	NA	NA	-0.706327	0.180977	0.00293151	0.202816
103	5	23	1	1	-0.379265	-0.250046	-0.23373	-0.225126
103	5	24	0	0	0.245893	1.80257	1.56271	0.770145
103	5	25	0	1	-0.91497	-0.565879	-0.504832	-0.464702
103	5	26	0	1	-0.753528	1.16164	-0.125745	0.297332
103	6	1	1	1	0.0278688	-0.0665933	0.539355	0.572936
103	6	2	1	0	-0.456115	0.19975	0.78426	0.692742
103	6	3	1	0	0.442809	0.570136	0.841651	-0.0888513
103	6	4	NA	NA	0.889751	-0.434578	-0.0439901	-0.0408957
103	6	5	1	1	-0.988607	-0.508188	-0.495088	-0.0940627
103	6	6	0	1	-0.302618	1.65457	1.81249	0.371507
103	6	7	0	0	-1.5004	0.474353	0.733317	0.732792
103	6	8	0	1	-0.8551	0.165777	0.00316433	0.403438
103	6	9	0	0	-0.155858	0.419708	0.784594	0.764288
103	6	10	1	0	-1.35508	-0.205734	0.108152	-0.4626
103	6	11	0	1	0.941051	2.13356	1.9895	0.888282
103	6	12	1	1	0.250908	-0.216137	-0.308405	0.0433858
103	6	13	1	1	1.12276	0.195793	-0.224532	0.0192697
103	6	14	0	1	-0.0463751	0.196735	0.423865	0.710108
103	6	15	1	0	0.263074	1.52598	0.250851	1.15695
103	6	16	0	1	0.34991	0.328591	0.326077	-0.0798849
103	6	17	1	1	-0.951762	0.215469	1.1652	0.764393
103	6	18	0	1	-0.160945	0.682948	0.576897	0.303511
103	6	19	0	1	-0.835869	0.675142	0.246625	1.3869
103	6	20	1	0	-0.441018	-0.0964332	0.594348	0.306286
103	6	21	1	0	-0.131431	0.0539454	0.0853468	-0.190704
103	6	22	0	1	-0.381332	-0.955772	-0.365743	-1.09868
103	6	23	0	1	2.2548	0.874338	-0.227207	-0.173407
103	6	24	0	0	1.95849	1.20719	0.402675	-0.174724
103	6	25	NA	NA	0.684505	-0.435758	-0.152462	0.291939
103	6	26	1	0	0.649708	1.29205	-0.166681	0.735396
104	1	1	0	0	-0.632578	-1.3102	-0.668353	-1.36101
104	1	2	1	0	-0.246197	-0.66114	-0.902885	-0.720012
104	1	3	1	0	-0.0868751	0.0167802	-0.366913	-0.117281
104	1	4	0	NA	-0.263412	-0.346042	-0.388675	-0.123966
104	1	5	0	1	0.251415	-0.151858	-0.140178	-0.0556759
104	1	6	NA	NA	-0.387378	-1.11316	-1.06718	-1.00896
104	1	7	1	0	0.681158	0.294806	0.258197	0.591879
104	1	8	0	1	0.00101254	-0.785255	-1.02467	-0.683577
104	1	9	1	0	0.706947	0.553399	0.844639	0.196789
104	1	10	1	0	-0.627593	-0.424377	-0.363564	-0.125375
104	1	11	1	1	-0.364281	-0.836194	-0.550325	-1.02409
104	1	12	0	0	-1.0432	-0.566696	0.369017	-0.268127
104	1	13	1	0	-0.100791	0.36533	0.760158	0.357775
104	1	14	0	0	-0.121537	0.136961	-0.336521	-0.0613713
104	1	15	1	1	0.813435	0.524211	0.78671	0.703648
104	1	16	1	0	-0.836415	-0.326674	0.0444743	-0.00808944
104	1	17	NA	NA	0.0983055	-0.154652	-0.342936	-0.415786
104	1	18	0	0	-0.518849	-0.384437	-0.492389	-0.35541
104	1	19	0	1	0.849341	0.394558	0.253982	1.08557
104	1	20	0	0	-0.564596	0.510237	1.13394	0.582173
104	1	21	1	1	-0.74273	-1.52363	-2.08921	-1.10476
104	1	22	1	0	0.517333	0.876133	0.326639	0.406799
104	1	23	0	1	0.41744	0.781547	0.394847	0.595742
104	1	24	1	0	0.927521	2.28823	2.26778	1.47587
104	1	25	0	NA	-0.432603	-0.264481	0.377131	-0.286114
104	1	26	0	0	0.390806	-0.443453	-0.316269	-0.129205
104	2	1	0	1	-0.838478	-0.60659	0.354926	-0.549437
104	2	2	1	0	0.866954	-0.0607129	-0.0987012	-0.000316154
104	2	3	1	0	-0.327427	0.25246	1.06397	1.22285
104	2	4	1	0	-0.437589	-1.10769	-0.741078	-0.268516
104	2	5	1	1	0.197437	0.489365	0.622421	0.76145
104	2	6	1	0	0.00328798	-0.243987	0.297844	0.200579
104	2	7	0	0	0.145977	0.565706	1.36866	0.459243
104	2	8	0	0	1.52666	1.71899	0.692545	0.509326
104	2	9	0	0	-0.547387	-0.381747	-0.221154	-0.39792
104	2	10	NA	NA	0.0251114	0.554334	0.396732	0.202602
104	2	11	1	0	0.1445	0.665744	0.0323433	0.0148499
104	2	12	0	NA	-1.08723	-1.09946	-1.66383	-0.334781
104	2	13	1	0	0.0977348	0.417649	0.411107	0.209828
104	2	14	0	NA	0.390707	0.385927	0.0152941	0.0281543
104	2	15	NA	NA	0.3246	0.464055	0.435696	0.174588
104	2	16	0	1	0.516517	0.900127	0.705199	0.626827
104	2	17	1	0	0.100681	0.439416	0.297058	0.367542
104	2	18	1	0	1.17803	1.57009	1.92997	1.01924
104	2	19	1	1	-0.714446	-0.452801	0.701611	-0.253631
104	2	20	0	0	0.505227	-0.477128	0.809175	-0.0981237
104	2	21	0	0	0.125594	-0.630743	-0.229357	-0.722763
104	2	22	1	0	0.447878	0.223033	0.934733	0.1289
104	2	23	0	1	0.648716	1.14874	0.787428	1.84836
104	2	24	1	0	1.90822	2.37527	1.3133	0.85067
104	2	25	0	0	0.379327	1.25164	1.00657	0.565401
104	2	26	0	1	-0.915369	0.29554	0.218462	0.0885528
104	3	1	0	1	0.170805	0.776928	0.216712	0.565348
104	3	2	1	1	0.630157	0.230292	0.0451597	-0.360232
104	3	3	NA	NA	-0.697988	-0.7556	-0.280766	-0.0703285
104	3	4	0	1	0.776285	1.02312	1.25892	0.382542
104	3	5	0	1	-1.14709	-1.30121	-2.10646	-1.5327
104	3	6	1	1	0.11479	0.864854	0.0110422	0.482738
104	3	7	1	0	-0.445822	-0.676762	0.284486	0.131185
104	3	8	0	0	0.819031	0.465973	-0.0603849	-0.0834184
104	3	9	1	1	-1.09322	-0.681282	-0.507468	0.0624688
104	3	10	1	1	0.111573	0.673824	-0.121319	-0.103525
104	3	11	0	1	-0.363515	-0.924922	-0.950853	-1.03598
104	3	12	NA	NA	-0.730359	-0.569416	0.0550115	0.639389
104	3	13	1	0	-0.81967	-0.203288	0.614965	0.0903215
104	3	14	0	1	0.99916	0.969397	0.580179	0.490268
104	3	15	0	0	0.525096	0.865734	1.04544	0.671305
104	3	16	1	0	1.13421	0.468193	-0.20109	0.0103725
104	3	17	1	1	-0.1347	-0.142304	0.0643788	-0.129187
104	3	18	1	0	-0.823186	-0.639435	-0.0462846	-0.119431
104	3	19	0	1	1.22479	1.25903	1.30788	1.32385
104	3	20	0	1	0.80522	1.88667	1.45771	1.05164
104	3	21	1	NA	0.251813	0.261204	0.230619	0.107494
104	3	22	1	NA	-0.230834	0.49912	0.156891	0.15959
104	3	23	0	1	0.137498	-0.441548	-0.216209	0.0146384
104	3	24	1	1	-0.25033	-0.540196	0.908498	0.289532
104	3	25	0	NA	1.05034	1.06301	1.21594	1.17642
104	3	26	0	0	-1.0088	-0.836369	-0.612447	-1.01856
104	4	1	0	1	0.563443	1.21445	1.00464	0.306555
104	4	2	1	1	-0.424196	-0.865915	-0.00498736	-1.23757
104	4	3	0	0	0.420966	0.232358	0.477963	0.185023
104	4	4	0	1	-0.388742	-0.116598	-0.528849	-0.374542
104	4	5	1	1	0.977538	1.59283	0.799077	0.315461
104	4	6	0	1	-0.516067	-0.483565	-1.66026	-1.26231
104	4	7	0	0	-0.0481539	-0.540389	-1.1983	-0.639359
104	4	8	0	1	-0.645959	0.714296	0.700514	0.117615
104	4	9	0	0	0.378228	0.632098	0.800734	0.675735
104	4	10	1	0	-0.865476	-0.422524	0.246027	-0.250847
104	4	11	0	1	-0.329687	1.21106	1.51551	0.375022
104	4	12	1	0	0.821602	0.491518	0.946586	0.24886
104	4	13	1	0	-0.282516	0.128499	0.175452	0.679916
104	4	14	1	NA	-0.191316	-0.408027	0.339363	0.238189
104	4	15	0	1	-0.632398	-0.754527	-0.403479	0.576112
104	4	16	NA	NA	0.680595	1.68777	1.08481	1.14794
104	4	17	NA	NA	0.166574	0.673367	-0.0995121	-0.0160313
104	4	18	1	0	0.818011	0.102281	0.328628	0.267808
104	4	19	0	1	0.122779	-0.166285	0.0773859	-0.127925
104	4	20	1	0	0.772383	-0.286627	0.187303	0.0495068
104	4	21	1	1	0.526131	1.18936	1.42864	0.852796
104	4	22	1	NA	-0.193011	-0.908868	-0.898675	-0.590861
104	4	23	1	0	0.0237265	0.215842	0.201745	0.827236
104	4	24	0	1	-0.398979	-0.957073	-0.288622	-0.984265
104	4	25	1	0	-0.0296859	0.476556	-0.821944	0.0896737
104	4	26	0	1	0.00153526	-0.37425	0.0972024	0.299281
104	5	1	0	1	0.167659	0.826144	0.830323	0.328866
104	5	2	1	1	-1.1591	-0.181436	-2.3357	-0.0636668
104	5	3	1	1	-0.556578	1.73092	1.39542	1.08732
104	5	4	1	0	0.528292	-0.565018	0.753759	-0.462414
104	5	5	0	1	-0.844232	-1.06451	-0.660702	0.182253
104	5	6	1	0	0.408138	1.74905	1.66449	1.23565
104	5	7	0	0	0.612305	0.11115	0.304519	1.53423
104	5	8	1	1	-0.661499	-0.0960266	-0.322898	0.438892
104	5	9	0	0	-0.450108	-0.418426	-0.589255	0.113699
104	5	10	0	0	-0.289956	-0.825735	-0.146638	-0.483249
104	5	11	1	0	-0.22579	-0.27386	-0.535535	-0.203567
104	5	12	0	NA	-0.231164	0.277836	-0.057837	0.462356
104	5	13	1	0	0.685671	-0.718933	-1.07965	0.952324
104	5	14	1	0	-0.847708	-0.514884	0.0245615	-0.780131
104	5	15	0	0	-0.681482	-0.600287	-0.562766	-0.343098
104	5	16	NA	NA	1.11551	-0.0379843	0.332753	-0.156797
104	5	17	1	0	-0.169813	-1.53903	-1.03549	-0.602818
104	5	18	1	0	-1.02687	-0.168341	-0.197741	0.112625
104	5	19	0	0	-0.256404	1.21866	0.981993	0.254074
104	5	20	0	1	0.927874	0.657598	-0.199423	0.284401
104	5	21	1	1	1.52388	1.54172	1.19379	0.989032
104	5	22	NA	NA	0.969277	0.0411713	0.279431	-0.0445292
104	5	23	1	NA	-0.0948344	0.47548	1.0153	0.0524988
104	5	24	0	0	1.76334	1.28022	1.04342	0.359286
104	5	25	0	0	0.35973	0.27179	0.706579	0.230753
104	5	26	0	0	0.877108	3.63833	4.05515	3.71681
104	6	1	1	1	0.159857	0.446892	1.15333	0.40188
104	6	2	1	1	-0.00564774	-0.353374	-0.316257	0.227401
104	6	3	1	0	-0.406181	-0.159298	-0.924657	-0.279617
104	6	4	NA	NA	0.502005	0.271068	-0.256101	0.115342
104	6	5	1	1	-0.0124722	-0.230567	-0.0474888	-0.0183447
104	6	6	0	1	-1.73249	-0.848582	-1.44308	0.140286
104	6	7	0	0	-1.04445	0.0711776	-0.557458	-0.262229
104	6	8	0	0	0.606638	0.419619	0.544792	0.00823862
104	6	9	0	0	-0.0179429	0.155815	-0.430389	0.292467
104	6	10	1	0	-0.0585542	1.37228	1.66464	0.782043
104	6	11	0	1	-1.15832	-0.510053	-0.598326	0.0395554
104	6	12	1	1	1.51632	0.931175	0.639049	0.281848
104	6	13	1	0	0.090571	-0.497629	0.003604	0.0281906
104	6	14	0	0	-0.746295	-0.512387	-0.54624	-0.590433
104	6	15	1	1	-0.465958	-0.0870772	-0.37476	-0.019538
104	6	16	0	0	1.2198	0.442482	0.331647	-0.928092
104	6	17	1	1	0.376991	0.637253	-0.251413	-0.0419716
104	6	18	0	1	0.765272	-0.058933	-0.936486	0.0298398
104	6	19	0	0	-0.0030315	0.312905	0.366927	-0.366409
104	6	20	1	0	0.182859	1.14073	0.746015	0.208078
104	6	21	1	0	1.86722	1.57931	1.43163	-0.157539
104	6	22	0	1	1.15413	0.858747	1.53247	0.179001
104	6	23	0	0	-0.346371	0.0640534	-0.401367	-0.156231
104	6	24	0	0	-0.0450322	-0.512415	-0.84107	-0.472692
104	6	25	NA	NA	0.0591333	0.2004	-0.242449	0.0155255
104	6	26	1	1	1.29524	0.14747	-0.0532785	0.349315
105	1	1	0	0	-0.535014	0.901148	0.773536	0.116779
105	1	2	1	1	-0.0890811	0.218693	0.17545	0.0383714
105	1	3	1	0	0.962027	-0.582116	-0.960953	-0.180066
105	1	4	0	0	-0.569926	-0.18486	-0.127941	0.377025
105	1	5	0	1	0.507784	0.143034	-0.714902	0.124018
105	1	6	NA	NA	0.200682	0.639958	0.884074	0.134742
105	1	7	1	0	1.53801	0.617045	0.311494	0.0933791
105	1	8	0	0	0.381918	0.653257	0.372472	-0.0359433
105	1	9	1	1	0.51022	0.0559667	-0.188469	-0.295677
105	1	10	1	1	1.27863	-0.384204	-0.60302	-0.499173
105	1	11	1	0	1.42971	-0.332323	-0.125709	0.077815
105	1	12	0	1	-0.603571	0.514682	-0.209604	0.033833
105	1	13	1	1	0.081989	0.100189	-0.513066	-0.434103
105	1	14	0	1	0.235785	0.747712	1.30962	-0.124388
105	1	15	1	0	0.314889	1.65316	1.02591	0.615147
105	1	16	1	1	0.344225	0.531129	0.56587	0.598683
105	1	17	NA	NA	-0.400763	-0.0813476	-0.0358448	-0.265159
105	1	18	0	0	-0.258197	0.72884	0.237319	-0.294149
105	1	19	0	1	-1.07193	0.0208309	-0.563022	-0.492232
105	1	20	0	0	-0.572284	-0.336902	-0.348459	-0.303369
105	1	21	1	1	-0.352039	-0.480889	-0.936253	-1.13629
105	1	22	1	0	-0.382269	0.171254	-0.0607997	-1.10086
105	1	23	0	0	0.298397	0.452944	-0.270456	-0.785897
105	1	24	1	0	-1.95378	0.459534	0.650134	-0.266627
105	1	25	0	1	0.577934	0.46097	0.960257	-0.0750618
105	1	26	0	0	0.942026	0.128746	-0.0529433	0.9121
105	2	1	0	NA	0.265506	1.81946	-0.454561	-0.318029
105	2	2	1	0	0.390212	0.18214	-0.20561	-0.453797
105	2	3	1	1	1.33646	1.312	1.17572	0.0368672
105	2	4	1	1	0.897032	-0.0400382	-0.957579	-0.286228
105	2	5	1	1	2.49278	0.361346	0.627024	0.735404
105	2	6	1	1	0.534296	1.52195	0.916009	0.886871
105	2	7	0	1	0.0110063	0.922514	0.830814	0.274272
105	2	8	0	0	-0.238767	0.908131	-0.109776	0.613228
105	2	9	0	0	1.40579	0.774696	-1.40068	-0.694866
105	2	10	NA	NA	-0.0481275	-0.378794	-0.679912	-0.425686
105	2	11	1	NA	-0.132602	0.554854	-0.00841998	1.01875
105	2	12	0	0	1.92731	1.91224	0.830266	0.43673
105	2	13	1	1	-0.650888	0.876863	1.66124	0.428037
105	2	14	0	1	0.199404	-0.981179	-0.344232	0.122443
105	2	15	NA	0	0.106583	-1.06212	-1.41246	-0.49197
105	2	16	0	1	-1.42472	-0.451128	-0.918699	-0.20389
105	2	17	1	1	-1.61867	1.37674	1.30501	0.600696
105	2	18	1	1	-0.218042	-0.324924	-1.03215	0.305226
105	2	19	1	1	-0.241506	0.28836	-0.203529	-0.490989
105	2	20	0	1	0.149096	0.973593	1.29016	1.10393
105	2	21	0	1	-0.544576	0.0934591	-0.253369	0.341974
105	2	22	1	0	-0.284565	1.87606	2.18381	1.15614
105	2	23	0	1	0.549221	0.859893	-0.203283	0.881003
105	2	24	1	1	-1.17768	0.640615	0.541336	0.248338
105	2	25	0	1	1.78674	2.02121	1.38308	0.595139
105	2	26	0	0	1.23973	-0.775482	-1.72021	-1.3779
105	3	1	0	1	0.0133979	0.422036	0.897499	-0.608798
105	3	2	1	1	0.74094	-0.0840189	0.778287	-0.768811
105	3	3	NA	NA	1.42754	0.23743	-1.00046	0.144697
105	3	4	0	0	-0.456223	0.692074	0.720407	0.671883
105	3	5	0	0	2.74435	0.450497	-0.214198	0.680549
105	3	6	1	1	-1.81139	-1.55699	-1.04817	-0.900324
105	3	7	1	1	-2.39807	-1.00506	-0.115976	-1.24786
105	3	8	0	1	1.21002	1.38288	-0.51892	-0.105781
105	3	9	1	1	-1.36536	1.76056	1.62402	0.815218
105	3	10	1	1	-0.370742	0.865274	1.36292	0.497958
105	3	11	0	1	-0.516193	0.318978	0.35231	-0.351466
105	3	12	NA	NA	0.605381	0.0114368	-0.704645	0.195677
105	3	13	1	1	0.437685	-0.249844	-0.0578145	-0.0363525
105	3	14	0	0	-0.773874	0.304368	-0.585808	-0.948492
105	3	15	0	0	1.48433	0.469932	-0.25104	0.66803
105	3	16	1	1	-0.661377	-0.148215	-0.141751	-0.506022
105	3	17	1	1	-0.841092	-0.285727	0.615208	-0.0713056
105	3	18	1	1	1.1531	-0.174959	-1.33142	0.973672
105	3	19	0	0	1.23254	1.14729	0.0281822	0.291629
105	3	20	0	0	-1.21319	-0.316536	0.462771	-1.23816
105	3	21	1	1	0.0611442	1.10957	1.66568	-0.0991818
105	3	22	1	1	-0.0427306	0.0345713	-1.29184	-0.756352
105	3	23	0	1	-0.589585	0.364482	1.12137	-0.340103
105	3	24	1	0	-0.80045	0.850453	0.760376	0.340509
105	3	25	0	0	0.563588	2.08771	1.78718	1.34536
105	3	26	0	0	-0.332459	0.168386	0.693058	-0.887528
105	4	1	0	0	-2.6139	-0.465712	0.00741278	-1.37076
105	4	2	1	1	1.34614	0.641401	0.2108	0.852695
105	4	3	0	0	0.428136	0.147335	0.167533	-0.499719
105	4	4	0	1	-0.311637	0.85769	1.31639	0.566214
105	4	5	1	1	0.806947	-0.482255	-1.26469	0.181814
105	4	6	0	1	2.56615	-0.998632	-2.19498	0.2442
105	4	7	0	0	0.457871	-0.66689	-1.18268	0.394216
105	4	8	0	0	1.51376	1.50132	0.479787	1.36022
105	4	9	0	1	0.112001	1.92621	0.802854	0.57048
105	4	10	1	1	0.163388	1.23288	0.204162	0.815291
105	4	11	0	1	-0.682099	-0.101568	-0.492242	-0.647763
105	4	12	1	1	1.24472	0.59121	-0.619651	0.00246635
105	4	13	1	1	0.789768	2.10829	-0.478771	-0.230358
105	4	14	1	1	1.18063	0.918066	0.438444	0.00535325
105	4	15	0	0	-0.710733	0.350249	0.239624	-0.776016
105	4	16	NA	NA	0.690739	1.14587	-0.370507	0.291172
105	4	17	NA	NA	1.24977	1.76402	0.509315	1.32438
105	4	18	1	0	0.559278	-0.549107	0.0226512	0.437811
105	4	19	0	0	1.78958	0.12631	1.56396	1.54015
105	4	20	1	1	1.15541	0.472288	-0.807399	-0.252879
105	4	21	1	0	0.258014	0.809932	1.23396	0.435178
105	4	22	1	1	0.467648	0.314428	-0.11954	0.00644116
105	4	23	1	1	-0.443798	0.481738	0.121566	0.753071
105	4	24	0	1	-0.846875	0.356457	0.38292	0.836069
105	4	25	1	1	0.985916	0.183305	-0.536919	0.10758
105	4	26	0	1	-1.26776	-0.820675	-0.219546	-0.400593
105	5	1	0	1	1.90842	1.23202	0.869573	0.427253
105	5	2	1	1	0.749973	0.644272	0.373139	0.338593
105	5	3	1	1	1.35522	1.94792	1.26407	1.34941
105	5	4	1	0	1.40599	1.28188	1.49441	0.456492
105	5	5	0	1	0.133983	0.939013	0.602236	0.823619
105	5	6	1	0	0.0734674	1.70375	0.31952	0.233256
105	5	7	0	1	0.912683	1.47645	0.0577741	0.66628
105	5	8	1	0	-0.0111566	-0.299054	-0.697918	0.424899
105	5	9	0	1	-0.406665	0.387089	-1.1597	-0.308384
105	5	10	0	1	1.86614	-0.308024	-0.93765	0.685005
105	5	11	1	0	0.022726	0.499778	0.272973	0.488251
105	5	12	0	1	-1.79319	-1.44905	-1.39379	-1.27009
105	5	13	1	1	-0.382608	0.848983	0.741891	0.864949
105	5	14	1	1	0.526702	-0.541224	-1.03383	-0.822889
105	5	15	0	1	-0.618415	-2.70714	-2.30055	-1.84924
105	5	16	NA	NA	0.434617	0.065721	0.305362	-0.150023
105	5	17	1	1	1.15184	1.0192	0.533435	0.577537
105	5	18	1	1	0.768568	0.699984	0.628288	1.32096
105	5	19	0	0	1.00773	0.878151	0.217209	0.670962
105	5	20	0	0	-0.927948	-0.500221	0.19902	-0.403719
105	5	21	1	1	-0.53072	-0.465936	-0.261043	-0.376866
105	5	22	NA	NA	0.389769	-0.126322	-0.204648	-0.580878
105	5	23	1	1	-0.280518	-0.729256	0.0730412	-0.457495
105	5	24	0	1	0.847656	1.27943	0.431306	0.711325
105	5	25	0	0	0.0675974	0.33939	0.622379	0.604497
105	5	26	0	1	1.70511	1.37783	0.388165	1.19783
105	6	1	1	1	1.7778	0.933932	-0.416225	1.16777
105	6	2	1	1	0.112432	0.258931	0.235972	1.02002
105	6	3	1	1	-0.21422	0.126723	-0.100104	0.348022
105	6	4	NA	NA	-0.427652	-0.234976	-0.661265	-0.898786
105	6	5	1	1	1.12062	1.80052	1.51488	1.66865
105	6	6	0	1	-0.666862	-0.532141	0.341184	-0.0738618
105	6	7	0	0	2.24301	3.47794	2.93699	2.55954
105	6	8	0	1	-0.677966	0.541381	-0.0593312	-0.162999
105	6	9	0	0	1.78256	2.21431	1.67248	1.67202
105	6	10	1	1	0.062242	0.227551	1.48466	-0.211198
105	6	11	0	1	-0.799368	-0.062693	1.28721	-0.276732
105	6	12	1	1	0.0804129	-0.285279	-0.6097	-0.626781
105	6	13	1	1	-0.138226	-0.286158	-0.319224	-0.16805
105	6	14	0	0	-0.108679	0.416407	0.186114	-1.26184
105	6	15	1	1	0.64327	-0.676981	-0.680934	-0.635864
105	6	16	0	1	0.72086	0.33966	0.0678658	0.0266701
105	6	17	1	1	-2.33824	-2.12501	-0.667081	-2.12862
105	6	18	0	0	1.55499	-0.167072	-0.920593	-0.0257239
105	6	19	0	1	-1.18919	0.577332	1.69274	0.408552
105	6	20	1	1	-2.20084	-1.69789	-1.5081	-0.931955
105	6	21	1	1	-0.835173	-1.46314	-0.858798	-1.08645
105	6	22	0	1	0.78903	1.11317	0.622807	1.22172
105	6	23	0	1	-1.33294	-0.0926497	0.0839201	-0.7258
105	6	24	0	0	-0.275276	0.968031	0.757231	-0.151882
105	6	25	NA	NA	0.184053	0.135266	-0.214965	-0.35168
105	6	26	1	1	-0.788877	0.228216	0.00916268	-0.131182
106	1	1	0	0	-1.16644	0.645001	0.922601	-0.0862673
106	1	2	1	0	0.986442	0.784309	0.344724	-0.430364
106	1	3	1	1	-0.84104	-0.660499	-0.414194	-0.627948
106	1	4	0	0	-0.394887	0.425543	0.279539	0.287496
106	1	5	0	1	1.1312	-0.524477	-0.435282	-0.893037
106	1	6	NA	NA	-0.676826	-0.244199	0.430411	0.90476
106	1	7	1	1	1.12905	0.497866	-0.227541	0.0922911
106	1	8	0	0	-0.843164	-0.270965	-0.154215	-0.708695
106	1	9	1	0	-0.52892	-0.613122	-0.561096	-0.174414
106	1	10	1	1	0.741903	-0.97265	-1.2022	-0.396925
106	1	11	1	1	-0.347285	-0.338699	-0.887644	-0.413582
106	1	12	0	0	-1.20494	-0.769182	-1.20922	-0.268331
106	1	13	1	1	-0.913886	0.216892	-0.10385	-0.161878
106	1	14	0	1	0.264485	0.0166785	-0.314033	0.863729
106	1	15	1	1	0.255848	1.99995	1.5319	0.743651
106	1	16	1	1	0.573037	0.50482	1.05813	-0.544971
106	1	17	NA	NA	-0.428705	-0.0245578	0.562571	1.04077
106	1	18	0	0	0.675991	0.452142	1.39716	-0.649269
106	1	19	0	1	1.04969	0.792971	-0.0552953	0.773227
106	1	20	0	0	0.0686183	0.638825	0.460196	0.750223
106	1	21	1	0	-0.891269	-0.136407	-0.460098	-0.00221953
106	1	22	1	1	0.469087	0.0405631	-0.706859	-0.937072
106	1	23	0	1	0.134702	0.596877	0.726066	0.00572709
106	1	24	1	0	0.529647	1.62442	1.15638	-0.792687
106	1	25	0	1	-0.84819	0.160112	0.0834673	-0.569048
106	1	26	0	0	0.363558	0.73592	0.401019	0.228056
106	2	1	0	0	-1.28536	1.07662	0.767706	0.181533
106	2	2	1	1	-0.366235	-0.98222	-0.884183	-0.545253
106	2	3	1	1	-0.448915	-0.229276	-0.704582	-0.707303
106	2	4	1	1	-0.966926	-0.329899	-0.511764	-0.0557211
106	2	5	1	1	1.30163	-0.140803	0.46633	-0.227856
106	2	6	1	0	0.300087	-0.573223	-0.080951	-0.167013
106	2	7	0	1	0.0144146	1.20521	0.761252	0.656617
106	2	8	0	0	1.81164	0.716511	1.06913	0.4306
106	2	9	0	0	-1.23661	-0.580741	-0.950078	-0.0863417
106	2	10	NA	NA	-0.0619856	0.174984	-0.0990979	0.117616
106	2	11	1	1	0.898311	1.26913	0.63849	0.419982
106	2	12	0	1	0.701699	0.353975	0.14366	0.0993536
106	2	13	1	1	1.36276	0.888634	1.00082	0.562058
106	2	14	0	0	1.25774	0.00377198	0.120771	-0.71033
106	2	15	NA	NA	-0.0856017	0.221051	-0.153522	0.0213578
106	2	16	0	1	0.997871	0.777873	0.0269861	-0.32113
106	2	17	1	0	0.00985119	-0.0495467	-0.254314	-0.108167
106	2	18	1	1	2.23579	0.191899	0.246232	0.321732
106	2	19	1	1	0.00991603	0.170143	-0.145291	-0.594211
106	2	20	0	1	0.274251	0.806729	0.864255	-0.418793
106	2	21	0	0	1.56476	0.886429	0.559733	0.496148
106	2	22	1	1	-1.23006	-1.28943	-0.632971	-1.39666
106	2	23	0	1	1.1886	-1.02785	-0.694467	-1.71752
106	2	24	1	1	2.76726	1.73175	1.82702	1.46719
106	2	25	0	0	-0.0377094	0.401559	-0.169738	-0.30415
106	2	26	0	1	0.747075	0.179992	0.337449	-1.92819
106	3	1	0	1	2.02841	-0.208576	0.111763	-0.309285
106	3	2	1	1	0.303234	-0.893057	-1.24331	0.131672
106	3	3	NA	NA	-1.22544	-0.235261	-0.156767	-0.0742728
106	3	4	0	1	1.06449	0.80554	0.394579	0.625942
106	3	5	0	0	-0.679426	-0.120372	-0.38413	-0.0132832
106	3	6	1	0	0.504582	0.681559	0.527636	-0.198504
106	3	7	1	0	1.81801	0.80718	0.549072	1.19146
106	3	8	0	0	0.625352	0.474739	0.154879	0.381113
106	3	9	1	1	0.085711	-0.224735	0.222729	0.275403
106	3	10	1	1	0.187819	0.22703	-0.113153	0.264695
106	3	11	0	0	0.821376	0.0123948	-0.0919157	-0.507872
106	3	12	NA	NA	-0.87648	-0.320712	-0.190366	-0.416148
106	3	13	1	0	-0.375306	-1.19366	-1.28015	-0.411669
106	3	14	0	1	1.01483	0.460833	0.270215	0.544729
106	3	15	0	1	0.731132	1.12169	0.332608	0.337382
106	3	16	1	1	0.84127	-0.104686	0.586457	0.227983
106	3	17	1	1	-0.0356941	0.332088	0.435568	0.450204
106	3	18	1	1	0.329601	-1.12038	-0.159026	-1.15755
106	3	19	0	0	0.469989	-0.595771	-0.00674982	-0.522996
106	3	20	0	0	0.659161	0.12185	0.113204	-0.868532
106	3	21	1	1	1.31705	0.477907	0.0775918	-0.379493
106	3	22	1	1	-0.967799	-0.143429	0.0167469	0.0864844
106	3	23	0	0	1.31587	0.594021	1.16713	0.437444
106	3	24	1	1	-0.0372656	-0.659038	0.529068	0.38473
106	3	25	0	1	1.44218	0.91466	0.925739	0.585677
106	3	26	0	0	-0.063342	-0.59432	-0.255848	-0.0488338
106	4	1	0	1	-2.64551	-1.19076	-0.576118	-0.475626
106	4	2	1	1	0.318542	-0.334965	0.0900891	-0.656593
106	4	3	0	1	1.24331	0.487566	0.316176	0.405671
106	4	4	0	0	0.488	0.0087034	0.359332	-0.627443
106	4	5	1	1	0.209269	0.161249	0.198718	-0.50722
106	4	6	0	0	-0.624933	0.194931	0.0527254	0.029294
106	4	7	0	1	-0.383333	0.15487	1.18107	0.738996
106	4	8	0	0	-0.620017	0.993995	0.441583	0.318119
106	4	9	0	1	1.58347	-0.360603	-1.03924	-0.220942
106	4	10	1	1	-0.79507	0.0735432	-0.333288	-0.131825
106	4	11	0	1	0.578881	0.120645	-0.745809	-0.674774
106	4	12	1	1	0.141528	0.505643	-0.0469945	0.734416
106	4	13	1	0	0.678004	0.914115	1.23392	0.563288
106	4	14	1	1	-0.227984	0.393369	0.432056	-0.341255
106	4	15	0	0	-0.264031	0.542733	-0.00680067	0.811894
106	4	16	NA	NA	0.52593	-0.0156992	0.0626572	-0.0636968
106	4	17	NA	NA	-0.421419	-0.641437	-0.331206	-0.240494
106	4	18	1	1	0.0641966	0.554749	0.898753	0.371225
106	4	19	0	1	2.22777	1.66897	1.46832	0.550369
106	4	20	1	1	-0.725825	-1.30095	-1.10285	-1.07376
106	4	21	1	0	0.57017	0.393125	0.446942	0.312233
106	4	22	1	1	-0.0952656	1.01806	0.434535	0.160054
106	4	23	1	1	-0.762674	-0.276554	0.488855	1.09439
106	4	24	0	1	0.219424	1.12241	0.468242	0.368926
106	4	25	1	1	3.22736	1.92666	1.94224	1.57641
106	4	26	0	1	-0.585008	0.357124	0.0471395	0.292053
106	5	1	0	0	1.01147	0.731526	-0.129529	-0.541215
106	5	2	1	1	0.734346	0.912982	2.11555	-0.659273
106	5	3	1	1	1.16724	0.149709	0.853707	1.22842
106	5	4	1	1	1.12453	0.0444312	0.371734	-0.0107095
106	5	5	0	1	-0.00615981	0.0596201	-0.963604	0.289478
106	5	6	1	1	1.20647	0.477816	0.740182	0.688683
106	5	7	0	1	1.37887	0.172742	-0.367428	-0.0448588
106	5	8	1	1	-0.117859	-0.374122	-0.857796	-0.758438
106	5	9	0	0	-0.0150095	0.536168	-0.0808602	-0.677095
106	5	10	0	1	-0.0241417	-0.390424	-0.768591	0.235729
106	5	11	1	1	-0.122713	0.358552	0.379887	-0.56686
106	5	12	0	0	0.112558	0.335067	0.142342	0.562127
106	5	13	1	1	-0.140232	0.855123	0.783001	0.634494
106	5	14	1	1	-0.502284	0.360224	-1.09932	-0.654309
106	5	15	0	0	-0.557306	0.178627	-0.192569	0.461301
106	5	16	NA	NA	-0.943719	-0.275141	-0.484518	0.411528
106	5	17	1	1	0.967339	-0.170385	-0.814447	-0.753275
106	5	18	1	1	0.800667	1.10531	0.239517	1.05795
106	5	19	0	1	0.955391	1.50581	0.984934	-0.132127
106	5	20	0	0	-1.27646	-1.29584	-1.32243	-0.199813
106	5	21	1	0	0.54334	0.781352	0.471674	1.28822
106	5	22	NA	NA	-0.679253	-0.0935962	-0.154743	0.839986
106	5	23	1	1	0.689092	0.204479	0.320702	0.332778
106	5	24	0	1	0.26614	0.978252	0.345305	0.204411
106	5	25	0	1	1.19057	0.922712	0.353984	0.301561
106	5	26	0	1	0.213671	-0.287079	-0.198482	0.971515
106	6	1	1	1	2.1396	1.29401	0.862867	1.7062
106	6	2	1	1	0.655371	0.313943	0.241043	0.487224
106	6	3	1	1	-0.0880696	0.256764	-0.0271467	0.109215
106	6	4	NA	NA	0.750926	0.513038	0.594695	0.548459
106	6	5	1	1	0.520971	1.36727	1.64235	1.31055
106	6	6	0	1	1.45086	0.545419	1.11255	1.72438
106	6	7	0	1	1.48826	1.29246	0.942428	-1.22942
106	6	8	0	1	1.28533	2.07769	1.70632	0.730725
106	6	9	0	0	0.534837	-0.0721414	0.555003	-0.582023
106	6	10	1	1	-0.259773	0.342148	-0.0253153	-0.291964
106	6	11	0	0	1.34725	1.45973	0.291512	-0.582288
106	6	12	1	1	1.11715	0.321543	-0.198528	-0.779405
106	6	13	1	1	0.592063	0.966379	1.21691	-0.239854
106	6	14	0	0	0.153212	0.167179	0.258427	0.403418
106	6	15	1	1	-0.312027	-0.367884	-1.02203	0.0333035
106	6	16	0	0	0.467885	0.450144	0.677922	-0.767977
106	6	17	1	1	1.62136	0.964957	1.17684	0.873473
106	6	18	0	0	0.151032	-0.327378	-0.125149	0.323024
106	6	19	0	1	-0.425507	-0.680033	-0.226302	-1.32867
106	6	20	1	1	1.19672	1.71177	0.737301	0.576519
106	6	21	1	1	1.3532	0.625019	-0.0217344	0.209136
106	6	22	0	0	3.82702	2.50313	1.19105	1.26062
106	6	23	0	1	0.590255	-0.442964	-0.569401	-0.451893
106	6	24	0	1	-0.317093	0.932637	1.35444	-0.114008
106	6	25	NA	NA	0.913866	0.0677249	0.0296453	-0.120326
106	6	26	1	1	0.125508	0.261041	1.12216	0.128591
107	1	1	0	0	0.881873	0.649463	1.60605	1.97933
107	1	2	1	0	0.861235	0.682029	1.29793	1.53802
107	1	3	1	1	0.912358	-0.234316	0.269729	-0.0540883
107	1	4	0	0	-0.111854	0.346203	1.07653	0.596647
107	1	5	0	1	-0.509581	-0.620461	0.127735	0.397059
107	1	6	NA	NA	0.465911	0.38157	0.743596	0.423935
107	1	7	1	1	-1.78601	-0.388173	-0.71316	-0.927314
107	1	8	0	0	-0.311576	-0.968977	0.086691	-0.935907
107	1	9	1	1	0.791952	-0.234988	0.64	-0.125259
107	1	10	1	1	1.05863	1.16362	1.80715	0.71157
107	1	11	1	1	0.714904	1.10083	1.4211	1.89293
107	1	12	0	0	-0.60276	0.486081	0.675358	-0.0482222
107	1	13	1	0	0.0563748	0.67115	0.809082	0.693118
107	1	14	0	1	-1.65472	-1.47183	-1.50316	-1.42363
107	1	15	1	1	-0.234867	-0.33781	0.241201	0.188355
107	1	16	1	1	-1.05491	-1.18648	0.296651	-0.669814
107	1	17	NA	NA	0.882429	0.712618	0.845371	0.39394
107	1	18	0	0	0.486444	0.118785	0.161627	0.236766
107	1	19	0	0	0.636855	1.83617	2.10708	1.46116
107	1	20	0	0	-1.8082	-0.91866	0.0159939	0.255176
107	1	21	1	1	-1.57095	0.232028	1.81617	0.644167
107	1	22	1	0	1.0037	1.04015	1.41753	1.58513
107	1	23	0	0	-1.40663	0.0983099	-0.150685	0.481043
107	1	24	1	0	-2.34221	-2.33299	-1.14026	-1.76108
107	1	25	0	0	-0.843508	-0.397091	-0.158941	-0.0062974
107	1	26	0	0	-0.945619	0.308509	0.44788	-0.535015
107	2	1	0	0	-0.12209	0.972721	-0.116864	0.942007
107	2	2	1	1	-0.435476	0.211275	0.774633	0.992884
107	2	3	1	1	1.17695	2.19068	1.74512	2.55546
107	2	4	1	0	-0.227395	0.255961	0.112093	-0.674351
107	2	5	1	1	-1.06619	-0.950057	-0.206537	0.316302
107	2	6	1	0	-1.21281	-0.128701	0.24159	0.0167957
107	2	7	0	0	0.691828	1.83844	2.83814	2.1477
107	2	8	0	0	1.13176	2.1444	2.54261	2.22501
107	2	9	0	0	0.802163	1.07174	1.14709	1.266
107	2	10	NA	NA	0.821296	0.230053	0.173432	0.0718282
107	2	11	1	NA	0.625504	0.176042	0.636032	0.976481
107	2	12	0	0	1.54693	1.56889	1.075	1.75983
107	2	13	1	0	0.424165	1.4017	1.2928	1.70957
107	2	14	0	0	0.615917	-0.120202	0.572182	0.215146
107	2	15	NA	0	0.580216	-0.17861	-0.427007	-0.410434
107	2	16	0	0	-1.68114	-1.45704	-0.434566	-0.54787
107	2	17	1	1	1.61234	0.318071	0.00199676	-0.708902
107	2	18	1	1	0.463172	0.570816	1.51943	0.354842
107	2	19	1	1	-1.55853	-1.97724	-1.27679	-2.55241
107	2	20	0	1	-0.321001	-0.471897	-0.283395	-0.863716
107	2	21	0	0	0.822448	0.344627	0.09118	-0.0237086
107	2	22	1	0	-0.0288507	0.476655	1.09899	1.14949
107	2	23	0	1	-1.83485	0.22259	-0.161834	-0.0428098
107	2	24	1	1	-0.359253	0.620602	1.67292	1.69262
107	2	25	0	0	-0.853931	0.055508	0.368	0.673564
107	2	26	0	1	0.771575	0.844899	1.09396	1.56986
107	3	1	0	0	0.856631	0.588572	1.08429	1.02349
107	3	2	1	1	0.022654	0.399116	0.551585	0.787685
107	3	3	NA	NA	0.454733	0.728571	0.553984	0.963694
107	3	4	0	0	0.0904244	0.517922	0.406357	0.652198
107	3	5	0	0	1.24479	0.538608	0.18779	0.643544
107	3	6	1	1	-2.4066	-1.56474	-1.99838	-1.62874
107	3	7	1	0	0.618965	0.311403	-0.272949	-0.598214
107	3	8	0	0	-0.822582	0.508357	0.902186	1.3331
107	3	9	1	1	-1.88381	-0.187247	0.457089	-0.370456
107	3	10	1	1	-0.00618783	1.58165	1.95895	0.814946
107	3	11	0	1	0.295161	0.786832	1.12591	0.779213
107	3	12	NA	NA	0.908623	0.925208	1.1377	1.05246
107	3	13	1	0	-1.34142	0.933665	0.67475	0.841308
107	3	14	0	0	0.214652	1.30798	1.62792	1.17403
107	3	15	0	0	0.847137	1.67874	2.5973	1.86036
107	3	16	1	1	0.0144606	-0.149266	0.800418	-0.425839
107	3	17	1	1	1.11189	1.16141	1.95366	1.53463
107	3	18	1	0	-0.495705	0.124533	0.817115	0.170791
107	3	19	0	0	-1.58176	-1.25174	-1.26541	-1.65913
107	3	20	0	0	0.682412	-0.803618	0.00608891	-0.0272568
107	3	21	1	1	-0.84451	0.0137629	0.555106	0.326828
107	3	22	1	0	-0.472946	-0.00125593	0.334939	0.691648
107	3	23	0	1	-1.29784	-1.74686	-1.05745	-1.70801
107	3	24	1	0	1.87372	1.01967	1.02886	1.13582
107	3	25	0	0	0.445882	1.74878	1.92894	0.819438
107	3	26	0	1	0.554938	1.08444	1.2873	0.380958
107	4	1	0	0	0.0901023	0.601391	1.37892	1.23104
107	4	2	1	1	1.14004	0.903845	0.88686	1.44618
107	4	3	0	1	0.471058	0.457491	0.745417	0.456513
107	4	4	0	0	0.292863	0.920406	0.473626	0.67931
107	4	5	1	1	-0.116789	0.730407	1.37659	1.30323
107	4	6	0	0	-1.73943	0.0323467	0.914874	1.5247
107	4	7	0	0	-0.441251	-0.386768	-0.175465	-0.254469
107	4	8	0	0	-0.32953	-0.154862	-0.36196	0.289337
107	4	9	0	0	-0.831544	0.230267	0.660906	0.539213
107	4	10	1	0	0.112709	0.82157	1.45644	0.149067
107	4	11	0	1	0.420872	1.06102	1.37735	0.7236
107	4	12	1	1	-0.196548	-0.368083	-1.26296	-0.854453
107	4	13	1	0	-2.66826	-1.60704	-1.35148	-1.53373
107	4	14	1	0	0.594121	1.84464	1.7052	1.42737
107	4	15	0	0	-0.0766579	0.130984	0.650108	0.459341
107	4	16	NA	NA	1.54895	1.21537	0.656166	1.10775
107	4	17	NA	NA	0.538597	0.131432	-0.362162	0.0917809
107	4	18	1	1	1.08426	0.309529	1.75973	1.12569
107	4	19	0	0	1.57721	-0.15272	0.174877	-0.514955
107	4	20	1	1	-0.749378	-0.507569	0.104033	-0.145255
107	4	21	1	1	0.0308227	0.002892	0.262893	0.435961
107	4	22	1	1	-0.74275	0.149762	0.721161	1.11311
107	4	23	1	1	-0.590434	-0.0925473	0.0931464	0.131628
107	4	24	0	1	0.281722	0.813004	1.29289	1.1232
107	4	25	1	1	-0.143838	0.178293	1.18803	0.538146
107	4	26	0	0	-1.2245	-0.688222	-0.156563	-0.961368
107	5	1	0	0	0.274703	0.674896	1.07262	1.14204
107	5	2	1	0	-0.120974	0.379853	0.703172	0.0118195
107	5	3	1	1	2.00574	1.7077	1.8652	1.98145
107	5	4	1	0	-0.204331	-0.31058	-0.677877	-1.19532
107	5	5	0	0	-0.0919318	0.959593	0.96646	0.77924
107	5	6	1	1	1.81018	2.26816	3.21103	1.70822
107	5	7	0	1	0.159972	1.11763	1.25252	0.659111
107	5	8	1	1	-0.802145	-0.810708	-0.575676	-1.43699
107	5	9	0	1	-1.7243	-0.0344618	0.0426481	0.143457
107	5	10	0	1	1.20845	0.940145	1.1314	0.620822
107	5	11	1	1	2.57913	2.2584	2.37459	2.06549
107	5	12	0	1	0.653841	0.417509	1.15323	1.33969
107	5	13	1	0	1.9519	1.3879	1.9398	1.50901
107	5	14	1	1	-0.952089	0.88674	1.67258	0.251271
107	5	15	0	0	-0.678689	-1.55742	-1.42741	-2.29899
107	5	16	NA	NA	-0.512755	0.173248	0.0416744	-0.00207198
107	5	17	1	0	1.47596	0.775803	1.15414	1.02412
107	5	18	1	0	-0.181138	0.0694175	0.438304	0.36204
107	5	19	0	0	-0.912943	0.363177	1.27273	-0.186038
107	5	20	0	1	1.92612	1.2231	0.988021	-0.145966
107	5	21	1	1	-1.07158	-0.688117	-0.297677	-0.131872
107	5	22	NA	NA	-0.0602637	0.80247	0.672919	0.347887
107	5	23	1	0	0.590032	0.561195	1.35948	1.13993
107	5	24	0	0	-0.857029	-0.603594	-0.170038	-1.2732
107	5	25	0	0	-1.23606	-0.164086	-0.147666	0.55711
107	5	26	0	0	-0.438858	1.41181	2.31324	1.49414
107	6	1	1	1	0.552728	0.840889	0.878169	0.0994281
107	6	2	1	0	0.264355	0.0730615	-0.0224043	0.0615325
107	6	3	1	1	-1.10538	-0.40419	-0.53901	-0.51227
107	6	4	NA	NA	-0.229873	1.2526	0.723846	-0.0504703
107	6	5	1	1	-0.0960357	1.5464	0.781269	0.13517
107	6	6	0	1	0.0518408	2.06755	1.02786	0.979646
107	6	7	0	0	0.268955	0.994749	1.20677	0.835227
107	6	8	0	0	-1.03762	0.0390036	0.929947	0.809635
107	6	9	0	0	1.1987	1.10761	1.16759	2.72372
107	6	10	1	1	-0.903126	-0.732607	0.178911	-0.505906
107	6	11	0	1	1.10725	0.582203	1.41615	0.43594
107	6	12	1	0	1.18315	2.62177	2.22729	2.06944
107	6	13	1	0	0.924687	-0.474729	0.559593	0.311674
107	6	14	0	1	-1.95446	-0.951774	-0.745205	-0.71771
107	6	15	1	1	0.94501	0.996603	1.4495	0.438415
107	6	16	0	1	-0.373215	0.0879141	0.880515	0.0287754
107	6	17	1	1	2.55491	1.60636	1.56484	1.38278
107	6	18	0	0	-0.767287	-0.317354	0.488415	-0.246321
107	6	19	0	0	-2.33966	-3.05994	-2.63943	-2.25647
107	6	20	1	1	0.306337	1.2668	1.73817	0.95412
107	6	21	1	1	0.49445	1.37481	1.65977	1.55377
107	6	22	0	1	-0.20602	0.284942	-0.137634	-0.226845
107	6	23	0	0	2.04521	1.8129	1.1812	1.67604
107	6	24	0	1	-0.802348	-0.0401328	-0.227518	0.142156
107	6	25	NA	NA	-0.572851	0.827097	0.367424	-0.230752
107	6	26	1	0	-1.49245	1.42046	2.02327	1.58479
108	1	1	0	0	1.11103	0.19847	0.173599	0.170171
108	1	2	1	1	1.12259	0.691079	0.104978	0.673212
108	1	3	1	0	0.757217	-0.156402	-0.361286	0.153169
108	1	4	0	0	0.202576	0.613439	0.418623	0.525255
108	1	5	0	0	-0.827288	-0.0326403	0.177484	-0.465171
108	1	6	NA	NA	0.676752	0.115672	0.50516	0.09303
108	1	7	1	0	1.14372	0.776876	1.10787	0.239521
108	1	8	0	0	0.980113	0.263454	2.01835	0.497822
108	1	9	1	1	0.699216	0.254409	-0.355589	0.0435747
108	1	10	1	1	0.872144	0.596886	0.605506	-0.000571066
108	1	11	1	1	-0.975711	-0.721408	-0.626349	-0.366684
108	1	12	0	0	-1.97219	-0.0846473	0.275776	-0.824582
108	1	13	1	0	0.210194	0.402594	0.520202	0.0319347
108	1	14	0	0	0.0808818	0.224759	0.287225	0.58799
108	1	15	1	1	0.0849789	-0.5045	0.292247	0.0902093
108	1	16	1	0	1.10313	1.08988	0.159471	0.8693
108	1	17	NA	NA	0.494016	-0.0102499	0.300915	-0.0472892
108	1	18	0	0	-0.998927	-0.797836	-0.592636	-0.393928
108	1	19	0	0	-0.280563	0.972423	0.372774	-0.15337
108	1	20	0	1	-2.32019	0.521824	0.38224	-0.465347
108	1	21	1	0	0.888594	0.393744	0.180471	0.375165
108	1	22	1	1	1.43435	-0.685907	0.0769262	0.402192
108	1	23	0	0	1.10328	-0.948431	-0.462879	0.220838
108	1	24	1	1	-0.116027	-0.114861	0.125606	0.34686
108	1	25	0	1	0.705063	-0.115244	0.375013	-0.0107166
108	1	26	0	0	-1.39922	0.952875	0.618353	0.151573
108	2	1	0	0	2.13418	0.72172	-0.017929	-0.0155368
108	2	2	1	1	1.52789	0.394563	0.481955	0.265568
108	2	3	1	1	0.00792189	-0.587342	-1.03681	-1.26928
108	2	4	1	1	0.553542	0.267302	0.755296	0.0552826
108	2	5	1	1	0.635396	-0.0582014	-0.0557012	-0.392166
108	2	6	1	1	-0.111972	-0.593458	0.115972	-0.441092
108	2	7	0	0	-1.10686	0.551638	0.457396	0.620203
108	2	8	0	0	-0.311455	-0.325815	0.0353256	-0.125021
108	2	9	0	0	-0.599189	0.170358	-0.139373	-0.00952957
108	2	10	NA	NA	-0.397568	-0.106865	-0.239278	-0.0961837
108	2	11	1	1	0.870444	-1.14302	0.704971	-1.08391
108	2	12	0	1	0.326081	-0.339119	1.01705	0.398865
108	2	13	1	0	1.22348	0.324339	1.69724	0.976301
108	2	14	0	NA	-0.788635	-1.03585	-0.907266	-0.830721
108	2	15	NA	NA	-0.756095	-0.658086	-0.438054	-0.180843
108	2	16	0	1	0.19555	-0.337804	0.0229419	-0.0880548
108	2	17	1	1	0.193924	0.344713	0.976613	0.839518
108	2	18	1	1	0.439443	0.123147	0.499042	-0.165821
108	2	19	1	1	1.17517	-0.297636	0.500528	-0.190649
108	2	20	0	0	0.150514	0.640605	0.762215	1.22791
108	2	21	0	0	-1.03778	0.404092	0.277977	0.18944
108	2	22	1	1	1.42689	-0.340037	0.148185	-0.209637
108	2	23	0	0	-0.580712	-0.362525	0.94348	0.211199
108	2	24	1	0	0.975103	-0.368388	1.00064	0.226327
108	2	25	0	1	0.55487	-0.0215692	0.752221	-0.0967317
108	2	26	0	0	-0.608062	0.644474	0.41155	-0.399996
108	3	1	0	1	-0.955894	-1.03399	-0.213454	-0.0802836
108	3	2	1	1	-0.927759	0.0244222	-0.525588	-0.0864104
108	3	3	NA	NA	-0.302058	-0.0827177	-0.319018	0.233569
108	3	4	0	0	0.107708	0.428692	-0.596683	-0.409328
108	3	5	0	0	0.230435	-0.0357944	0.210633	0.234912
108	3	6	1	1	0.211253	0.775879	0.520897	0.00600633
108	3	7	1	0	-2.09083	0.468525	-0.712344	-0.942066
108	3	8	0	0	1.41344	0.592303	0.875902	-0.217823
108	3	9	1	1	0.388922	0.253662	0.549053	-0.364575
108	3	10	1	NA	0.616131	0.472235	0.626681	0.0591194
108	3	11	0	1	1.0688	-0.554934	-0.448945	0.202383
108	3	12	NA	NA	-0.231797	0.149877	0.040131	0.392625
108	3	13	1	0	-0.82067	0.538067	0.295975	-0.592953
108	3	14	0	1	-0.00401401	0.14679	-0.107194	-0.408649
108	3	15	0	1	-1.30749	-2.18948	-1.37744	-0.932754
108	3	16	1	0	-0.753943	-0.184342	-0.168206	-0.357515
108	3	17	1	NA	0.0595775	-0.336052	-0.186133	-0.738633
108	3	18	1	0	-0.220998	-1.15635	-0.467238	-0.959702
108	3	19	0	0	-1.18056	-1.40811	-0.645199	-0.565113
108	3	20	0	1	0.113218	0.470428	-0.371972	0.449114
108	3	21	1	0	0.110822	-0.635251	0.522758	0.264826
108	3	22	1	0	1.3142	-0.761942	0.0461728	-0.192974
108	3	23	0	0	-0.0686374	-0.81479	-0.905463	-0.794538
108	3	24	1	1	-1.01422	-0.849781	-0.307494	-0.702096
108	3	25	0	1	0.189002	-0.648627	0.105473	0.526986
108	3	26	0	0	-0.649177	-0.0348062	-0.441455	-0.283956
108	4	1	0	1	-0.272961	0.25778	0.300935	0.16226
108	4	2	1	1	-0.0424349	-0.121872	-0.216704	-0.35298
108	4	3	0	1	1.67585	-0.228793	0.17213	-1.20128
108	4	4	0	1	-0.0510553	-0.0702064	-0.297329	-0.193141
108	4	5	1	1	0.679886	0.279096	0.0731376	-0.561036
108	4	6	0	1	-0.0744531	-0.46806	-0.656806	-0.327837
108	4	7	0	0	-0.464084	0.406337	0.0400038	0.102739
108	4	8	0	1	-1.20912	-0.373128	0.324748	-0.363623
108	4	9	0	0	-0.126901	1.50186	0.212349	0.103634
108	4	10	1	1	1.58311	1.16839	0.825752	0.42854
108	4	11	0	0	0.179513	-0.296399	-0.441102	-0.242109
108	4	12	1	0	0.34963	0.370813	0.898261	0.58694
108	4	13	1	1	1.24523	-0.222359	-0.277236	-0.0735996
108	4	14	1	0	-0.296608	-0.950756	-0.176552	-0.771726
108	4	15	0	1	1.17717	0.569611	0.240565	0.291696
108	4	16	NA	NA	1.03216	0.343822	-0.382883	0.393393
108	4	17	NA	NA	0.416573	0.275324	-0.5504	0.0596656
108	4	18	1	0	0.289608	1.56714	0.978932	1.21668
108	4	19	0	0	-0.0352665	-0.321167	-0.0476234	0.369386
108	4	20	1	0	-0.372921	0.282474	0.255543	0.671058
108	4	21	1	1	0.456247	-0.112691	1.10069	0.52762
108	4	22	1	0	-0.350016	0.419898	0.384762	0.0828738
108	4	23	1	0	0.0450567	0.347397	0.0370512	-0.0741555
108	4	24	0	0	0.55576	0.109278	0.161891	0.107795
108	4	25	1	0	-0.0083818	0.285866	0.249381	-0.270083
108	4	26	0	0	0.374195	-0.176892	-0.00764182	-0.0951191
108	5	1	0	0	1.2836	0.99112	0.662808	0.146747
108	5	2	1	0	0.805903	0.473715	1.24221	0.507725
108	5	3	1	1	0.136229	-0.588061	0.135977	-0.589109
108	5	4	1	1	0.464453	-0.763757	-0.0813114	-0.518187
108	5	5	0	1	0.0608137	0.172394	-0.065667	0.243393
108	5	6	1	0	0.000836502	0.320595	1.00601	-1.44778
108	5	7	0	0	1.06848	-0.321749	0.298835	-1.07414
108	5	8	1	1	0.451931	1.41445	1.60087	0.252478
108	5	9	0	0	1.4278	0.865634	1.01042	0.0905273
108	5	10	0	1	0.778666	0.844824	0.458383	0.564482
108	5	11	1	1	2.33291	1.50961	1.78949	0.800197
108	5	12	0	1	-0.830995	0.745314	-0.226471	0.413789
108	5	13	1	1	1.06552	1.24762	1.24569	0.881496
108	5	14	1	1	1.29808	0.1615	0.627084	-0.107657
108	5	15	0	1	0.400685	0.00538255	-0.603334	0.163276
108	5	16	NA	NA	-0.368415	0.195832	0.295345	-0.0184427
108	5	17	1	1	0.251462	0.30277	0.264758	-0.108826
108	5	18	1	1	1.11434	0.536741	0.320782	0.384713
108	5	19	0	0	0.165092	-0.109968	-0.737079	0.128492
108	5	20	0	0	-0.314245	-0.847332	-0.0195569	-0.84793
108	5	21	1	1	0.428696	0.501082	-0.0445416	0.130549
108	5	22	NA	NA	-0.562987	-0.0182726	0.241538	-0.022837
108	5	23	1	1	0.167888	-0.12952	0.817721	-0.511113
108	5	24	0	1	-0.413134	0.920704	0.200708	0.292407
108	5	25	0	0	0.278779	1.32986	1.45256	0.933585
108	5	26	0	1	2.10238	1.30916	1.00103	0.535297
108	6	1	1	1	-0.177037	-0.394029	-0.0607791	0.0696958
108	6	2	1	0	-0.626404	-0.948325	-1.25141	0.0423696
108	6	3	1	1	0.162467	-0.282377	0.0605308	-0.251961
108	6	4	NA	NA	0.692117	0.603188	1.038	0.296228
108	6	5	1	1	-0.0800136	-0.383518	-0.359978	0.0587113
108	6	6	0	1	-0.159714	0.131708	-0.259938	0.163682
108	6	7	0	0	1.08461	0.696038	0.586615	0.438785
108	6	8	0	1	0.880395	-0.215064	-0.112448	0.0517798
108	6	9	0	1	0.211809	-0.293625	-0.280889	-0.108911
108	6	10	1	0	0.231797	0.20334	0.0534614	0.0853229
108	6	11	0	1	2.04709	0.643204	1.34065	0.216681
108	6	12	1	1	-0.0656512	-0.691289	-0.796953	-0.884668
108	6	13	1	1	-0.126435	-0.25845	-0.235607	-0.370131
108	6	14	0	1	1.46145	0.774277	1.06462	-1.02131
108	6	15	1	1	0.876648	0.910963	0.748331	0.157541
108	6	16	0	1	2.00065	1.37182	1.15374	1.09025
108	6	17	1	0	2.39598	1.12713	1.43579	-0.151521
108	6	18	0	1	-0.0678159	0.0407975	-0.394215	-0.164914
108	6	19	0	0	2.08434	1.16263	1.84543	2.10735
108	6	20	1	1	-1.91924	-1.76677	-1.36971	-0.0893363
108	6	21	1	1	0.804398	0.548991	0.295756	0.494318
108	6	22	0	1	-1.31368	-0.330144	0.307945	-0.61957
108	6	23	0	0	1.64469	0.998017	1.17716	-1.74651
108	6	24	0	1	0.758537	0.633421	0.670229	-0.229115
108	6	25	NA	NA	0.423451	0.252278	0.48953	0.271691
108	6	26	1	1	0.127606	-0.129652	-0.585545	-0.0208441
109	1	1	0	0	-0.712237	0.0784941	0.177292	-0.0836542
109	1	2	1	0	-0.480294	-0.00165167	0.198544	0.185802
109	1	3	1	0	-0.30124	0.231973	0.21352	-0.542056
109	1	4	0	1	-0.40329	-0.00429667	-0.200535	-0.243817
109	1	5	0	0	-0.0995242	-0.803589	-0.433631	0.243842
109	1	6	NA	NA	0.0667832	-0.116663	-0.451312	0.0550606
109	1	7	1	0	-0.817432	-0.45463	-0.331892	0.173475
109	1	8	0	0	0.435218	0.870716	0.999998	1.09115
109	1	9	1	0	0.0277547	0.174315	0.148757	-0.0428748
109	1	10	1	1	0.22937	0.028727	-0.187662	0.0111632
109	1	11	1	0	0.46396	-0.214719	-0.285803	-0.0644543
109	1	12	0	0	0.237791	-0.271858	-0.2065	-0.306108
109	1	13	1	0	0.587114	-0.0239059	0.20306	-0.472515
109	1	14	0	1	2.11783	0.631705	-0.473271	1.33414
109	1	15	1	1	0.35075	-0.225588	-0.241517	-1.00857
109	1	16	1	0	-0.305729	-0.945695	-0.868367	-0.0145678
109	1	17	NA	NA	0.40118	0.37319	-0.363283	0.30977
109	1	18	0	0	0.530631	0.281261	0.518137	0.157648
109	1	19	0	0	-0.364491	-1.22221	-1.27195	-1.11616
109	1	20	0	0	-0.308277	0.287552	-0.241416	-0.0584517
109	1	21	1	0	0.511719	0.503129	0.364115	0.106218
109	1	22	1	0	-0.280475	-0.264897	-0.141688	0.621761
109	1	23	0	0	-0.405421	-0.902262	-0.712889	0.128901
109	1	24	1	1	0.447956	0.385856	0.933046	0.350344
109	1	25	0	0	-0.378892	0.213824	0.454717	0.536458
109	1	26	0	0	-0.26921	-0.163229	-0.175962	0.373983
109	2	1	0	0	0.660481	-0.648117	-0.545878	-1.48867
109	2	2	1	0	0.703306	-0.312911	-0.991886	0.11016
109	2	3	1	0	-0.65198	-0.572837	-0.168039	-0.178446
109	2	4	1	1	-0.764255	-0.302973	-0.151153	0.208561
109	2	5	1	0	-2.47557	-1.18638	-0.329882	-0.0231077
109	2	6	1	1	-0.76387	-0.94132	-1.41595	-0.848779
109	2	7	0	0	0.244449	0.740465	0.711135	0.708245
109	2	8	0	0	0.880885	0.332509	-0.120763	0.299432
109	2	9	0	0	-0.62356	-0.778792	-1.01256	-0.146942
109	2	10	NA	NA	-0.303041	-0.318125	-0.370877	-0.56646
109	2	11	1	NA	0.149723	-0.614507	-0.126998	-0.205569
109	2	12	0	0	1.04534	1.07372	0.240333	-0.00714936
109	2	13	1	0	0.0882786	0.348065	0.109045	0.0793699
109	2	14	0	1	-0.330805	0.54499	0.63458	0.738496
109	2	15	NA	0	0.0821287	0.384153	0.0323633	0.13066
109	2	16	0	0	-0.118731	-0.332247	-0.368194	-0.0342931
109	2	17	1	1	-0.620535	-0.240465	-0.299374	-0.600407
109	2	18	1	1	0.183479	0.194738	0.45694	0.0272179
109	2	19	1	0	-1.09564	-0.185121	-0.0388839	-0.989637
109	2	20	0	0	-1.18609	-1.24575	-0.529843	-0.863114
109	2	21	0	0	-0.527406	-0.509235	0.00592679	0.0986983
109	2	22	1	0	0.103378	0.396717	0.388305	0.461294
109	2	23	0	0	0.953859	0.700048	0.768398	0.0466778
109	2	24	1	0	-0.742278	1.03464	0.848014	1.08268
109	2	25	0	0	0.0632542	0.249609	-0.322336	-0.151928
109	2	26	0	0	0.724178	0.554978	0.355976	0.433112
109	3	1	0	0	-0.889918	-0.68472	-0.761428	-0.198125
109	3	2	1	0	0.49596	0.0619837	0.0465249	-0.414241
109	3	3	NA	NA	0.242742	0.346751	-0.290014	0.755731
109	3	4	0	0	0.457334	-0.963634	-0.819539	-0.383335
109	3	5	0	0	-0.263907	-0.936066	-0.226218	-0.679657
109	3	6	1	0	0.326786	0.0579164	0.721088	0.466998
109	3	7	1	0	-0.219225	-0.0894918	0.0227772	0.321473
109	3	8	0	0	0.188589	-0.173433	-0.0456278	-0.498974
109	3	9	1	0	-0.217235	-0.370422	-0.40603	-0.126446
109	3	10	1	1	-0.326087	0.191189	0.47145	0.308229
109	3	11	0	0	-0.0203998	0.586229	0.962875	0.673138
109	3	12	NA	NA	-0.0552982	0.661169	0.274157	0.747432
109	3	13	1	0	-0.461048	-1.37611	-1.06961	-0.847604
109	3	14	0	0	0.0964134	-0.346666	-0.367023	-0.230512
109	3	15	0	0	-0.0322795	0.864727	0.81004	-0.0589413
109	3	16	1	0	-0.986379	-0.34524	-0.190525	0.115976
109	3	17	1	1	-0.359891	-1.08526	-0.503079	-0.327983
109	3	18	1	0	-0.825675	-0.618697	-0.0197851	-0.0367124
109	3	19	0	0	-0.693696	0.209264	0.00178609	-0.21223
109	3	20	0	0	-1.12909	-1.61186	-0.939379	-1.17441
109	3	21	1	0	-1.50496	-1.39934	-0.927129	-1.38027
109	3	22	1	0	0.524397	-0.815558	0.00414567	0.0351939
109	3	23	0	0	-0.0557976	-0.362757	0.202986	0.0751864
109	3	24	1	0	0.961378	-0.451462	-0.324738	-0.119625
109	3	25	0	1	0.41531	-1.06003	-0.580634	0.134787
109	3	26	0	0	-0.236825	-0.144663	0.400594	0.271207
109	4	1	0	1	0.706537	0.852638	0.960389	0.960728
109	4	2	1	1	-0.835765	-1.03559	-0.940463	-0.703099
109	4	3	0	1	-0.242127	-0.778567	-0.351416	0.111983
109	4	4	0	1	-0.398141	-1.14282	-0.937818	-0.943491
109	4	5	1	0	-0.755268	-0.807985	-0.279933	-0.92372
109	4	6	0	0	0.186735	1.01523	0.835454	1.18818
109	4	7	0	0	0.324147	-0.472607	-0.398613	-0.0304833
109	4	8	0	0	0.0220367	-0.0512271	0.620125	0.441534
109	4	9	0	0	1.13238	0.720732	1.5658	1.21945
109	4	10	1	0	0.988928	1.67896	1.3779	1.34611
109	4	11	0	0	0.0833876	-0.830376	-0.852935	-0.428583
109	4	12	1	0	-1.0447	-0.437175	-0.823022	-0.581526
109	4	13	1	0	0.793437	0.665657	0.452245	0.632102
109	4	14	1	1	0.181212	-0.462229	-0.0675234	-0.296391
109	4	15	0	0	-0.734321	-0.0519439	-0.382757	-0.70731
109	4	16	NA	NA	0.0821124	0.0427379	0.0118839	0.125566
109	4	17	NA	NA	-0.0656313	0.217259	0.0980998	0.180856
109	4	18	1	1	-0.172476	-0.203071	-0.736664	-0.000981919
109	4	19	0	0	1.55877	1.54156	0.220919	0.649715
109	4	20	1	1	0.672822	0.435055	0.347891	0.824233
109	4	21	1	1	-0.719215	-0.340866	0.118547	-0.75968
109	4	22	1	1	-0.200417	-0.586768	-0.417069	0.218422
109	4	23	1	0	-1.2673	-0.243228	0.189971	0.0970442
109	4	24	0	1	0.0977673	-0.502417	-0.364013	-0.198698
109	4	25	1	0	-0.382637	-0.317911	-0.607767	-0.586233
109	4	26	0	1	-0.257115	-0.183088	0.0224913	-0.347295
109	5	1	0	1	0.00221126	-0.920848	-0.912574	-0.523999
109	5	2	1	0	-0.0094531	0.441883	0.294549	-0.428028
109	5	3	1	0	0.306036	0.0354466	-0.229786	0.499756
109	5	4	1	1	0.700704	1.28152	0.424283	0.814016
109	5	5	0	NA	0.524129	0.913858	0.390338	0.13467
109	5	6	1	0	-0.481768	0.50746	0.645128	0.541976
109	5	7	0	0	1.51692	1.14754	0.564542	0.442511
109	5	8	1	0	0.385719	-0.47493	-1.25218	-0.0692081
109	5	9	0	0	-0.704484	-0.883144	-1.04348	-0.567783
109	5	10	0	1	-0.336064	0.260446	0.558956	-0.196312
109	5	11	1	1	-0.064002	-0.785145	-0.797733	-1.10331
109	5	12	0	0	-0.493312	0.101753	1.17615	0.463034
109	5	13	1	0	-1.34992	-0.658936	-0.306044	-0.363195
109	5	14	1	0	-1.92973	-2.27929	-0.997261	-0.724449
109	5	15	0	0	-0.666421	-0.473135	0.103784	-0.0201607
109	5	16	NA	NA	0.781406	0.280669	-0.41914	-0.0969114
109	5	17	1	0	-0.533483	-0.254737	0.0504219	-0.877737
109	5	18	1	1	0.256627	0.375099	-0.567009	-0.0932081
109	5	19	0	0	0.0687438	0.370177	-0.166937	0.264357
109	5	20	0	0	0.236002	-0.0765127	-0.350782	-0.223041
109	5	21	1	1	0.85435	0.924548	0.521024	1.48411
109	5	22	NA	NA	0.577667	0.0719708	-0.417075	-0.267592
109	5	23	1	1	-0.254472	-0.490535	-0.349257	-0.177976
109	5	24	0	0	-0.594545	-0.935064	0.0174488	-0.318577
109	5	25	0	0	0.312752	-0.123028	-0.255745	-0.317547
109	5	26	0	1	2.25383	1.60764	1.22017	0.304485
109	6	1	1	1	0.421608	0.155926	1.04632	0.789862
109	6	2	1	0	0.173233	0.459591	0.517481	0.485818
109	6	3	1	1	0.825938	0.22361	-0.218062	0.421987
109	6	4	NA	NA	-0.029274	0.0873946	-0.162402	-0.142063
109	6	5	1	0	-0.64511	-0.490325	-0.200405	0.263035
109	6	6	0	0	-0.396229	-0.546778	-0.0393064	0.0141628
109	6	7	0	0	1.11225	0.310284	-0.0715533	1.16191
109	6	8	0	1	0.322909	0.559462	-0.328658	-0.441457
109	6	9	0	NA	-0.768084	0.219116	-0.197085	-0.400629
109	6	10	1	0	0.44925	0.240351	0.357039	0.193133
109	6	11	0	1	0.0407386	-0.0502408	-0.291218	0.752786
109	6	12	1	1	1.2404	1.9133	1.06718	0.971495
109	6	13	1	0	0.503747	-0.0292172	0.384198	-0.195544
109	6	14	0	0	1.48237	1.18851	0.963116	1.01638
109	6	15	1	NA	0.860048	0.771383	0.672562	0.787691
109	6	16	0	1	-0.0692528	0.0195038	-0.423548	-0.366474
109	6	17	1	0	1.01854	-0.10966	-0.0580008	-0.49246
109	6	18	0	1	-1.16591	-0.703271	-0.0252155	-0.451097
109	6	19	0	0	-0.27748	-0.0798775	0.384469	-0.362848
109	6	20	1	1	0.894502	0.442634	-0.333473	0.368558
109	6	21	1	1	0.155652	0.144738	0.561939	-0.249141
109	6	22	0	1	1.21395	0.240366	0.0811353	-0.0565185
109	6	23	0	0	0.375669	-0.487481	-0.701294	-0.707314
109	6	24	0	0	-0.0928274	0.136133	-0.192154	0.0425578
109	6	25	NA	NA	0.444776	0.530791	0.12882	0.0394928
109	6	26	1	1	0.354953	-0.709584	-0.894093	-0.629308
111	1	1	0	0	-0.0961733	1.95886	2.04545	0.921422
111	1	2	1	0	0.0298658	0.479671	-0.293415	-0.15853
111	1	3	1	0	0.0743681	-0.119172	0.210396	-0.234697
111	1	4	0	0	-1.18075	0.594175	0.0907568	0.670541
111	1	5	0	0	-0.464852	0.492276	-0.0810514	-0.462608
111	1	6	NA	NA	0.146688	-0.382484	-0.283882	-0.00555662
111	1	7	1	1	0.348376	0.231539	0.989112	0.416554
111	1	8	0	0	-0.264209	0.00360172	0.217791	-0.259703
111	1	9	1	0	0.424994	1.07074	0.798966	0.403163
111	1	10	1	1	-0.611942	0.0557198	-0.321265	0.194951
111	1	11	1	0	-0.323832	0.17666	0.337346	0.576032
111	1	12	0	0	0.661076	0.212647	0.64446	0.204261
111	1	13	1	0	0.734762	0.0862284	0.515019	-0.519924
111	1	14	0	0	1.15017	-1.1935	-1.23449	-0.516816
111	1	15	1	0	0.685103	1.81117	1.05858	1.4399
111	1	16	1	1	2.33051	1.20699	1.56241	-0.0221086
111	1	17	NA	NA	0.361106	-0.0498329	-0.241071	-0.372439
111	1	18	0	0	-0.666461	1.31733	0.2551	-0.234525
111	1	19	0	1	1.76468	1.02603	1.18554	-0.861246
111	1	20	0	0	2.24588	1.39901	2.06143	-0.0240014
111	1	21	1	1	1.36425	0.81048	1.96913	0.512904
111	1	22	1	1	2.14763	1.146	3.12316	-0.32467
111	1	23	0	0	0.355742	-0.48501	0.0412383	-0.0868197
111	1	24	1	0	0.147833	0.791189	1.39414	0.186254
111	1	25	0	NA	-0.0489719	0.507105	0.371687	0.198832
111	1	26	0	0	-0.451971	-0.154978	-1.25678	-0.250123
111	2	1	0	0	3.0783	2.14351	2.29308	1.42595
111	2	2	1	1	0.409129	-0.601159	-0.332446	0.435908
111	2	3	1	0	1.13456	0.927151	0.071524	0.374844
111	2	4	1	1	0.611831	0.918789	0.674351	-0.336558
111	2	5	1	0	0.392229	-0.769143	-0.311912	-0.400444
111	2	6	1	1	-0.586901	-1.64866	-1.68606	-1.18985
111	2	7	0	0	0.257703	0.0311508	-0.416303	0.14502
111	2	8	0	0	0.40219	-0.137341	-0.985162	0.0206592
111	2	9	0	0	-1.1099	-0.0557296	-0.446879	0.171493
111	2	10	NA	NA	0.386236	-0.146344	-0.0661867	-0.275579
111	2	11	1	0	-0.837026	0.245668	-0.402618	-0.0581081
111	2	12	0	1	0.391211	1.21643	0.73094	0.0529272
111	2	13	1	0	1.21187	0.775657	0.585425	0.0205294
111	2	14	0	NA	1.26063	1.40397	1.51662	1.07501
111	2	15	NA	NA	-0.736754	-0.923884	-0.564659	-0.768824
111	2	16	0	0	0.994986	0.887969	1.01252	0.0264384
111	2	17	1	0	-1.73366	-1.41861	-0.483525	-0.018618
111	2	18	1	0	-0.77246	0.000844058	0.873971	0.121483
111	2	19	1	0	3.14629	1.25448	3.03186	1.76676
111	2	20	0	0	1.46698	1.15966	0.697495	0.668941
111	2	21	0	0	-1.37137	-1.01445	-0.890286	-0.0987514
111	2	22	1	0	-0.203972	0.647314	-0.548483	1.01996
111	2	23	0	0	2.1946	2.27572	1.41674	1.05967
111	2	24	1	0	2.65415	1.2079	2.08664	0.222577
111	2	25	0	1	1.24943	0.593203	1.42781	-0.228784
111	2	26	0	NA	-0.859708	-0.233981	-0.214675	-0.923366
111	3	1	0	0	1.28115	-0.877106	-0.119758	-0.369984
111	3	2	1	0	1.03252	0.0697058	0.942686	0.0801614
111	3	3	NA	NA	-0.0487655	-0.538816	-0.68685	0.208344
111	3	4	0	0	0.749698	0.552928	-0.945081	1.0478
111	3	5	0	0	-0.308798	0.290582	-0.0204184	-0.00422836
111	3	6	1	1	0.229458	1.31248	0.801407	0.75227
111	3	7	1	0	0.423913	2.33876	-0.00341458	0.579941
111	3	8	0	1	1.34821	0.851399	0.104097	-0.119511
111	3	9	1	0	0.808712	1.31241	0.506631	0.058599
111	3	10	1	0	2.71927	2.73468	1.47507	-0.339968
111	3	11	0	0	0.987206	0.374745	0.249285	-0.217157
111	3	12	NA	NA	0.0902118	-0.750626	-0.680978	0.280216
111	3	13	1	0	0.912272	0.779994	1.60632	0.338555
111	3	14	0	1	-0.282041	-0.0267734	0.029506	-0.124676
111	3	15	0	0	2.33284	1.90133	1.34072	1.14301
111	3	16	1	1	-0.498681	-1.22371	-0.737602	-1.15948
111	3	17	1	0	0.913381	0.901079	0.553292	0.386516
111	3	18	1	0	0.417777	-1.32471	-0.938229	-1.55054
111	3	19	0	1	0.928074	1.02521	1.44061	-0.396785
111	3	20	0	0	1.56639	0.110756	0.589535	0.140148
111	3	21	1	1	0.0533251	0.651415	0.219437	0.316066
111	3	22	1	1	0.932521	1.85141	2.04284	0.275002
111	3	23	0	0	1.11609	1.45832	0.970925	0.334237
111	3	24	1	0	1.19039	1.02218	0.433165	-0.0425758
111	3	25	0	0	-0.354711	-0.500382	-0.953168	-0.859434
111	3	26	0	0	0.902867	0.315224	-0.0904902	-0.717813
111	4	1	0	1	-0.378088	-0.0781179	1.27489	-0.266067
111	4	2	1	1	2.81851	0.207788	0.427229	-0.0421969
111	4	3	0	1	-0.26625	1.13259	1.02008	1.01278
111	4	4	0	0	-0.00415504	0.282223	-0.551083	-0.210811
111	4	5	1	0	0.609196	0.254244	0.856361	-0.48528
111	4	6	0	0	0.0553918	0.773089	-0.00204179	-0.400408
111	4	7	0	0	-0.0606189	0.936333	1.25705	-0.175213
111	4	8	0	0	-0.508269	0.664176	1.10904	-0.230628
111	4	9	0	1	0.771288	0.320858	0.076812	0.601402
111	4	10	1	1	1.6962	0.829918	0.972568	1.22388
111	4	11	0	0	0.961802	1.36139	1.22685	0.543995
111	4	12	1	1	1.21561	-0.80161	-0.765427	-0.0943359
111	4	13	1	1	-1.02113	-0.669095	-0.713474	-0.324831
111	4	14	1	1	-0.211785	-0.630242	-0.230353	0.2599
111	4	15	0	1	2.05002	0.989437	-0.104269	-0.270465
111	4	16	NA	NA	0.06588	-0.154507	-0.618677	-0.089643
111	4	17	NA	NA	-0.46074	-0.52128	-0.640269	-0.204678
111	4	18	1	0	-0.528692	-0.217999	-0.238264	-1.04928
111	4	19	0	0	1.36015	2.09682	1.35419	1.41151
111	4	20	1	1	1.30447	0.76375	1.04907	0.964048
111	4	21	1	1	-0.24801	0.592065	0.472577	-0.11499
111	4	22	1	1	1.78565	0.215653	1.38875	-0.0736112
111	4	23	1	1	-0.415223	-0.856199	-0.602422	-0.0921792
111	4	24	0	1	1.31709	1.23501	1.34107	0.947413
111	4	25	1	0	2.34897	1.43032	1.23215	0.162427
111	4	26	0	0	1.86466	2.29765	2.73384	1.20514
111	5	1	0	0	0.42926	-0.209409	-0.064909	-0.156038
111	5	2	1	0	1.51564	1.24285	0.921056	0.130949
111	5	3	1	0	-0.615864	1.10703	-0.451426	0.0468331
111	5	4	1	1	1.5059	1.54343	0.800118	-0.0777238
111	5	5	0	1	0.241346	-1.08476	0.540374	-0.19247
111	5	6	1	0	3.13098	2.08018	2.57149	0.963512
111	5	7	0	0	2.02577	1.73922	0.920028	1.19998
111	5	8	1	0	0.618198	1.43814	1.68113	0.770566
111	5	9	0	1	-0.606794	0.032271	-0.291406	-0.0219202
111	5	10	0	1	0.394974	1.63513	0.286269	0.235211
111	5	11	1	0	1.63667	2.11119	2.14768	0.725465
111	5	12	0	0	-0.355015	0.507825	1.07179	0.359952
111	5	13	1	1	2.36253	1.9531	2.08864	0.51672
111	5	14	1	0	0.992803	-0.331754	-0.652601	-0.118935
111	5	15	0	0	1.57706	0.830275	-0.712396	-0.00514787
111	5	16	NA	NA	0.652972	0.727836	1.07203	0.291425
111	5	17	1	1	0.594329	1.29959	0.805814	0.70935
111	5	18	1	0	1.07207	0.260326	0.0699283	0.271211
111	5	19	0	0	0.0021548	0.295529	-1.2253	0.518653
111	5	20	0	1	1.95355	1.50677	2.21483	1.06347
111	5	21	1	1	1.71748	1.53058	1.48419	0.74213
111	5	22	NA	NA	0.227347	0.366049	0.831119	-0.224052
111	5	23	1	0	1.35962	0.738355	-0.283317	-1.03989
111	5	24	0	0	1.32562	0.358604	0.579201	0.509891
111	5	25	0	0	-0.186547	-0.0538526	-0.913366	-0.123342
111	5	26	0	1	-0.368539	-0.400511	0.907047	-1.03268
111	6	1	1	1	0.721167	0.514892	-0.648056	-0.0952166
111	6	2	1	0	1.94179	1.4106	0.764671	0.1738
111	6	3	1	0	-1.26529	-0.924038	-1.22241	-0.848421
111	6	4	NA	NA	0.364427	0.11971	-0.402878	0.273166
111	6	5	1	1	0.939304	0.740846	0.0284	-0.419086
111	6	6	0	1	0.755458	1.80017	2.17064	0.330819
111	6	7	0	0	1.4352	1.67083	1.28448	0.306663
111	6	8	0	0	-0.183979	0.65846	0.106564	-1.5534
111	6	9	0	0	1.08887	1.73142	1.43145	0.0257447
111	6	10	1	1	0.411282	0.890557	0.90896	0.618697
111	6	11	0	0	-1.69849	-0.179158	-0.489508	-0.31101
111	6	12	1	1	-1.46951	-0.612232	-1.36078	-0.829435
111	6	13	1	0	0.819219	0.247253	0.543339	0.0300634
111	6	14	0	0	1.08976	1.49132	1.50472	0.965238
111	6	15	1	1	0.0777312	0.538972	0.610107	0.526294
111	6	16	0	0	0.482888	1.66226	1.27598	0.768047
111	6	17	1	1	0.454655	1.11912	-0.0681522	1.04434
111	6	18	0	0	-1.05453	-1.28256	-1.70531	-0.467005
111	6	19	0	1	0.302109	-0.838232	-0.542973	-0.183343
111	6	20	1	1	1.61426	1.78607	0.58505	1.47109
111	6	21	1	0	-0.0309819	-0.205675	0.324159	0.84442
111	6	22	0	0	-0.0860831	0.394743	-0.286339	0.989437
111	6	23	0	0	-0.41742	-0.00180108	0.420614	0.309565
111	6	24	0	0	-0.350937	-0.676862	-0.086945	-0.613322
111	6	25	NA	NA	0.012092	0.362875	0.287328	0.5354
111	6	26	1	1	-0.578852	-1.08877	-1.40848	-0.742192
112	1	1	0	0	0.0430438	0.535014	0.925975	1.127
112	1	2	1	0	-0.157314	0.655424	0.45972	0.597773
112	1	3	1	1	-0.806461	0.853849	0.809219	0.296136
112	1	4	0	0	0.396785	0.501553	0.544774	0.289651
112	1	5	0	0	-1.28474	0.863563	2.14763	0.287198
112	1	6	NA	NA	-1.31889	-0.391705	0.6361	-0.147457
112	1	7	1	1	2.1621	0.98193	0.696752	0.503473
112	1	8	0	0	0.699715	1.44212	2.32546	1.63914
112	1	9	1	0	1.19808	0.866357	0.318475	0.418169
112	1	10	1	0	0.281243	0.911646	0.627855	-0.239449
112	1	11	1	1	0.26392	0.605332	0.789218	0.592428
112	1	12	0	0	1.09704	1.76152	1.91641	1.37177
112	1	13	1	1	-0.227913	-0.0257803	1.08169	-0.0564986
112	1	14	0	1	-0.0837757	0.800332	0.747939	0.672061
112	1	15	1	1	0.01713	0.42822	0.489467	-0.243649
112	1	16	1	1	0.469467	1.0732	1.65764	0.566716
112	1	17	NA	NA	-1.22217	-0.154194	0.751461	-0.0444107
112	1	18	0	0	-0.0923366	1.15174	0.711015	0.613073
112	1	19	0	1	-0.187414	0.739748	1.09377	0.878692
112	1	20	0	1	-0.582527	0.615678	0.0657039	-1.04313
112	1	21	1	0	0.403883	0.919927	1.37629	-0.146927
112	1	22	1	0	1.12849	0.878049	0.455136	0.704577
112	1	23	0	0	-0.0969211	-0.997258	-1.04881	-0.436481
112	1	24	1	0	0.211351	-0.635849	-0.338897	-0.339058
112	1	25	0	1	-0.825934	-0.313612	-0.504633	-0.530137
112	1	26	0	0	0.850393	1.13617	1.20212	0.701976
112	2	1	0	0	1.02904	0.463996	0.9376	-0.0643756
112	2	2	1	1	0.212522	0.958252	0.629812	0.819288
112	2	3	1	1	0.886741	1.25355	0.521243	0.806114
112	2	4	1	1	0.530871	0.576525	1.40191	0.490964
112	2	5	1	1	0.544818	0.442495	0.11269	0.340617
112	2	6	1	0	-0.10305	0.616219	-0.0817236	0.684844
112	2	7	0	1	1.12483	0.0297462	0.326029	0.41068
112	2	8	0	0	1.23887	1.16429	0.214481	1.19393
112	2	9	0	1	0.106432	0.874654	-0.0183588	1.13853
112	2	10	NA	NA	-1.05807	-0.611218	0.158527	-1.03541
112	2	11	1	NA	0.84832	0.870214	-0.79218	0.246671
112	2	12	0	1	-0.855266	0.87611	0.666947	0.548074
112	2	13	1	1	0.400829	0.572496	0.202186	-0.0778392
112	2	14	0	0	-0.151484	-0.345685	0.937583	-1.24085
112	2	15	NA	0	-0.988797	-0.633727	-0.0451041	-1.25473
112	2	16	0	0	-0.47878	-0.854104	-0.905919	-0.378534
112	2	17	1	0	1.97174	0.24456	-0.933157	0.0424095
112	2	18	1	0	0.506618	-0.327525	-0.543714	-0.364436
112	2	19	1	1	1.26546	1.63829	1.048	0.551158
112	2	20	0	0	0.641602	1.17403	0.857532	1.10473
112	2	21	0	1	1.27677	1.09285	0.408574	1.03604
112	2	22	1	0	0.373499	0.479693	-0.0497909	0.533081
112	2	23	0	1	0.801917	0.842695	-0.00569648	-0.482717
112	2	24	1	1	0.484505	0.031526	-0.979061	0.52796
112	2	25	0	0	-0.438305	-0.820128	-0.538477	-0.633016
112	2	26	0	0	0.722062	1.13067	0.835852	1.38362
112	3	1	0	0	-0.192861	0.775674	0.491164	0.532965
112	3	2	1	0	-1.16048	0.590996	0.308332	-0.213631
112	3	3	NA	NA	-0.0376346	0.199688	0.214297	0.501886
112	3	4	0	1	-2.10194	1.0078	1.86689	1.06636
112	3	5	0	0	1.14127	0.74932	0.637305	1.00595
112	3	6	1	1	0.935728	0.42918	0.129497	-0.278922
112	3	7	1	1	-0.173041	0.565349	0.504148	0.23744
112	3	8	0	0	0.534031	-1.27442	-1.54675	-0.334053
112	3	9	1	1	1.15765	1.36179	1.27828	1.87396
112	3	10	1	0	1.413	1.06781	0.147109	0.876764
112	3	11	0	0	-0.27423	-0.162336	0.767836	0.736433
112	3	12	NA	NA	0.478575	0.24652	0.454012	0.459634
112	3	13	1	1	1.11955	1.12322	1.41703	0.95225
112	3	14	0	0	0.134554	0.537403	0.20048	0.344433
112	3	15	0	1	0.330235	1.13509	0.111245	1.05857
112	3	16	1	1	0.636512	1.12302	0.845248	1.21029
112	3	17	1	1	-0.635639	-0.170884	0.388086	-0.673834
112	3	18	1	1	0.916003	0.491098	-0.167689	0.623776
112	3	19	0	1	-0.557729	0.290964	0.458915	0.0254245
112	3	20	0	1	0.0436216	-0.109531	0.228543	-2.01291
112	3	21	1	1	-0.810514	-0.817616	-0.425095	-1.66699
112	3	22	1	0	-1.2324	0.441162	-0.00752862	0.825886
112	3	23	0	0	-1.33518	0.15469	-0.159362	-0.419051
112	3	24	1	0	-1.70104	-0.574629	0.016313	-0.460434
112	3	25	0	1	0.344938	0.287623	0.532342	-0.505495
112	3	26	0	0	-1.32339	-0.26433	0.452022	-0.489818
112	4	1	0	1	0.321888	-0.589207	0.219037	-0.365593
112	4	2	1	1	-0.415013	1.77925	1.53827	0.713738
112	4	3	0	1	-0.715626	0.39561	0.156677	0.390969
112	4	4	0	0	-0.246338	0.349997	0.500981	0.772448
112	4	5	1	0	-0.104815	0.354108	0.14734	0.190424
112	4	6	0	0	-0.422396	0.334864	0.197467	0.992809
112	4	7	0	0	-0.895711	0.0758642	-0.411066	0.128522
112	4	8	0	0	-0.755531	1.01642	-0.0987086	0.658675
112	4	9	0	1	0.701044	0.566974	-0.78029	0.492979
112	4	10	1	1	-0.633591	-0.525886	-0.536185	-0.559794
112	4	11	0	0	0.903595	-0.238138	-0.553938	0.49462
112	4	12	1	0	0.663325	0.466788	0.44292	0.889664
112	4	13	1	0	0.184466	0.87568	1.57423	1.23216
112	4	14	1	1	-0.17187	1.26239	0.663039	1.21978
112	4	15	0	1	0.240483	-0.260346	-0.121744	-0.335273
112	4	16	NA	NA	-0.574743	-0.00765381	0.295909	0.112804
112	4	17	NA	NA	-0.49064	-0.255558	0.200315	-0.124634
112	4	18	1	0	0.98079	0.333968	0.204276	0.790285
112	4	19	0	0	-0.23848	0.581782	1.49785	2.34053
112	4	20	1	1	-0.918812	-0.623545	-0.429442	-0.588248
112	4	21	1	0	-0.211937	-0.289088	-0.838635	-0.649283
112	4	22	1	1	-0.210073	0.134406	-0.462553	0.111249
112	4	23	1	0	-1.05879	-0.190095	0.40329	0.858775
112	4	24	0	0	-0.486135	1.30307	-0.486965	1.29527
112	4	25	1	0	0.717103	0.227902	-0.17635	-0.275473
112	4	26	0	1	0.070174	0.170658	-0.439107	1.02234
112	5	1	0	1	1.2298	1.47083	1.30934	0.0180459
112	5	2	1	1	-0.772806	-0.00512903	1.08443	0.485425
112	5	3	1	0	0.189229	1.48336	1.1241	0.699377
112	5	4	1	0	0.584985	-0.711188	-1.17173	-0.24541
112	5	5	0	0	-0.150666	-0.896368	-1.07691	-1.37199
112	5	6	1	1	0.139227	0.645425	-0.191694	0.317634
112	5	7	0	1	1.07093	1.89026	1.01456	1.73388
112	5	8	1	0	-0.668626	-1.67748	-1.10251	-0.700692
112	5	9	0	1	-0.463352	-0.377918	0.341605	-0.699195
112	5	10	0	1	-0.312559	0.965565	0.712705	0.0471468
112	5	11	1	0	-0.941415	0.233167	0.928665	-0.133546
112	5	12	0	1	-0.244658	0.315483	-0.774066	0.126075
112	5	13	1	1	-0.608829	-0.742903	-0.972889	-0.301781
112	5	14	1	1	-1.036	-1.1827	-0.67376	-0.839659
112	5	15	0	0	-0.00174697	0.335191	0.0688024	0.0227359
112	5	16	NA	NA	-0.133071	-0.54647	-0.230144	0.0701666
112	5	17	1	1	0.778496	0.596479	0.898054	0.0259279
112	5	18	1	0	0.890824	0.358534	0.575406	-0.26709
112	5	19	0	0	-0.176596	-0.730638	-0.594449	-1.83503
112	5	20	0	1	-1.22822	-0.700169	-0.261719	-0.859966
112	5	21	1	0	-0.102782	0.429823	-0.0210562	0.150955
112	5	22	NA	NA	-0.117621	-0.536582	-0.199137	0.441664
112	5	23	1	1	-0.592105	0.303151	0.45057	0.87673
112	5	24	0	0	-0.636252	-0.418725	-0.352768	0.337073
112	5	25	0	0	-0.167861	0.423877	0.906427	0.911377
112	5	26	0	0	-0.169353	0.195991	0.0647394	0.226339
112	6	1	1	0	1.02997	0.973507	-0.228786	-0.229934
112	6	2	1	1	-1.04629	-0.551445	-0.425248	-0.207511
112	6	3	1	0	0.949923	0.0821	-0.571025	0.54107
112	6	4	NA	NA	0.679778	0.110858	-0.160492	0.439227
112	6	5	1	0	0.192883	0.825551	0.617714	0.949577
112	6	6	0	0	0.0832733	0.961975	1.48791	-0.0256495
112	6	7	0	1	0.653551	1.73322	0.700014	0.845013
112	6	8	0	0	0.391895	-1.18048	-1.7649	-1.29988
112	6	9	0	0	-0.044848	-0.973555	-0.927624	-0.636685
112	6	10	1	1	-0.158319	0.422726	0.598261	-0.366131
112	6	11	0	1	-0.564143	1.44031	2.21464	0.454774
112	6	12	1	1	-0.00270413	0.0637632	0.707414	-0.0693214
112	6	13	1	0	0.035617	1.80634	1.96642	1.79126
112	6	14	0	0	1.06003	2.47064	1.91727	1.04051
112	6	15	1	1	0.561008	0.92579	1.19374	0.500938
112	6	16	0	0	-0.672057	-0.796823	-0.754511	-0.664303
112	6	17	1	0	-0.56058	0.495819	-0.0970825	0.317907
112	6	18	0	1	-0.540818	0.223326	0.191982	-0.768662
112	6	19	0	1	-0.291529	-0.196677	-0.16762	-0.74234
112	6	20	1	0	-0.389524	-0.0922451	0.0811346	-0.351132
113	1	1	0	0	1.07407	0.969762	0.080668	0.355212
113	1	2	1	1	-0.136059	-0.288447	-0.779427	-0.154855
113	1	3	1	0	0.559028	0.670523	0.0227658	1.11736
113	1	4	0	1	0.122589	-0.687165	-0.888748	-0.573531
113	1	5	0	1	0.625062	1.19284	1.08608	0.844928
113	1	6	NA	NA	0.616274	-0.233308	-0.313064	-0.265528
113	1	7	1	1	1.35724	2.12507	1.09053	1.42966
113	1	8	0	1	1.01137	0.137163	0.0546314	1.15044
113	1	9	1	1	-0.138847	0.368219	0.331058	-0.110565
113	1	10	1	1	-0.488031	-0.185712	0.167976	0.62689
113	1	11	1	1	0.514975	0.548971	0.522774	0.202392
113	1	12	0	0	1.11952	1.60754	0.654098	1.6975
113	1	13	1	0	0.456626	1.06087	0.493095	0.902857
113	1	14	0	1	-1.80364	-0.930433	-1.07297	-1.00943
113	1	15	1	1	-0.6661	-0.711248	-0.641714	-0.191906
113	1	16	1	0	1.06627	2.0627	1.36993	2.76583
113	1	17	NA	NA	0.552594	-0.0130689	-0.234841	-0.109882
113	1	18	0	0	-0.515699	0.500632	0.526189	1.16459
113	1	19	0	1	-0.366747	1.0416	0.260586	1.11948
113	1	20	0	1	1.3428	1.89768	1.06379	2.2401
113	1	21	1	1	0.333742	0.448856	0.192667	1.06978
113	1	22	1	1	-0.505903	-0.314375	0.187685	-0.709383
113	1	23	0	1	0.645387	0.880854	0.378657	0.018236
113	1	24	1	1	-0.366095	-0.270826	-0.45687	0.249263
113	1	25	0	0	0.591513	0.967784	-0.0651101	0.521402
113	1	26	0	1	-1.65732	-1.56743	-1.19396	-1.08587
113	2	1	0	0	0.7678	1.18905	-0.0348429	-0.0382324
113	2	2	1	1	0.0350309	0.592979	0.978006	-0.937776
113	2	3	1	1	1.29656	2.00433	1.22263	0.812216
113	2	4	1	0	0.137365	0.542538	0.109338	0.828118
113	2	5	1	1	-0.216991	-0.102359	-0.0820873	-0.278632
113	2	6	1	1	1.09623	0.991774	0.500977	1.11001
113	2	7	0	0	0.157045	-0.0657551	-0.539521	-0.940627
113	2	8	0	0	0.105226	1.45516	1.19315	1.24972
113	2	9	0	1	0.534621	0.554842	-0.0788914	-0.0190918
113	2	10	NA	NA	-0.462976	-0.178213	-0.402014	0.423981
113	2	11	1	1	1.74187	1.31521	0.287461	1.19364
113	2	12	0	1	-1.04002	0.102316	0.012005	-0.492252
113	2	13	1	0	-0.425332	0.606864	0.431859	0.487888
113	2	14	0	0	-0.938613	0.52946	0.13575	0.728171
113	2	15	NA	NA	-0.750069	-0.42059	-0.598708	0.141226
113	2	16	0	1	0.031707	-0.322484	-0.506591	-0.621186
113	2	17	1	1	0.641384	0.54252	0.370663	0.766786
113	2	18	1	1	0.360076	0.262568	0.429011	0.5015
113	2	19	1	1	-0.289524	-1.21144	-1.04009	-0.825154
113	2	20	0	0	0.503986	0.0127543	-0.122987	-0.826761
113	2	21	0	1	0.0827278	1.20763	0.642918	0.625552
113	2	22	1	0	-0.620976	0.224538	0.593222	-0.335824
113	2	23	0	0	-0.239885	0.0346846	-0.316156	0.0550616
113	2	24	1	1	-0.125766	0.390909	-0.0442174	0.964566
113	2	25	0	0	-0.174343	-0.395005	0.0609299	-0.54002
113	2	26	0	1	-0.0136197	-0.502607	-0.263292	0.159248
113	3	1	0	0	0.0035023	0.906474	-0.0776224	1.30578
113	3	2	1	0	0.0603436	0.6933	0.126095	0.769201
113	3	3	NA	NA	1.17985	0.202646	0.176309	0.304114
113	3	4	0	1	-0.345744	-0.674219	1.4465	-0.407107
113	3	5	0	0	-0.114663	-0.54567	-0.240868	0.537125
113	3	6	1	1	-0.417173	-0.898954	0.0369458	-0.310846
113	3	7	1	1	0.637137	-0.0869803	0.023137	0.7909
113	3	8	0	0	0.575434	-0.159542	-0.581132	-0.377661
113	3	9	1	0	-0.224127	0.0475759	-0.000745686	-0.316977
113	3	10	1	0	1.4684	-0.328603	-0.878196	-0.590201
113	3	11	0	0	0.453491	0.305757	-0.132002	-0.587562
113	3	12	NA	NA	0.735662	0.407124	-0.320248	0.240849
113	3	13	1	0	-1.74816	-2.23244	-1.89413	-1.37008
113	3	14	0	0	-0.777275	-0.443022	-0.371758	-0.108265
113	3	15	0	0	1.43453	0.697992	0.10062	-0.149954
113	3	16	1	0	0.896084	0.366823	0.122778	0.354964
113	3	17	1	0	0.0287767	0.8017	0.770324	0.46199
113	3	18	1	1	0.436676	-0.32815	-0.380241	0.540233
113	3	19	0	0	0.21427	0.5364	0.734114	0.157317
113	3	20	0	0	0.786028	0.298676	0.133581	-0.138327
113	3	21	1	0	-0.446896	0.497697	0.0627088	-0.477149
113	3	22	1	1	0.545447	0.88709	0.378063	0.187387
113	3	23	0	1	1.11891	1.78129	1.85431	1.51059
113	3	24	1	0	0.787962	0.979021	0.739002	1.08617
113	3	25	0	0	-0.465162	0.492931	0.71799	0.221774
113	3	26	0	1	0.616817	1.15383	0.986508	1.06128
113	4	1	0	0	0.238959	-0.630036	-0.505856	-0.114569
113	4	2	1	1	0.166962	-0.689318	-0.68262	-0.673535
113	4	3	0	1	0.369255	0.0495843	0.109483	-0.18783
113	4	4	0	1	-0.849646	-0.825824	-0.286431	-0.178764
113	4	5	1	0	-0.997986	-0.174749	-0.233678	0.095266
113	4	6	0	0	-0.624707	0.837058	1.45619	0.229244
113	4	7	0	0	0.222001	1.06625	0.00592784	0.932416
113	4	8	0	0	-2.5553	-2.40396	-2.50571	-1.40513
113	4	9	0	1	-0.875254	-0.281608	0.0737758	-1.15207
113	4	10	1	1	-0.431317	-0.702957	-0.68925	0.604348
113	4	11	0	0	-0.989871	-0.160412	-0.0319777	-0.155441
113	4	12	1	1	-0.658704	-0.561018	-0.841144	-0.326543
113	4	13	1	1	0.157494	-0.107772	-0.375716	-0.308496
113	4	14	1	0	-0.299965	-0.382712	1.1162	-0.204025
113	4	15	0	1	0.778773	0.744926	0.379822	0.70431
113	4	16	NA	NA	0.517111	0.167034	0.270379	0.4853
113	4	17	NA	NA	-0.100301	-0.25428	0.183113	0.190478
113	4	18	1	1	-0.054726	0.424886	1.25146	1.87604
113	4	19	0	0	-0.574726	-0.545492	0.115299	-0.573235
113	4	20	1	1	-1.18069	-0.446047	-0.272867	0.636709
113	4	21	1	0	-0.315296	0.246281	0.161386	0.311289
113	4	22	1	1	-0.387824	0.252098	0.679554	-0.812983
113	4	23	1	1	1.22512	1.5949	-0.0367718	1.21198
113	4	24	0	0	-1.09264	0.22826	0.408404	0.403886
113	4	25	1	1	0.0514766	1.46242	1.19166	0.615432
113	4	26	0	0	-1.20231	-1.25359	-0.929054	-0.747242
113	5	1	0	1	-0.420101	-0.581256	-0.935554	-0.229357
113	5	2	1	0	0.158456	-0.0755645	1.08924	0.547941
113	5	3	1	1	-0.752905	-0.464601	-0.0263616	0.145018
113	5	4	1	1	1.40942	0.646161	0.690182	0.811315
113	5	5	0	0	-0.614999	-0.166364	-0.362762	0.491464
113	5	6	1	1	0.300269	0.187052	-0.0546083	0.649329
113	5	7	0	1	-0.086805	-1.80383	-1.81196	-1.14567
113	5	8	1	1	-0.932753	-0.662145	0.114756	-0.240056
113	5	9	0	1	-0.28166	0.177862	0.403566	-0.34392
113	5	10	0	0	1.50167	0.535694	0.872003	1.04109
113	5	11	1	0	1.40939	0.0856979	-0.451654	0.0915903
113	5	12	0	1	0.547823	-0.160492	-0.656351	-0.149885
113	5	13	1	1	-1.00667	-1.75238	0.0156444	-0.187482
113	5	14	1	1	1.40923	0.372114	0.459961	1.3493
113	5	15	0	0	1.06052	0.821812	0.872322	-0.075973
113	5	16	NA	NA	-0.150456	-0.553493	-0.600647	-0.341072
113	5	17	1	1	0.196583	-0.587467	0.0963962	-0.704341
113	5	18	1	1	0.906791	1.69205	1.31825	0.681515
113	5	19	0	1	1.38154	2.09296	1.10299	0.620146
113	5	20	0	0	-1.14203	-1.19673	-1.28065	-1.22743
113	5	21	1	0	-0.226203	0.165076	0.550047	0.90843
113	5	22	NA	NA	0.636958	0.114302	-0.248859	0.0478804
113	5	23	1	1	0.00767105	-0.0614592	0.557108	-0.428533
113	5	24	0	0	-0.0765953	0.528514	-0.010836	0.0810373
113	5	25	0	1	0.23008	0.577706	0.249075	0.616304
113	5	26	0	1	-0.000529471	-0.223376	0.723855	-0.137791
113	6	1	1	1	0.734107	0.825438	-0.100473	0.465812
113	6	2	1	1	-0.190538	-0.377272	0.269674	-0.288419
113	6	3	1	0	0.0402858	-0.28845	-0.0288242	0.407815
113	6	4	NA	NA	0.290912	-0.0810358	-0.440889	-0.069614
113	6	5	1	1	0.164121	0.403346	0.0766707	0.0170668
113	6	6	0	0	-0.975209	-0.894455	0.026249	0.276781
113	6	7	0	0	1.44751	1.67558	1.32144	1.51661
113	6	8	0	0	1.72621	1.03354	0.629411	1.82269
113	6	9	0	1	0.122499	-0.277441	-0.276995	0.311931
113	6	10	1	1	0.0298832	0.0782572	-0.757372	0.370788
113	6	11	0	1	0.970946	0.956618	0.513935	1.18404
113	6	12	1	1	1.81344	3.63837	1.81884	2.92113
113	6	13	1	1	-1.95971	-1.53016	-0.399369	-0.876145
113	6	14	0	1	-1.06959	-0.473078	-0.24634	-0.560908
113	6	15	1	1	0.44455	0.972228	0.488027	1.22552
113	6	16	0	1	0.21946	0.629051	0.991278	0.587809
113	6	17	1	1	0.71623	2.465	0.927656	2.23065
113	6	18	0	1	-1.40614	-1.8368	-0.896814	-1.04742
113	6	19	0	1	0.448515	1.38518	0.784361	0.854046
113	6	20	1	1	0.302438	0.249295	-0.0492253	0.0510666
113	6	21	1	1	0.381807	0.573336	-0.377081	0.409178
113	6	22	0	1	-0.735963	-0.00918164	-0.357078	-0.229003
113	6	23	0	0	-3.14576	-1.64102	-0.722167	-1.67891
113	6	24	0	0	-1.60409	-0.255974	0.509209	-0.246634
113	6	25	NA	NA	0.431013	0.170841	-0.657362	-0.235767
113	6	26	1	1	-0.0948197	0.134781	0.754596	0.0794435
114	1	1	0	0	-0.399335	0.439979	-0.317264	0.353085
114	1	2	1	0	-1.37568	-0.935371	-1.68277	-0.221586
114	1	3	1	0	0.296629	0.274194	0.448336	0.228513
114	1	4	0	1	0.861216	0.477006	0.2043	0.632764
114	1	5	0	0	-0.800504	0.46154	-0.542526	-0.527283
114	1	6	NA	NA	-0.0678845	-0.0272872	-0.872182	0.389209
114	1	7	1	1	2.11783	1.34287	-0.165995	0.209466
114	1	8	0	0	1.62636	1.13789	-0.565956	0.709949
114	1	9	1	1	-0.0427754	0.0935677	-0.951652	-0.363698
114	1	10	1	1	-0.776095	0.502786	-1.23195	-0.0113284
114	1	11	1	0	0.11111	1.00903	-0.130416	0.399415
114	1	12	0	0	-0.552424	0.451436	0.151485	0.366776
114	1	13	1	1	-0.0844978	0.102267	-0.29657	-0.185757
114	1	14	0	0	0.0310827	0.447651	0.552127	0.511047
114	1	15	1	0	0.679283	0.491298	0.790629	-0.861075
114	1	16	1	0	0.198416	1.67686	0.175319	0.566356
114	1	17	NA	NA	-0.448431	-0.00977211	-0.557331	0.33215
114	1	18	0	0	-0.886699	0.638017	0.0798149	-0.297405
114	1	19	0	NA	-1.14791	0.630667	-0.578173	-0.354745
114	1	20	0	0	0.527196	-0.463846	0.0488264	-0.28927
114	1	21	1	1	0.314217	1.09976	0.263866	1.62329
114	1	22	1	0	0.210522	0.330619	0.565514	-0.517084
114	1	23	0	0	0.69825	0.502291	0.709798	0.564074
114	1	24	1	1	-1.03693	0.0456706	0.109434	-0.226041
114	1	25	0	0	-0.323204	-0.413654	0.427054	0.159862
114	1	26	0	0	-0.769185	1.12761	-0.265029	0.383607
114	2	1	0	0	-1.37943	-0.399338	-0.347774	-0.0464278
114	2	2	1	1	-0.335349	-1.13833	-0.985376	-1.09199
114	2	3	1	0	1.10227	1.2576	-0.392482	1.15221
114	2	4	1	1	1.01116	0.336018	-0.768645	0.474944
114	2	5	1	0	2.42514	1.56439	2.29403	1.29552
114	2	6	1	0	0.659867	0.303085	0.0985699	-0.694672
114	2	7	0	0	-2.03582	0.552022	0.99832	-0.326227
114	2	8	0	0	-1.6756	0.617988	-0.0261197	-0.117353
114	2	9	0	0	-1.05565	0.50021	1.35993	0.37064
114	2	10	NA	NA	-0.0240474	-0.214356	-1.18921	-0.253351
114	2	11	1	NA	0.649986	0.144295	-0.19436	0.633285
114	2	12	0	0	-1.60278	-0.286076	-0.610485	-0.0531765
114	2	13	1	0	0.790973	1.1141	0.846125	1.74921
114	2	14	0	0	-0.210879	0.476718	0.250456	0.875507
114	2	15	NA	0	-0.243048	-0.16968	-1.24713	-0.213829
114	2	16	0	NA	0.0375077	0.24019	-0.893189	0.184019
114	2	17	1	0	0.701666	-0.215628	-1.41227	-0.14663
114	2	18	1	0	0.455022	0.338038	0.473329	0.616714
114	2	19	1	1	0.90781	-0.310791	-1.69204	0.346828
114	2	20	0	0	-0.295751	-0.803021	-1.56664	-1.3104
114	2	21	0	0	2.11831	-0.187078	-1.35813	-0.471686
114	2	22	1	0	0.372394	-0.28926	-1.75249	0.0907176
114	2	23	0	0	0.27971	0.39049	-1.55262	0.727909
114	2	24	1	0	-2.39844	-0.131382	-0.246508	0.0720214
114	2	25	0	0	-1.61452	0.105751	-2.00118	-0.427864
114	2	26	0	0	-0.252944	0.875636	-1.00374	0.395417
114	3	1	0	1	0.0216623	-0.0599171	-0.329238	-0.166163
114	3	2	1	0	-0.381181	-0.154205	-0.505221	0.626116
114	3	3	NA	NA	0.489691	0.450385	0.286843	-0.359995
114	3	4	0	0	0.161175	0.473317	0.0642864	0.421999
114	3	5	0	1	0.87864	0.257549	0.302582	-0.105377
114	3	6	1	1	1.41297	-0.13275	0.224834	1.01326
114	3	7	1	1	0.793322	1.01843	0.0148585	-0.0736453
114	3	8	0	0	0.508078	0.077773	0.0679836	1.02657
114	3	9	1	1	0.629677	0.359135	-0.584547	0.350221
114	3	10	1	0	0.0806176	0.655582	0.23757	0.420837
114	3	11	0	0	-0.388276	-0.456357	-0.249732	-0.174178
114	3	12	NA	NA	-0.446487	-0.0669092	0.128568	-0.762544
114	3	13	1	0	1.30457	0.693679	0.340395	0.880986
114	3	14	0	0	-0.575296	-0.530997	-2.08495	0.0910716
114	3	15	0	0	0.131036	0.11545	-0.608277	-1.16276
114	3	16	1	0	2.14677	0.381013	-0.459776	0.518717
114	3	17	1	NA	-0.192769	0.427431	-0.358584	-0.036609
114	3	18	1	0	-1.13162	-0.0972865	-0.123628	-0.625393
114	3	19	0	0	-0.260823	-0.837366	-1.24932	-0.848642
114	3	20	0	NA	0.287963	-0.619029	-1.67932	-1.13213
114	3	21	1	0	-1.95487	-0.645468	-1.37373	-1.0265
114	3	22	1	0	-1.18065	-0.837278	-1.60986	-0.534675
114	3	23	0	0	0.637396	-0.409526	-1.89788	-0.122862
114	3	24	1	0	0.0878429	0.284577	-0.511389	-0.441254
114	3	25	0	0	0.154699	-1.47196	-1.96314	-1.34768
114	3	26	0	0	-0.684782	-0.561519	-1.1345	-0.356378
114	4	1	0	0	-1.55253	0.358979	0.599137	-1.78307
114	4	2	1	1	2.53268	2.22245	0.442166	0.465347
114	4	3	0	0	-0.203698	0.498127	-0.314897	-0.243516
114	4	4	0	0	-2.45506	-0.794664	-1.2058	-0.300792
114	4	5	1	0	0.121393	0.261684	0.10216	-0.208642
114	4	6	0	0	0.0770785	0.0422871	0.029859	0.105771
114	4	7	0	0	2.03938	0.083704	0.374612	-0.394788
114	4	8	0	0	1.25319	-0.493291	-0.573257	0.735764
114	4	9	0	0	-1.83166	-0.222011	0.785387	-0.356479
114	4	10	1	NA	-0.687605	-1.05355	-0.704759	-0.226102
114	4	11	0	0	1.09964	0.259757	0.597934	0.361116
114	4	12	1	0	1.02637	0.29704	-0.23097	-0.416143
114	4	13	1	0	0.164633	0.322621	0.441886	-0.142088
114	4	14	1	1	-0.168845	-0.365215	-0.888875	-0.272257
114	4	15	0	0	-0.600857	1.92796	1.75103	0.42059
114	4	16	NA	NA	0.919896	0.125519	0.833685	0.0410064
114	4	17	NA	NA	0.31651	0.441442	1.18522	-0.28203
114	4	18	1	1	-1.70472	-2.06534	-1.73719	-1.68367
114	4	19	0	0	-1.30297	0.102481	0.99406	0.0648522
114	4	20	1	0	0.719567	-0.00784616	-0.295533	0.141105
114	4	21	1	0	-0.076858	0.376131	0.279997	0.326348
114	4	22	1	1	0.100378	0.206588	0.0971909	0.382103
114	4	23	1	0	1.85261	0.652909	-0.181122	-0.0446899
114	4	24	0	0	0.163338	0.738052	-0.115714	0.0284547
114	4	25	1	1	0.950973	0.660658	-0.859953	0.238638
114	4	26	0	0	0.0343478	0.544009	0.0164128	0.0344383
114	5	1	0	1	-0.145755	0.261576	0.477287	0.0562254
114	5	2	1	0	0.87078	0.367525	0.127008	0.925525
114	5	3	1	0	0.762214	0.165438	0.198968	0.0137626
114	5	4	1	0	0.101317	0.148647	0.380784	0.252184
114	5	5	0	0	-1.23257	-0.448005	-1.12876	-0.532604
114	5	6	1	0	-0.767792	-0.766127	0.00456263	0.196876
114	5	7	0	0	-0.690221	-0.214075	-0.154258	-0.146448
114	5	8	1	0	-1.32931	0.0132635	0.0866066	-0.176799
114	5	9	0	1	-0.560674	0.430738	-0.0960197	-0.566199
114	5	10	0	0	-0.0467476	1.15501	0.517897	0.265324
114	5	11	1	0	-0.171605	-0.540129	-1.13144	-0.542607
114	5	12	0	0	-0.779017	0.368358	-0.666822	-0.323616
114	5	13	1	1	-0.0674076	0.120047	-1.1204	-0.318446
114	5	14	1	1	-0.449849	-1.36384	-1.40177	-1.11795
114	5	15	0	0	0.957722	-0.260643	-0.52773	-0.642092
114	5	16	NA	NA	0.473217	0.0697896	0.518539	0.217339
114	5	17	1	0	0.570933	0.0576606	-0.266229	0.27461
114	5	18	1	0	-0.276722	-0.642744	-0.266625	0.00512764
114	5	19	0	0	-2.25046	-1.0183	-1.71607	-0.791428
114	5	20	0	0	0.747207	0.199129	-0.102022	0.349369
114	5	21	1	1	0.458787	0.868711	1.21798	0.248001
114	5	22	NA	NA	0.768761	0.349541	0.66877	0.247674
114	5	23	1	0	0.438363	-0.575736	-0.441644	-0.474662
114	5	24	0	0	0.482238	0.0772799	0.0611279	0.18768
114	5	25	0	NA	0.0792031	0.310821	0.0800026	-0.186465
114	5	26	0	0	1.03509	0.444281	-0.0087967	0.194888
114	6	1	1	1	-0.680634	-0.33172	-0.0181943	0.305801
114	6	2	1	1	1.71238	0.513575	0.744487	0.672497
114	6	3	1	0	1.11258	1.41346	0.502609	-1.54667
114	6	4	NA	NA	-0.406437	-0.967154	-0.849799	-0.369642
114	6	5	1	1	0.293264	0.609294	0.889754	-0.44805
114	6	6	0	1	-0.792497	-1.12597	-0.169645	0.334159
114	6	7	0	0	-0.0511537	1.08376	1.06981	0.0257688
114	6	8	0	0	0.337199	0.0736179	0.25213	-0.148091
114	6	9	0	0	-0.540954	0.975328	1.02901	0.218674
114	6	10	1	1	0.466043	0.849721	2.36668	-0.0653044
114	6	11	0	1	0.651709	-0.159111	0.654646	0.444084
114	6	12	1	0	0.795549	-0.0671915	0.613025	0.263614
114	6	13	1	1	0.623713	-0.150151	-0.620857	0.349285
114	6	14	0	1	0.555554	0.540408	0.0322752	-0.420671
114	6	15	1	0	0.0882254	-0.294649	0.406532	-0.337318
114	6	16	0	0	0.558482	0.0786041	0.435035	0.6628
114	6	17	1	1	-1.13238	-0.474833	-0.910366	-1.28824
114	6	18	0	0	0.260875	-0.404002	-0.471482	-0.14008
114	6	19	0	0	0.517071	-0.481436	-0.119145	-0.40428
114	6	20	1	0	2.58594	1.44118	0.872157	0.626227
114	6	21	1	0	-0.371429	0.665935	0.655371	0.394364
114	6	22	0	0	-0.0896501	-0.259198	0.303798	0.172499
114	6	23	0	0	0.379016	-0.117535	-0.26492	-0.219541
114	6	24	0	1	0.833518	-0.067255	-1.40459	-0.529765
114	6	25	NA	NA	0.171834	-0.485833	-0.542848	-0.335195
114	6	26	1	0	0.477075	0.848748	-0.176081	0.0231492
115	1	1	0	0	0.781131	1.05179	1.05645	0.726506
115	1	2	1	0	-0.172716	0.297983	-0.0493925	0.358153
115	1	3	1	1	-0.135064	-0.0246621	-0.0967492	0.0752835
115	1	4	0	0	0.547689	0.340805	-0.340084	-0.0951962
115	1	5	0	0	0.303197	-0.00720367	0.645311	0.328005
115	1	6	NA	NA	-0.908094	-0.630314	-0.289517	-0.756346
115	1	7	1	0	-0.23085	-0.128736	0.656216	0.0539771
115	1	8	0	0	1.08879	1.16744	1.02246	1.33937
115	1	9	1	0	1.30282	0.525916	0.633211	0.370853
115	1	10	1	0	0.0612398	0.353594	0.0153893	0.0794765
115	1	11	1	0	0.834503	0.592758	0.969791	0.929912
115	1	12	0	0	0.877222	0.0792092	0.22651	0.653679
115	1	13	1	0	-0.538772	-0.820061	-0.71085	-1.02246
115	1	14	0	1	0.609621	0.799067	-0.0345928	1.39638
115	1	15	1	0	1.06952	0.319611	-0.0807261	0.603828
115	1	16	1	0	-0.10327	-0.314765	-0.700628	-0.587254
115	1	17	NA	NA	0.406966	0.234044	0.521457	-0.086838
115	1	18	0	0	-0.078639	-0.520883	-1.16241	-0.0461054
115	1	19	0	0	1.35214	0.114908	0.546638	1.37743
115	1	20	0	0	0.419349	-0.62785	-0.562717	-0.189481
115	1	21	1	1	-0.559038	-1.55538	-0.514153	-0.442498
115	1	22	1	0	1.49216	0.931265	0.428455	1.08863
115	1	23	0	0	0.182443	0.520325	-0.056979	0.32632
115	1	24	1	1	2.38956	1.29184	0.512982	0.698528
115	1	25	0	1	0.22502	-0.140699	-0.83679	0.168796
115	1	26	0	0	0.0822578	-0.0706985	-0.140483	0.605939
115	2	1	0	0	-0.427729	-0.324415	0.351177	0.535613
115	2	2	1	1	0.15866	0.0233243	0.247337	0.354419
115	2	3	1	1	1.51824	0.253151	-0.0296765	-0.13832
115	2	4	1	0	2.89372	2.52035	0.543171	2.07629
115	2	5	1	1	1.08039	0.362445	0.00132369	-0.0733227
115	2	6	1	1	-0.0158522	0.71417	0.99481	0.77291
115	2	7	0	0	0.240002	1.41396	0.1902	0.662022
115	2	8	0	0	-0.160182	-0.891693	-1.25165	-0.751206
115	2	9	0	0	-0.772572	0.205508	-0.393412	-0.280699
115	2	10	NA	NA	-0.49001	-0.724143	-1.00753	-1.17999
115	2	11	1	0	-0.606323	-1.19101	0.133814	0.599215
115	2	12	0	0	-0.929739	-0.321979	-0.659747	-0.415038
115	2	13	1	1	1.22051	1.15718	1.00569	0.655649
115	2	14	0	1	0.134945	0.809649	1.06291	0.560586
115	2	15	NA	NA	-1.0386	-1.21362	-0.987184	-1.29088
115	2	16	0	1	0.547357	0.0070527	-0.202145	-0.0901488
115	2	17	1	1	1.00682	2.33259	1.564	3.83425
115	2	18	1	1	1.27724	0.916049	0.967942	0.927451
115	2	19	1	0	1.61425	1.16667	1.24816	1.11012
115	2	20	0	0	0.701079	0.375521	0.485718	-0.810255
115	2	21	0	0	3.16634	1.67762	0.0203896	1.54189
115	2	22	1	1	0.327538	-0.26553	0.0792944	0.337599
115	2	23	0	1	0.658876	0.337568	0.96902	1.13744
115	2	24	1	0	0.184619	-0.881681	1.24695	-0.100748
115	2	25	0	0	0.418248	-0.314075	0.792852	0.66529
115	2	26	0	0	0.159514	0.103103	0.967324	0.627518
115	3	1	0	1	0.650302	0.523601	0.00386567	0.582794
115	3	2	1	1	1.33401	1.30854	1.32476	2.15148
115	3	3	NA	NA	-0.206673	-0.361922	-0.359876	-0.732683
115	3	4	0	0	0.15153	0.224512	0.373318	0.40776
115	3	5	0	0	-0.757911	-0.902364	-0.741032	-0.490202
115	3	6	1	1	0.886454	0.457755	0.941238	1.00888
115	3	7	1	1	1.58979	0.965043	1.0707	1.62273
115	3	8	0	0	-1.16888	-0.887326	-0.672067	-0.526374
115	3	9	1	0	0.737967	0.316191	-0.244381	0.571576
115	3	10	1	1	1.8515	2.58518	1.66201	2.58036
115	3	11	0	0	1.50018	1.91562	1.28284	2.36045
115	3	12	NA	NA	-0.784459	-1.25652	-1.07569	-1.12601
115	3	13	1	0	1.05169	1.50881	1.44961	0.833629
115	3	14	0	0	0.00417349	0.107552	-0.147692	0.26076
115	3	15	0	0	0.922408	0.467057	0.866674	1.55452
115	3	16	1	1	-0.63181	-1.10671	-0.848961	-0.868835
115	3	17	1	1	0.787712	0.862172	-0.00199032	0.112429
115	3	18	1	0	0.44738	0.871881	-0.336332	0.457432
115	3	19	0	0	0.597103	0.984124	-0.104555	0.33879
115	3	20	0	0	0.3441	0.435107	-0.266652	0.604077
115	3	21	1	1	0.561596	0.653553	0.171151	-0.0271719
115	3	22	1	1	-0.380264	-1.21045	-1.68764	-0.176412
115	3	23	0	0	2.00776	1.25638	1.1806	0.193777
115	3	24	1	0	2.56532	2.62287	2.78163	1.35878
115	3	25	0	0	0.190437	-0.777785	-0.887653	-0.384028
115	3	26	0	0	0.056346	0.161315	0.481199	0.0178745
115	4	1	0	0	-0.865795	-1.32293	-0.991343	-0.754385
115	4	2	1	1	0.861806	0.821886	0.812265	1.86803
115	4	3	0	1	1.09208	0.647367	0.414286	1.09435
115	4	4	0	0	1.42687	1.47621	1.66121	1.10146
115	4	5	1	0	-0.345324	-0.0601233	0.698279	-0.429188
115	4	6	0	0	0.364086	0.0637233	1.30697	-0.00743356
115	4	7	0	0	0.581547	0.303133	0.765081	0.577565
115	4	8	0	1	1.32052	0.780872	0.61845	0.838088
115	4	9	0	0	0.232969	0.00643814	-0.832763	-0.227089
115	4	10	1	1	1.21003	2.06181	1.28709	1.9988
115	4	11	0	0	-0.723855	-0.820277	0.308466	-0.947603
115	4	12	1	0	1.78088	1.31628	1.09845	0.332008
115	4	13	1	0	-0.86591	-0.428908	-0.945154	-0.0296254
115	4	14	1	1	0.948328	0.657111	0.0800127	0.680243
115	4	15	0	0	0.979932	1.07552	0.520595	0.976461
115	4	16	NA	NA	-0.243078	-0.782069	-0.739844	-0.65126
115	4	17	NA	NA	-0.318334	-0.425988	-0.531551	-0.43657
115	4	18	1	1	-0.326009	-1.23861	-0.513479	0.124462
115	4	19	0	0	0.472365	-0.841362	-0.449823	0.103924
115	4	20	1	1	-0.201413	-0.444902	0.0729458	0.239935
115	4	21	1	0	-0.402253	-0.311497	-0.0233379	-0.22173
115	4	22	1	0	0.620754	0.352019	-0.339443	0.0268024
115	4	23	1	1	-0.215896	-0.463256	-0.805053	-0.282638
115	4	24	0	0	3.06886	2.90963	0.579703	0.325009
115	4	25	1	0	-2.11054	-2.56174	-1.34494	-0.653136
115	4	26	0	0	-0.261731	-0.622191	-0.481811	0.365823
115	5	1	0	0	-1.4281	-1.4326	0.327636	-1.19084
115	5	2	1	1	-0.312697	-0.227047	-0.448244	-0.295029
115	5	3	1	1	-0.0672132	-0.751076	-0.806453	0.00231695
115	5	4	1	1	-0.210503	0.143132	0.0172848	0.616038
115	5	5	0	1	-0.093099	1.22352	-0.000593957	2.03803
115	5	6	1	0	0.680777	-0.276251	-0.141337	0.2329
115	5	7	0	1	0.960001	0.725832	-0.196236	1.14676
115	5	8	1	0	-1.88386	-1.57637	-2.16617	-1.60313
115	5	9	0	1	-1.16503	-1.17114	-1.25398	-0.861108
115	5	10	0	0	0.670636	0.296766	0.492075	-0.357112
115	5	11	1	0	1.07106	1.5562	0.587092	0.732189
115	5	12	0	1	-1.06474	-0.390624	-0.160932	-0.0927055
115	5	13	1	1	2.24938	1.60232	0.929795	2.59808
115	5	14	1	1	-0.00515236	-0.795833	0.108264	-0.260781
115	5	15	0	0	0.0886676	0.916052	0.195557	0.0518352
115	5	16	NA	NA	-0.0360934	0.0747372	-0.0184735	0.524122
115	5	17	1	1	-0.505216	0.163902	-0.0478038	-0.215469
115	5	18	1	1	0.074067	-0.11018	0.107079	-0.228294
115	5	19	0	0	0.522084	0.858629	0.192362	0.137206
115	5	20	0	0	-0.0750887	0.0398495	-1.20779	0.0964639
115	5	21	1	1	1.20718	0.29023	0.401394	0.660925
115	5	22	NA	NA	-0.331654	-0.308603	-0.229005	0.367827
115	5	23	1	1	1.98339	1.59005	0.415613	1.43435
115	5	24	0	0	-1.30621	-1.4644	-0.70386	-0.125036
115	5	25	0	0	0.146686	-0.481423	-0.566419	0.295361
115	5	26	0	0	1.09513	0.537392	-0.103542	0.752916
115	6	1	1	0	0.378421	0.0140628	-0.227754	1.04649
115	6	2	1	1	0.624452	0.0860732	-0.177196	0.341318
115	6	3	1	1	0.344594	-0.129656	-0.836904	0.354331
[truncated: 1,583 more rows]

## Sheet: Figure4
subj	run	trial	curHighLow	memory	Q_VTA_50_noSN_bin_p2c	Q_HPC_p2c	Q_PHC_mask_MNI152_bin_p2c	Q_PRC_mask_MNI152_bin_p2c
102	1	1	0	0	1.30008	0.727199	0.751012	0.76869
102	1	2	1	1	1.34547	0.870674	0.842931	0.71361
102	1	3	1	1	1.17288	1.03762	0.697875	0.942532
102	1	4	0	NA	0.866452	0.926555	0.644293	0.802466
102	1	5	0	1	1.02551	0.809536	0.851655	0.75112
102	1	6	NA	0	0.970087	1.1356	0.9523	0.958632
102	1	7	1	1	0.709625	0.743843	0.630762	0.461724
102	1	8	0	NA	0.635351	0.777538	0.716503	0.678911
102	1	9	1	NA	1.07737	0.874204	0.736685	1.09719
102	1	10	1	1	0.898124	0.78544	0.71418	0.733564
102	1	11	1	NA	0.50734	0.60463	0.548178	0.599501
102	1	12	0	NA	0.499798	0.598013	1.20221	0.411161
102	1	13	1	1	0.691722	0.773793	0.395639	0.488539
102	1	14	0	NA	0.715644	0.78602	0.572708	0.443118
102	1	15	1	NA	0.633108	0.66553	0.874194	0.714413
102	1	16	1	1	0.48969	0.752267	1.26848	0.767451
102	1	17	NA	NA	0.924194	1.15162	0.960226	1.12349
102	1	18	0	0	1.23882	0.763753	0.448608	1.2443
102	1	19	0	0	1.1286	0.910142	0.637109	1.1413
102	1	20	0	1	0.886114	0.741269	0.756157	0.416017
102	1	21	1	NA	0.637095	0.905144	0.965614	0.874968
102	1	22	1	NA	1.68482	0.870089	0.907826	1.03299
102	1	23	0	1	1.11902	0.910837	0.715702	0.932858
102	1	24	1	0	1.07428	0.89126	0.706142	0.780024
102	1	25	0	1	1.23198	0.83682	0.701837	0.828811
102	1	26	0	NA	1.14088	0.905738	0.549221	0.838872
102	2	1	0	0	1.25185	0.779961	1.16145	0.352375
102	2	2	1	1	0.956901	0.826561	0.993944	0.861932
102	2	3	1	1	0.877768	1.07849	1.27022	1.32609
102	2	4	1	NA	0.790296	0.923253	1.21352	1.12242
102	2	5	1	1	0.789321	0.728509	0.836619	1.04575
102	2	6	1	NA	0.498233	0.593374	0.561537	1.06848
102	2	7	0	NA	0.958068	0.65536	0.803644	0.934803
102	2	8	0	NA	1.1322	0.998752	0.994079	0.761181
102	2	9	0	0	0.737788	0.797908	0.714824	0.49053
102	2	10	NA	1	1.32654	0.966619	1.17644	0.650209
102	2	11	1	NA	1.12919	0.954658	0.622264	0.620302
102	2	12	0	1	0.92118	0.662281	0.491483	0.868213
102	2	13	1	1	0.972907	0.771188	0.402989	1.22707
102	2	14	0	1	1.12997	0.679895	0.582537	0.994686
102	2	15	NA	1	1.32445	0.961811	1.3348	0.857384
102	2	16	0	0	1.11999	1.26435	0.316049	0.457405
102	2	17	1	0	0.930556	0.876692	1.29299	0.486467
102	2	18	1	NA	0.581848	0.810335	0.502116	0.330988
102	2	19	1	1	1.16744	1.22582	1.39112	1.07984
102	2	20	0	0	1.24636	1.14608	1.07457	1.23715
102	2	21	0	0	1.02018	0.800664	0.720802	0.45647
102	2	22	1	NA	0.783895	1.03731	1.39563	0.996001
102	2	23	0	NA	0.892231	0.660862	1.188	1.24126
102	2	24	1	1	1.09952	0.807038	0.885008	0.559542
102	2	25	0	0	1.17297	1.04495	1.27419	0.489238
102	2	26	0	1	0.839409	1.0213	1.30375	0.891019
102	3	1	0	NA	1.41664	0.892426	0.599968	0.697631
102	3	2	1	NA	0.995083	0.92843	0.856466	1.01188
102	3	3	NA	0	1.37532	0.762401	0.341149	0.905568
102	3	4	0	NA	1.34105	1.06173	1.48896	1.15732
102	3	5	0	0	1.27875	0.764583	0.370835	0.722796
102	3	6	1	1	1.19128	0.761391	0.677581	0.848176
102	3	7	1	0	1.2876	0.563874	0.320248	0.563392
102	3	8	0	NA	0.939529	0.88445	0.57023	0.545178
102	3	9	1	NA	1.52843	0.839179	0.538285	0.426652
102	3	10	1	0	0.832988	1.01376	0.903521	0.604705
102	3	11	0	1	1.03727	1.09775	0.571932	0.839248
102	3	12	NA	NA	1.33661	0.997692	0.551028	0.85276
102	3	13	1	0	0.998684	1.10614	1.3328	1.39813
102	3	14	0	NA	0.782178	0.791441	0.453775	0.812151
102	3	15	0	0	0.923983	0.603038	0.691074	1.02297
102	3	16	1	1	0.526501	0.90266	1.24068	0.307466
102	3	17	1	0	0.946056	1.06776	0.560819	0.662725
102	3	18	1	0	1.45517	0.673762	0.551623	0.553128
102	3	19	0	NA	1.02138	0.884416	0.993092	1.08414
102	3	20	0	1	1.03774	0.478403	0.497516	1.17842
102	3	21	1	NA	1.23854	0.782299	0.564112	1.24829
102	3	22	1	1	0.866372	0.626817	0.448444	0.643157
102	3	23	0	NA	0.573406	0.689727	1.01352	0.863852
102	3	24	1	1	0.948208	0.966394	1.04377	1.16188
102	3	25	0	NA	0.413969	0.921488	1.04248	0.602033
102	3	26	0	1	1.05042	0.766403	1.12017	1.20825
102	4	1	0	NA	0.695565	0.726436	0.341299	0.667803
102	4	2	1	1	0.607299	1.05263	0.78796	0.775234
102	4	3	0	1	1.33777	1.15048	0.958206	0.76435
102	4	4	0	NA	0.658991	0.717331	0.712126	1.32688
102	4	5	1	NA	1.17021	0.963596	0.71923	1.09465
102	4	6	0	1	0.546038	0.911823	1.05967	0.755396
102	4	7	0	0	1.1628	1.09307	0.865568	0.477776
102	4	8	0	NA	0.697819	0.68352	0.855372	0.996968
102	4	9	0	NA	0.646766	0.759377	0.899571	0.712816
102	4	10	1	1	0.618773	0.839551	0.9386	0.776544
102	4	11	0	0	0.631291	1.32522	1.34693	0.792422
102	4	12	1	1	0.655626	1.03196	0.711471	0.682799
102	4	13	1	NA	0.841538	0.92973	0.914875	0.966034
102	4	14	1	NA	0.799035	0.855393	1.28028	1.05534
102	4	15	0	1	0.924562	0.847017	0.949461	0.546697
102	4	16	NA	NA	0.735882	0.833131	1.22551	0.855541
102	4	17	NA	NA	0.522333	0.817825	1.22965	0.629361
102	4	18	1	1	1.24608	0.641429	0.661632	1.03385
102	4	19	0	0	0.845198	1.02304	0.844089	1.17069
102	4	20	1	1	0.732131	0.848522	0.811293	0.430702
102	4	21	1	NA	1.43735	1.02627	0.69366	0.716468
102	4	22	1	NA	0.722229	0.735884	1.03372	0.432401
102	4	23	1	1	1.2474	1.00689	0.941804	0.836744
102	4	24	0	0	0.973213	1.18011	1.06068	0.452745
102	4	25	1	NA	0.695982	0.995223	1.40513	1.01501
102	4	26	0	NA	0.949318	0.913536	1.10645	0.619815
102	5	1	0	0	0.56603	1.18201	1.38769	0.496132
102	5	2	1	NA	0.857563	0.808671	1.10994	0.967445
102	5	3	1	0	1.17593	1.17258	1.13756	0.46572
102	5	4	1	0	0.813954	1.07071	1.36578	0.673651
102	5	5	0	NA	1.15145	0.770071	1.12673	0.908082
102	5	6	1	1	1.52718	0.76433	0.674526	1.27738
102	5	7	0	NA	1.13685	1.14894	0.410143	0.777367
102	5	8	1	1	0.753714	0.692094	0.279629	0.958525
102	5	9	0	1	1.04476	1.29979	0.995044	1.13629
102	5	10	0	NA	1.36761	0.451821	0.423184	0.740831
102	5	11	1	0	0.674035	0.788567	0.266348	0.772655
102	5	12	0	0	1.25043	1.00976	0.889302	0.80291
102	5	13	1	NA	0.742503	0.559582	0.957523	0.606209
102	5	14	1	1	0.361256	0.923207	0.823077	0.433096
102	5	15	0	NA	0.866131	0.885552	0.449113	0.730083
102	5	16	NA	1	0.98768	0.975729	0.41263	0.57916
102	5	17	1	NA	1.16339	1.1568	1.05216	1.2678
102	5	18	1	NA	0.759282	0.978575	1.09563	1.11975
102	5	19	0	1	0.953585	1.09575	0.818563	0.701547
102	5	20	0	NA	0.693394	0.959742	0.393609	0.562837
102	5	21	1	0	0.702073	1.05545	0.969382	0.570725
102	5	22	NA	1	0.907883	0.929672	0.526085	0.767103
102	5	23	1	NA	1.19322	0.863317	0.457985	1.15605
102	5	24	0	NA	0.989835	0.76469	0.501832	0.66348
102	5	25	0	1	0.960493	0.785934	0.371756	0.850177
102	5	26	0	1	1.06275	0.789447	0.933556	0.528249
102	6	1	1	1	0.692924	0.839833	1.41026	0.85569
102	6	2	1	NA	1.18793	0.955307	1.23089	1.1204
102	6	3	1	1	0.601797	0.811263	0.779123	0.757001
102	6	4	NA	1	0.770185	0.901801	0.535192	0.899212
102	6	5	1	0	0.533634	0.674515	0.876753	0.562119
102	6	6	0	NA	0.695535	0.945951	0.536925	0.682811
102	6	7	0	NA	0.855227	0.538703	0.679194	0.555094
102	6	8	0	1	0.709401	0.952193	0.911676	0.411727
102	6	9	0	1	0.994769	0.785257	0.977851	0.763225
102	6	10	1	0	0.896655	0.792232	0.580027	0.606116
102	6	11	0	NA	0.560082	0.872759	0.70757	0.572633
102	6	12	1	NA	1.15377	0.880542	1.39173	0.681831
102	6	13	1	NA	1.4433	0.906589	0.434925	0.728834
102	6	14	0	NA	1.31331	0.674406	1.02176	0.509126
102	6	15	1	1	0.999521	0.686172	0.46994	0.990225
102	6	16	0	NA	0.729811	0.897761	0.871312	0.880987
102	6	17	1	1	1.11185	0.992545	1.25871	0.622249
102	6	18	0	NA	0.712389	0.661007	0.531905	0.743082
102	6	19	0	NA	0.922947	0.614953	0.488639	0.732202
102	6	20	1	0	0.914774	0.67986	1.00598	0.78975
102	6	21	1	1	1.18104	0.783655	0.620507	0.846562
102	6	22	0	0	0.618029	1.31708	1.45023	0.850573
102	6	23	0	NA	0.538459	0.729453	0.794609	0.774635
102	6	24	0	1	0.74678	0.641473	0.479	0.442114
102	6	25	NA	NA	1.01143	0.990631	0.448196	0.918948
102	6	26	1	NA	0.836622	0.821856	0.486059	0.670075
103	1	1	0	0	1.37237	0.910178	0.55504	0.795262
103	1	2	1	1	0.820414	0.919916	1.01907	0.839282
103	1	3	1	0	0.725025	0.934671	0.480975	1.09227
103	1	4	0	1	1.09508	0.977671	0.480623	0.666822
103	1	5	0	0	1.27776	0.712401	0.423728	1.06602
103	1	6	NA	NA	1.33851	0.806641	0.74106	1.11682
103	1	7	1	1	1.08211	0.797985	1.1161	0.627678
103	1	8	0	0	0.809107	0.786222	1.18927	0.493728
103	1	9	1	0	0.696491	1.16726	0.48676	1.02486
103	1	10	1	0	1.01829	1.06311	1.21149	1.05799
103	1	11	1	0	0.944779	0.917849	1.11568	0.913989
103	1	12	0	0	0.591263	0.887439	1.0194	0.730203
103	1	13	1	1	1.2567	1.11646	1.14556	0.950115
103	1	14	0	0	1.20056	0.921626	1.1665	0.993314
103	1	15	1	1	1.34745	1.06093	0.643037	0.827049
103	1	16	1	0	1.29254	1.02517	0.872104	0.590704
103	1	17	NA	NA	1.24702	1.00279	0.843529	1.1367
103	1	18	0	0	1.26533	0.967019	0.895039	0.886088
103	1	19	0	1	1.02673	0.810557	0.766872	0.872539
103	1	20	0	0	1.25052	0.800594	0.776236	1.3418
103	1	21	1	1	1.19741	0.790831	0.296474	0.846212
103	1	22	1	1	1.10809	0.80899	0.849838	0.881106
103	1	23	0	0	0.946328	0.739473	0.842028	0.663827
103	1	24	1	0	1.43062	0.798288	0.819977	0.865529
103	1	25	0	0	0.830548	0.816913	1.13717	0.862263
103	1	26	0	1	1.58253	1.11053	0.397527	1.12483
103	2	1	0	1	0.654237	0.866062	0.873732	0.996259
103	2	2	1	1	1.09758	0.783151	0.725382	0.919547
103	2	3	1	0	0.529302	0.654505	0.919184	1.05459
103	2	4	1	1	0.737965	0.82989	0.789571	0.783307
103	2	5	1	0	0.993395	0.674187	0.518517	1.01325
103	2	6	1	1	0.726224	0.910116	1.12318	1.25227
103	2	7	0	0	0.927007	0.927847	0.922259	0.698265
103	2	8	0	0	1.23251	0.760758	1.13043	0.982715
103	2	9	0	1	0.787901	0.884519	0.794969	0.840095
103	2	10	NA	NA	1.05368	1.05627	1.49931	1.01759
103	2	11	1	NA	0.742791	0.884784	1.10367	0.932657
103	2	12	0	1	1.05877	0.736994	1.04056	1.12817
103	2	13	1	1	0.569366	0.75196	0.97343	0.878123
103	2	14	0	0	0.746679	0.792123	0.394642	0.789919
103	2	15	NA	1	0.957835	1.03339	1.53037	0.996041
103	2	16	0	0	1.08205	0.893496	0.501914	1.1543
103	2	17	1	1	1.20473	0.713211	1.20104	0.512135
103	2	18	1	0	1.04318	0.596294	0.371465	0.880179
103	2	19	1	1	1.17195	0.838432	0.630347	0.614569
103	2	20	0	0	1.20564	0.982646	1.37025	0.6471
103	2	21	0	0	0.924143	0.939219	1.29237	0.851167
103	2	22	1	1	0.538235	0.753145	0.787967	0.818274
103	2	23	0	1	1.12575	0.761872	0.460252	1.03825
103	2	24	1	1	0.877726	1.04872	1.26883	0.887833
103	2	25	0	0	0.956031	0.957808	1.14963	1.16743
103	2	26	0	0	1.24776	0.802907	1.16829	1.01828
103	3	1	0	1	0.846135	1.01221	0.483147	0.914936
103	3	2	1	0	0.87916	0.729628	0.427595	0.855604
103	3	3	NA	NA	0.83291	1.2175	1.07838	1.30047
103	3	4	0	1	0.90195	0.928888	1.28528	0.842393
103	3	5	0	1	1.06746	1.01241	1.03694	1.05672
103	3	6	1	1	1.07841	0.848535	0.718068	1.10447
103	3	7	1	1	0.874542	1.05194	0.87442	0.7596
103	3	8	0	1	1.23	0.8724	0.547601	1.33626
103	3	9	1	1	0.499647	0.473564	0.759719	0.642873
103	3	10	1	0	1.35868	0.759144	0.681244	0.827367
103	3	11	0	1	0.96783	1.00967	0.815355	1.20935
103	3	12	NA	NA	1.03085	1.27984	1.09208	1.37788
103	3	13	1	1	1.24686	0.932894	1.38604	1.26528
103	3	14	0	0	1.16755	1.06405	0.856897	1.29468
103	3	15	0	1	1.24505	0.928465	1.02284	1.371
103	3	16	1	0	0.747943	0.805411	1.34233	1.15286
103	3	17	1	0	1.026	0.912618	0.864896	1.013
103	3	18	1	1	1.07395	0.806486	1.04532	1.24826
103	3	19	0	1	0.907548	1.23048	0.51857	1.41739
103	3	20	0	1	1.07991	0.890452	0.545409	1.15322
103	3	21	1	1	0.871908	1.07917	0.55256	0.815942
103	3	22	1	1	1.02104	0.88102	0.700108	1.27565
103	3	23	0	1	1.19626	0.949235	1.03593	1.43901
103	3	24	1	1	0.957328	1.02468	0.565405	1.16496
103	3	25	0	0	0.560868	0.766476	0.507489	0.639692
103	3	26	0	0	1.36289	1.16374	0.678557	1.03521
103	4	1	0	0	1.06825	0.823124	0.867976	0.947479
103	4	2	1	0	0.976826	0.881722	0.655452	1.10382
103	4	3	0	1	1.03311	0.688552	0.970101	1.00017
103	4	4	0	0	1.35505	0.837172	1.12603	1.14589
103	4	5	1	0	1.33869	0.853752	1.01549	0.898225
103	4	6	0	1	1.36387	0.822821	0.652535	1.00147
103	4	7	0	0	1.30678	1.17493	0.563218	1.37355
103	4	8	0	1	1.40963	0.886854	1.09142	1.03514
103	4	9	0	0	1.36177	0.881574	0.91383	1.07482
103	4	10	1	1	0.620837	0.704411	1.03917	1.00916
103	4	11	0	0	0.995465	1.02877	1.08589	1.06156
103	4	12	1	1	1.30681	0.602561	0.969816	0.841158
103	4	13	1	0	0.561889	0.885698	0.572443	0.70431
103	4	14	1	0	0.812879	0.754109	0.885766	0.748
103	4	15	0	0	1.01896	0.999209	0.608927	0.945416
103	4	16	NA	NA	1.38644	0.96302	1.32089	1.15038
103	4	17	NA	NA	1.46958	0.981248	1.00449	1.29596
103	4	18	1	1	0.688103	0.959646	0.877486	0.622754
103	4	19	0	0	1.38067	1.00151	0.657748	1.25296
103	4	20	1	1	0.921194	0.814217	0.4819	0.803815
103	4	21	1	0	1.34005	0.862348	0.818693	1.11305
103	4	22	1	1	1.20671	0.993138	0.974868	0.752244
103	4	23	1	0	1.14019	0.822964	0.64712	0.863449
103	4	24	0	0	0.757452	0.93757	0.648239	0.793782
103	4	25	1	0	0.584023	0.719001	0.449441	1.04088
103	4	26	0	0	0.717444	1.0318	0.607012	0.925469
103	5	1	0	1	1.07391	1.21168	1.09262	1.05525
103	5	2	1	0	1.25587	0.766733	0.66443	1.33296
103	5	3	1	1	0.889639	0.689771	1.01789	1.05081
103	5	4	1	0	0.857943	0.796234	0.706373	0.70134
103	5	5	0	1	0.910368	0.86144	1.10386	1.00601
103	5	6	1	1	0.936197	0.840426	0.487201	0.816874
103	5	7	0	1	1.0543	0.773657	0.48327	0.720223
103	5	8	1	1	0.849182	0.840793	0.570912	0.85636
103	5	9	0	1	1.23547	0.922739	1.11231	1.18442
103	5	10	0	1	0.829408	0.689662	0.854258	0.849126
103	5	11	1	0	0.605048	0.813374	1.32869	0.755939
103	5	12	0	0	1.2321	0.9774	0.886342	0.703003
103	5	13	1	1	1.2131	1.02278	1.41097	1.21545
103	5	14	1	1	1.10424	0.839081	1.35158	0.97524
103	5	15	0	1	0.827374	0.950148	1.14623	1.07155
103	5	16	NA	NA	0.578519	1.08629	0.795642	0.812916
103	5	17	1	1	0.809059	0.845155	0.847151	0.802632
103	5	18	1	0	0.654744	0.889252	0.723302	0.701663
103	5	19	0	0	0.789801	0.822927	0.688245	0.954535
103	5	20	0	0	0.998868	1.01902	1.0519	1.03074
103	5	21	1	1	0.877726	0.81118	1.05661	0.593931
103	5	22	NA	NA	0.556018	1.07376	0.819878	0.778766
103	5	23	1	1	1.24034	0.775436	0.884687	0.725219
103	5	24	0	0	0.556117	0.861731	1.09466	0.805437
103	5	25	0	1	1.20438	1.1276	1.29651	1.26578
103	5	26	0	1	0.726953	1.05836	1.40626	0.650201
103	6	1	1	1	1.06169	0.85696	0.926289	1.29726
103	6	2	1	0	1.03865	0.692139	1.10206	1.15204
103	6	3	1	0	1.10359	0.915175	0.831613	0.890173
103	6	4	NA	NA	0.884829	1.00913	1.04045	1.13159
103	6	5	1	1	0.816513	0.796843	0.953049	1.03875
103	6	6	0	1	0.656077	0.756108	1.06925	0.618276
103	6	7	0	0	0.817596	0.597648	0.651891	0.724424
103	6	8	0	1	0.682413	0.649228	0.679967	0.438268
103	6	9	0	0	0.727224	0.731827	0.77902	0.742321
103	6	10	1	0	0.900251	0.873745	1.00132	0.779682
103	6	11	0	1	0.971346	0.790552	0.801751	0.769467
103	6	12	1	1	1.27923	0.944176	0.666946	1.1371
103	6	13	1	1	1.54026	1.0104	0.899248	1.42792
103	6	14	0	1	0.82112	0.77347	0.581473	0.785559
103	6	15	1	0	1.20548	0.915193	0.752442	0.618863
103	6	16	0	1	0.568969	0.832753	0.511011	0.932217
103	6	17	1	1	0.599265	0.777681	0.868638	0.819824
103	6	18	0	1	1.04496	0.812835	0.674876	0.535804
103	6	19	0	1	0.739224	1.10145	1.06933	1.06953
103	6	20	1	0	1.45157	0.883613	0.3443	0.781554
103	6	21	1	0	0.948321	1.30277	0.920885	1.35055
103	6	22	0	1	1.51924	1.05397	0.581755	1.13954
103	6	23	0	1	1.26184	1.04817	1.1183	0.985004
103	6	24	0	0	1.26482	0.986282	1.0231	1.31876
103	6	25	NA	NA	0.875596	1.00692	0.882171	1.14164
103	6	26	1	0	1.33945	0.840094	0.370003	1.20291
104	1	1	0	0	1.32723	0.932958	0.934293	1.51302
104	1	2	1	0	1.29923	0.959129	0.805905	0.920511
104	1	3	1	0	0.897676	0.905709	0.931319	0.667302
104	1	4	0	NA	0.9631	0.953543	1.02976	0.623058
104	1	5	0	1	0.3554	0.850774	1.3225	0.832745
104	1	6	NA	NA	1.54867	1.00762	1.48309	1.60891
104	1	7	1	0	1.13249	1.06263	0.478898	1.04989
104	1	8	0	1	1.44627	1.17477	1.08774	1.13711
104	1	9	1	0	1.27929	1.17435	0.535494	1.07606
104	1	10	1	0	1.43477	1.36897	1.30195	1.46242
104	1	11	1	1	1.31628	1.10502	1.00068	1.65515
104	1	12	0	0	1.62156	1.28905	1.2631	1.48714
104	1	13	1	0	0.577754	0.948729	0.688219	0.791232
104	1	14	0	0	0.823712	1.08085	0.907165	0.706239
104	1	15	1	1	0.434042	0.771143	0.510298	0.835467
104	1	16	1	0	0.774661	1.10084	0.683729	0.887218
104	1	17	NA	NA	1.31077	0.777271	0.94279	1.34762
104	1	18	0	0	1.46952	0.856082	1.74468	1.06271
104	1	19	0	1	0.94694	0.925363	0.996331	0.369502
104	1	20	0	0	1.04899	1.07934	0.423442	0.576249
104	1	21	1	1	1.07993	0.777834	0.555009	1.60414
104	1	22	1	0	1.46252	0.914007	0.727197	0.86731
104	1	23	0	1	0.681036	0.775641	0.562684	0.523505
104	1	24	1	0	0.36207	0.62922	0.213145	0.299115
104	1	25	0	NA	1.63683	1.15771	0.691359	0.786005
104	1	26	0	0	1.00098	0.504391	1.1003	1.15511
104	2	1	0	1	1.29524	1.09698	1.059	1.06085
104	2	2	1	0	1.53696	0.873425	1.05847	1.66018
104	2	3	1	0	1.00047	1.01791	0.789996	0.394713
104	2	4	1	0	1.23483	0.856238	1.40417	0.629194
104	2	5	1	1	0.468643	0.768517	0.850529	0.478575
104	2	6	1	0	0.792017	0.720799	1.02616	1.01286
104	2	7	0	0	0.801173	1.08849	0.542016	0.388472
104	2	8	0	0	0.599594	0.765992	0.234841	1.41009
104	2	9	0	0	1.45322	1.06425	1.17244	1.51805
104	2	10	NA	NA	1.15921	0.865306	0.72932	1.28926
104	2	11	1	0	0.878781	0.596581	1.03914	0.60645
104	2	12	0	NA	1.02415	0.86821	1.38238	0.62461
104	2	13	1	0	0.735987	0.859397	0.271009	0.614567
104	2	14	0	NA	0.811457	0.941791	0.307081	0.368031
104	2	15	NA	NA	1.19949	0.951548	1.02806	1.4381
104	2	16	0	1	0.954271	0.820721	0.466049	0.597749
104	2	17	1	0	0.649908	0.854071	1.60766	0.513153
104	2	18	1	0	0.511583	0.93461	0.52368	1.03818
104	2	19	1	1	1.25883	0.939041	1.42573	0.920501
104	2	20	0	0	1.10208	1.05301	0.995186	1.07716
104	2	21	0	0	0.723599	0.934778	1.10665	1.39552
104	2	22	1	0	1.4883	1.13484	0.804596	1.13239
104	2	23	0	1	0.480212	1.17482	0.243324	0.839333
104	2	24	1	0	0.565649	0.838036	0.155778	1.33586
104	2	25	0	0	1.07453	1.0717	0.18504	0.76329
104	2	26	0	1	0.539238	0.84656	0.982601	0.581119
104	3	1	0	1	0.679429	0.852937	0.61834	0.727202
104	3	2	1	1	1.28179	0.891794	0.838698	1.28663
104	3	3	NA	NA	1.3401	1.34641	0.574188	1.34454
104	3	4	0	1	0.813173	0.750611	0.619531	0.850712
104	3	5	0	1	0.906318	0.818442	1.18904	1.66316
104	3	6	1	1	0.422863	0.779202	0.461883	1.23385
104	3	7	1	0	0.858358	1.06648	0.869224	0.823813
104	3	8	0	0	0.940297	0.734507	0.644841	0.594873
104	3	9	1	1	1.34815	1.01145	1.18354	0.752484
104	3	10	1	1	0.716528	1.05651	0.517764	0.5291
104	3	11	0	1	0.886069	0.854064	0.776936	1.68198
104	3	12	NA	NA	1.29689	1.27545	0.595761	0.972072
104	3	13	1	0	1.15415	1.06604	0.710878	0.496887
104	3	14	0	1	0.621879	0.541067	0.371159	0.393642
104	3	15	0	0	0.696391	0.846004	0.316626	0.3225
104	3	16	1	0	0.424736	0.78011	1.01034	0.959989
104	3	17	1	1	1.42895	0.922516	1.09549	0.732896
104	3	18	1	0	1.41645	0.927001	0.693351	1.2238
104	3	19	0	1	0.408821	0.528981	0.715608	0.373058
104	3	20	0	1	0.472556	0.727813	0.274373	0.277795
104	3	21	1	NA	0.555021	0.552879	1.12765	1.53809
104	3	22	1	NA	0.664445	1.05989	0.368989	0.972275
104	3	23	0	1	0.697798	0.480984	1.45271	0.811514
104	3	24	1	1	1.31585	0.901581	1.05616	0.464752
104	3	25	0	NA	1.13307	1.01997	1.23544	0.613307
104	3	26	0	0	1.63878	1.01172	1.74592	1.28573
104	4	1	0	1	0.478679	0.854217	0.613116	1.36958
104	4	2	1	1	1.451	1.02842	1.29564	1.64107
104	4	3	0	0	0.8169	0.884402	0.40259	0.802438
104	4	4	0	1	1.03587	0.798155	1.09557	1.5506
104	4	5	1	1	0.423647	0.76317	0.759488	0.77298
104	4	6	0	1	1.54314	0.973042	1.02732	1.33
104	4	7	0	0	1.00034	0.974401	1.19266	1.59757
104	4	8	0	1	1.36246	0.943046	0.963477	0.473744
104	4	9	0	0	0.886583	0.668826	0.639387	0.412271
104	4	10	1	0	1.67716	1.39157	0.689491	1.25764
104	4	11	0	1	0.804264	1.20662	0.646293	1.53669
104	4	12	1	0	1.07492	0.627695	0.915755	0.867479
104	4	13	1	0	0.30528	0.71765	0.34555	0.419918
104	4	14	1	NA	0.52161	1.0609	0.53499	0.391379
104	4	15	0	1	1.04098	0.866049	0.718553	0.469901
104	4	16	NA	NA	0.906037	1.26191	0.725007	0.404264
104	4	17	NA	NA	1.32577	1.11434	0.837647	1.16424
104	4	18	1	0	0.800411	0.639204	0.512613	0.669503
104	4	19	0	1	1.49828	0.948531	0.55076	0.363799
104	4	20	1	0	0.675732	0.562587	0.243496	1.00777
104	4	21	1	1	0.915723	0.850997	0.282326	0.245913
104	4	22	1	NA	0.991694	0.839	1.4663	1.65998
104	4	23	1	0	0.91356	1.06888	0.965751	1.24403
104	4	24	0	1	1.53982	0.694433	1.55546	1.3466
104	4	25	1	0	0.719365	0.771774	0.867375	1.31669
104	4	26	0	1	0.640246	1.20763	0.913816	0.578998
104	5	1	0	1	0.949898	0.951715	0.397858	1.0362
104	5	2	1	1	1.19404	0.911086	0.652396	1.34791
104	5	3	1	1	0.660311	1.09872	0.325302	0.347603
104	5	4	1	0	1.1047	1.21872	0.845597	1.23212
104	5	5	0	1	0.932267	1.07886	1.03282	0.738862
104	5	6	1	0	0.798557	1.34743	0.313338	0.532812
104	5	7	0	0	0.446655	0.865626	0.409511	1.15333
104	5	8	1	1	1.25794	0.814646	1.56192	1.14693
104	5	9	0	0	1.34995	1.03481	1.40512	1.00158
104	5	10	0	0	0.992813	0.840271	1.3449	0.811086
104	5	11	1	0	0.759542	0.975816	1.10045	0.588549
104	5	12	0	NA	0.703888	1.02784	0.423115	0.447888
104	5	13	1	0	0.608828	0.726568	1.30007	0.590883
104	5	14	1	0	1.12079	1.17142	1.42946	0.900337
104	5	15	0	0	1.0961	1.28036	0.700164	0.869914
104	5	16	NA	NA	1.02564	0.807049	1.39157	1.46806
104	5	17	1	0	1.54357	0.922055	1.49937	1.14997
104	5	18	1	0	1.117	0.900682	1.27592	1.20613
104	5	19	0	0	0.610613	0.969463	0.49221	0.843487
104	5	20	0	1	0.415928	0.581903	0.504932	0.92242
104	5	21	1	1	0.354386	0.87118	0.236163	0.243658
104	5	22	NA	NA	1.0877	0.910314	1.39085	1.42856
104	5	23	1	NA	0.623114	0.588637	0.209971	0.869812
104	5	24	0	0	0.537551	0.464109	0.772694	0.481191
104	5	25	0	0	1.03	0.594469	1.16394	0.683728
104	5	26	0	0	0.370839	1.23003	0.406987	0.262549
104	6	1	1	1	0.746543	0.636953	0.49166	0.340964
104	6	2	1	1	1.30873	0.809711	0.688491	1.1267
104	6	3	1	0	1.54302	1.14613	1.28345	1.47392
104	6	4	NA	NA	0.561084	0.785251	1.22296	0.323534
104	6	5	1	1	0.619379	0.756946	0.518568	0.538858
104	6	6	0	1	0.937919	0.64569	0.666468	0.848085
104	6	7	0	0	0.81774	1.35993	0.901496	0.419675
104	6	8	0	0	0.559677	0.734164	0.742797	0.395334
104	6	9	0	0	0.702548	1.19714	0.593946	0.457128
104	6	10	1	0	0.77801	1.07054	0.748769	0.701081
104	6	11	0	1	0.455832	0.910488	0.64199	1.37387
104	6	12	1	1	0.404827	0.706288	0.442859	0.710823
104	6	13	1	0	1.1599	0.82606	0.735688	0.684292
104	6	14	0	0	1.36729	0.861715	1.45291	0.824921
104	6	15	1	1	1.55462	0.922232	0.976076	0.71369
104	6	16	0	0	0.471806	0.647701	0.997483	0.826089
104	6	17	1	1	1.26239	0.902593	0.489498	1.5571
104	6	18	0	1	0.843863	0.970621	0.744136	0.833987
104	6	19	0	0	0.907322	1.03077	0.712237	0.90233
104	6	20	1	0	1.118	0.858508	0.804536	0.514279
104	6	21	1	0	0.435162	0.880951	1.11959	0.571428
104	6	22	0	1	0.320019	0.650032	0.857555	0.874098
104	6	23	0	0	0.649106	1.29267	1.26214	0.799989
104	6	24	0	0	0.86496	0.927851	1.55328	1.05133
104	6	25	NA	NA	0.555703	0.803617	1.35311	0.574902
104	6	26	1	1	0.606989	0.899896	1.4363	0.770657
105	1	1	0	0	1.04255	0.521477	0.304676	0.492591
105	1	2	1	1	1.35407	0.71211	0.83153	1.53804
105	1	3	1	0	0.910366	0.470096	0.734501	1.33492
105	1	4	0	0	1.34765	0.604343	0.704904	0.7618
105	1	5	0	1	0.728445	0.528186	0.791676	0.802045
105	1	6	NA	NA	1.0901	0.980838	0.792023	0.430195
105	1	7	1	0	1.26719	0.597252	0.609944	0.331646
105	1	8	0	0	1.1759	0.997383	0.876271	0.76714
105	1	9	1	1	1.26515	0.714193	0.951457	0.763146
105	1	10	1	1	0.650469	0.814738	0.977376	1.4115
105	1	11	1	0	1.02526	0.664801	0.492918	1.00398
105	1	12	0	1	1.27714	0.788629	0.902121	0.461342
105	1	13	1	1	1.404	0.800797	0.956996	1.09619
105	1	14	0	1	0.999285	0.668722	0.37858	0.720129
105	1	15	1	0	0.648569	0.666597	0.597659	0.42469
105	1	16	1	1	0.716594	0.699866	0.386407	0.886572
105	1	17	NA	NA	1.25715	0.938831	1.11499	0.891176
105	1	18	0	0	1.04954	0.701619	0.65705	1.43239
105	1	19	0	1	0.983414	0.556589	0.433793	0.798156
105	1	20	0	0	0.983578	0.646942	0.748498	0.722629
105	1	21	1	1	0.761106	0.561325	0.699958	1.47113
105	1	22	1	0	0.840321	0.622453	0.506265	1.25638
105	1	23	0	0	0.793075	0.655141	0.910747	1.23598
105	1	24	1	0	1.25885	0.69844	1.08192	0.949416
105	1	25	0	1	1.14565	0.62628	0.677231	1.15725
105	1	26	0	0	1.09512	0.423733	0.574728	0.630973
105	2	1	0	NA	0.835961	0.866914	1.03723	0.737492
105	2	2	1	0	1.02832	0.860636	0.815277	0.884888
105	2	3	1	1	0.861364	0.659669	0.67933	0.680289
105	2	4	1	1	1.15198	0.607047	0.887002	1.11693
105	2	5	1	1	0.849477	0.594791	0.70201	0.469894
105	2	6	1	1	0.998888	0.815094	0.933714	0.546843
105	2	7	0	1	1.01711	0.501886	0.802227	1.11713
105	2	8	0	0	0.908325	0.443422	0.639502	0.797234
105	2	9	0	0	0.955403	0.726436	0.689569	0.922051
105	2	10	NA	NA	1.12805	0.776844	0.544289	1.03487
105	2	11	1	NA	0.817892	0.8683	0.951413	0.619254
105	2	12	0	0	0.924525	0.812015	0.45763	0.652568
105	2	13	1	1	0.659437	0.737603	0.521741	0.685987
105	2	14	0	1	1.25144	0.927355	0.787275	1.34137
105	2	15	NA	0	1.21482	0.84862	0.73047	1.30197
105	2	16	0	1	0.843428	0.759266	0.767088	0.722505
105	2	17	1	1	0.963668	0.920161	0.922761	0.522652
105	2	18	1	1	0.87746	0.508246	0.490449	0.628866
105	2	19	1	1	0.989218	0.517627	0.576337	0.966708
105	2	20	0	1	0.895738	0.923272	0.773322	0.659768
105	2	21	0	1	1.00812	0.425474	0.332786	0.886311
105	2	22	1	0	0.853309	0.823318	0.962138	0.653558
105	2	23	0	1	0.853031	0.479663	0.968755	0.598764
105	2	24	1	1	0.876845	0.785086	0.995708	0.734032
105	2	25	0	1	0.873833	0.533408	0.549999	0.920128
105	2	26	0	0	1.17769	0.610336	0.545649	1.50735
105	3	1	0	1	0.765221	0.674114	1.0383	0.836213
105	3	2	1	1	0.968684	0.793415	0.650169	0.946831
105	3	3	NA	NA	0.610533	0.469265	0.866527	0.934526
105	3	4	0	0	0.859706	0.788996	0.723256	0.605182
105	3	5	0	0	0.835473	0.573332	0.407154	0.796686
105	3	6	1	1	1.40697	0.693868	0.794081	1.36425
105	3	7	1	1	1.31563	0.53929	1.24912	1.06307
105	3	8	0	1	0.604554	0.524426	0.827598	1.31826
105	3	9	1	1	1.1334	0.538572	0.540825	0.572205
105	3	10	1	1	0.966638	0.577798	0.778245	0.962117
105	3	11	0	1	1.33936	0.997796	1.16266	0.870949
105	3	12	NA	NA	0.806771	0.574059	0.695587	0.946065
105	3	13	1	1	1.13569	0.789268	1.0717	1.30759
105	3	14	0	0	1.32328	0.704193	0.790323	1.04815
105	3	15	0	0	1.23433	0.776285	0.808115	0.873495
105	3	16	1	1	1.20846	0.569824	0.604298	1.31775
105	3	17	1	1	1.44323	1.09276	1.36437	0.926093
105	3	18	1	1	1.07694	0.603467	0.63588	0.683586
105	3	19	0	0	0.664196	0.557413	0.755377	0.875188
105	3	20	0	0	1.29657	0.952322	1.08594	1.15615
105	3	21	1	1	1.07373	0.662289	0.676364	0.710563
105	3	22	1	1	0.513083	0.598843	0.908276	1.07091
105	3	23	0	1	1.44825	0.798302	1.20612	0.609518
105	3	24	1	0	1.25771	0.824811	1.02028	0.615054
105	3	25	0	0	0.723922	0.632533	0.536101	0.425695
105	3	26	0	0	0.744033	0.861047	0.485883	1.08487
105	4	1	0	0	1.19306	0.885408	1.06123	1.27758
105	4	2	1	1	1.19694	0.643705	0.482619	0.748287
105	4	3	0	0	0.913593	0.60331	0.784484	0.885611
105	4	4	0	1	1.13992	0.675264	0.44667	0.647455
105	4	5	1	1	1.0603	0.64191	0.646004	0.565736
105	4	6	0	1	1.07082	0.564406	0.488571	1.29006
105	4	7	0	0	1.03098	0.74793	0.778649	1.19407
105	4	8	0	0	1.00792	0.925622	0.732455	0.939383
105	4	9	0	1	0.709563	0.486307	0.786342	1.07042
105	4	10	1	1	0.790698	0.402049	0.477395	0.56235
105	4	11	0	1	0.582116	0.628954	1.14939	0.996679
105	4	12	1	1	0.623536	0.691634	0.95751	1.0221
105	4	13	1	1	0.935218	0.676223	0.76502	1.02806
105	4	14	1	1	0.917619	0.415125	0.515916	1.12492
105	4	15	0	0	0.475711	0.963638	1.00921	0.809217
105	4	16	NA	NA	0.643808	0.941285	0.996113	0.864324
105	4	17	NA	NA	0.775407	0.972868	0.807462	1.01374
105	4	18	1	0	1.23957	0.750584	1.05103	1.31781
105	4	19	0	0	1.32906	0.790264	0.850365	0.79917
105	4	20	1	1	0.998414	0.591239	0.885578	1.09913
105	4	21	1	0	1.08928	0.776048	0.688861	0.85558
105	4	22	1	1	1.00465	0.394314	0.34156	0.985533
105	4	23	1	1	1.31342	0.824824	0.565849	0.991343
105	4	24	0	1	0.900631	0.410879	0.697498	0.590765
105	4	25	1	1	0.829048	0.699673	0.905524	0.988519
105	4	26	0	1	1.05082	0.64233	0.744986	1.1482
105	5	1	0	1	0.780903	0.517263	0.360723	0.417766
105	5	2	1	1	0.936773	0.676692	0.682685	1.1783
105	5	3	1	1	0.84843	0.747626	0.613392	0.665325
105	5	4	1	0	0.916836	0.457212	0.352612	0.586845
105	5	5	0	1	1.07749	0.605531	0.806992	0.66545
105	5	6	1	0	0.928406	0.848216	0.863582	0.599271
105	5	7	0	1	0.994293	0.8647	0.971144	0.878933
105	5	8	1	0	0.942926	0.808066	0.990598	1.11343
105	5	9	0	1	1.14284	1.10258	0.903682	0.790813
105	5	10	0	1	1.13827	0.816742	0.619547	1.21878
105	5	11	1	0	0.768716	0.751963	0.71889	1.21209
105	5	12	0	1	1.0299	0.670183	0.766625	1.04783
105	5	13	1	1	0.777533	0.687847	0.872626	0.363955
105	5	14	1	1	0.839138	0.643383	0.657605	0.906897
105	5	15	0	1	1.33003	0.805812	0.640543	1.13833
105	5	16	NA	NA	1.32292	0.706841	0.847277	0.964774
105	5	17	1	1	0.903667	0.82495	0.453727	0.911542
105	5	18	1	1	0.629253	0.917429	0.401695	0.483274
105	5	19	0	0	0.952848	0.826488	0.295852	0.416668
105	5	20	0	0	1.29223	1.01532	0.90643	0.750556
105	5	21	1	1	1.05815	0.773291	0.983061	1.18457
105	5	22	NA	NA	1.44478	0.820392	0.85981	1.15787
105	5	23	1	1	1.25869	0.959352	0.766449	0.897671
105	5	24	0	1	0.850741	0.766511	0.64951	0.701097
105	5	25	0	0	0.991395	0.6096	0.534331	0.542658
105	5	26	0	1	0.656944	0.762936	0.814608	1.13357
105	6	1	1	1	0.676632	0.628633	0.587995	0.989207
105	6	2	1	1	1.18779	0.86308	1.00606	0.731133
105	6	3	1	1	1.22866	0.939516	1.0722	1.03977
105	6	4	NA	NA	0.844844	1.11031	0.857185	1.21937
105	6	5	1	1	0.811013	1.12893	0.965978	0.895577
105	6	6	0	1	1.18314	0.643367	1.12827	0.62288
105	6	7	0	0	0.582651	0.572787	0.665936	0.527601
105	6	8	0	1	0.918184	0.936425	0.968965	1.15893
105	6	9	0	0	0.818675	0.450529	0.329328	0.568914
105	6	10	1	1	1.02659	0.584953	0.61659	0.753529
105	6	11	0	1	1.12863	0.881185	0.569855	0.684418
105	6	12	1	1	1.10106	1.03386	0.958916	1.13762
105	6	13	1	1	0.794063	0.401855	0.738402	0.724562
105	6	14	0	0	0.729144	0.706643	1.2102	1.28335
105	6	15	1	1	1.20474	1.05611	0.552578	0.948531
105	6	16	0	1	0.877834	0.93753	0.816249	0.678492
105	6	17	1	1	1.18399	0.868393	1.13296	1.34643
105	6	18	0	0	0.788473	0.706279	0.506434	1.34289
105	6	19	0	1	1.19928	0.865289	0.640053	0.872133
105	6	20	1	1	1.19009	0.645447	0.93017	1.30355
105	6	21	1	1	1.14852	0.696099	0.805709	1.41537
105	6	22	0	1	0.852496	1.06913	0.647491	0.961145
105	6	23	0	1	1.26874	0.763035	0.958859	1.38063
105	6	24	0	0	1.19877	0.490242	0.620061	0.992463
105	6	25	NA	NA	0.859422	0.947539	0.450109	1.00223
105	6	26	1	1	1.24391	0.763369	1.00553	0.91631
106	1	1	0	0	0.954013	0.840799	1.35131	0.72468
106	1	2	1	0	0.543352	0.506654	1.07506	0.680705
106	1	3	1	1	1.28187	0.714732	0.986332	1.03805
106	1	4	0	0	0.688051	1.04692	1.31345	1.14295
106	1	5	0	1	1.01925	0.507151	1.07053	0.715191
106	1	6	NA	NA	0.397376	1.33301	0.824652	0.877292
106	1	7	1	1	1.43158	0.773392	0.957576	0.843767
106	1	8	0	0	0.817792	0.777859	1.02477	0.811739
106	1	9	1	0	1.11703	0.944671	0.846932	0.870134
106	1	10	1	1	1.2475	0.674883	0.630945	1.2873
106	1	11	1	1	1.13064	0.685436	0.862001	1.10512
106	1	12	0	0	1.2106	0.782214	0.979408	0.969152
106	1	13	1	1	0.485125	0.846938	1.06967	1.20254
106	1	14	0	1	0.373686	0.659766	0.664221	0.894954
106	1	15	1	1	0.559909	0.558019	1.1764	0.569559
106	1	16	1	1	0.546157	0.442684	1.08328	0.506923
106	1	17	NA	NA	0.514483	1.35906	0.63302	1.04318
106	1	18	0	0	0.920244	0.435718	0.862904	0.689962
106	1	19	0	1	1.44839	0.528575	0.907876	1.17846
106	1	20	0	0	1.17215	0.593475	1.10787	0.502468
106	1	21	1	0	1.26741	0.767226	1.04835	1.07415
106	1	22	1	1	0.486462	0.404893	0.99729	0.657765
106	1	23	0	1	0.656449	0.860101	1.06364	1.04423
106	1	24	1	0	0.289018	0.590596	1.05731	0.677002
106	1	25	0	1	0.681029	0.954467	1.12912	0.798733
106	1	26	0	0	1.43507	1.03997	0.986099	1.08004
106	2	1	0	0	0.763953	0.916677	1.133	0.360748
106	2	2	1	1	0.410144	0.782301	1.27555	0.584518
106	2	3	1	1	1.25661	0.95893	1.05953	1.13799
106	2	4	1	1	1.42592	0.695263	1.28189	0.694886
106	2	5	1	1	1.13877	0.70648	1.06469	0.868735
106	2	6	1	0	0.44899	0.823571	0.951725	1.22747
106	2	7	0	1	1.49281	1.038	1.09219	0.931699
106	2	8	0	0	0.970649	0.425463	0.560492	0.42926
106	2	9	0	0	1.05258	0.746991	0.81805	0.624389
106	2	10	NA	NA	0.903734	0.690748	1.03148	0.644475
106	2	11	1	1	0.400858	0.798979	0.917964	0.956142
106	2	12	0	1	0.535522	0.777769	1.05249	1.23191
106	2	13	1	1	0.324637	0.574834	0.796699	0.672764
106	2	14	0	0	0.37947	0.506733	0.727879	0.655138
106	2	15	NA	NA	0.718754	0.797417	1.11903	0.641945
106	2	16	0	1	0.563087	0.763502	0.861415	0.933041
106	2	17	1	0	1.34436	1.02262	1.25539	1.17815
106	2	18	1	1	0.618302	0.470165	0.79196	0.649081
106	2	19	1	1	0.781283	0.86751	0.761325	1.22139
106	2	20	0	1	1.03652	0.680956	0.73777	0.878787
106	2	21	0	0	0.791846	0.876385	0.926219	0.690106
106	2	22	1	1	1.17269	0.969916	1.31896	0.787271
106	2	23	0	1	0.718828	0.626386	1.1637	0.677758
106	2	24	1	1	1.0792	0.88643	0.814697	1.60415
106	2	25	0	0	0.943458	0.875579	1.06834	0.964092
106	2	26	0	1	0.425251	0.677464	0.889062	0.577673
106	3	1	0	1	0.764473	0.911231	0.938612	0.64201
106	3	2	1	1	1.0431	0.854284	1.08048	0.93576
106	3	3	NA	NA	1.17463	1.32407	1.07777	1.07714
106	3	4	0	1	0.573513	0.759553	0.620059	0.500487
106	3	5	0	0	0.912056	0.94995	0.880232	0.962204
106	3	6	1	0	0.998276	0.743881	0.78825	0.749971
106	3	7	1	0	0.775073	0.678468	0.732493	0.978127
106	3	8	0	0	0.759162	0.842351	0.72587	0.819983
106	3	9	1	1	0.808156	0.883999	0.628408	0.67795
106	3	10	1	1	0.522506	0.984847	1.17184	0.622924
106	3	11	0	0	0.617855	0.882225	0.948023	1.27879
106	3	12	NA	NA	1.04778	1.21839	1.26714	1.04873
106	3	13	1	0	0.914468	0.73348	1.01027	0.894351
106	3	14	0	1	0.391862	0.479669	0.702547	0.610561
106	3	15	0	1	1.24222	0.754726	0.761259	1.19689
106	3	16	1	1	0.809046	0.663279	0.659986	0.529353
106	3	17	1	1	1.0842	0.96904	0.969417	0.805462
106	3	18	1	1	0.558062	0.753062	0.986889	0.366548
106	3	19	0	0	0.695808	0.698587	0.958078	0.485588
106	3	20	0	0	0.68942	0.684412	0.857206	1.45225
106	3	21	1	1	0.776171	0.683163	0.791729	1.27275
106	3	22	1	1	0.493384	0.83673	0.79607	1.08993
106	3	23	0	0	1.15166	0.841155	0.863972	1.43808
106	3	24	1	1	0.51715	0.924154	0.940876	0.819192
106	3	25	0	1	1.05543	0.762471	0.717792	0.739091
106	3	26	0	0	0.789375	0.996874	0.869373	0.950106
106	4	1	0	1	0.85834	1.0292	0.994881	0.648619
106	4	2	1	1	1.5228	0.78168	0.812193	1.00014
106	4	3	0	1	1.25812	0.722598	1.00541	0.596294
106	4	4	0	0	1.24091	0.806585	0.896431	0.610546
106	4	5	1	1	0.908613	0.566902	0.766334	0.875805
106	4	6	0	0	1.05775	0.828206	0.879871	0.790922
106	4	7	0	1	1.43971	0.943141	0.884755	0.65133
106	4	8	0	0	0.760566	0.702725	0.99762	0.725342
106	4	9	0	1	0.736844	0.521044	0.69036	0.884814
106	4	10	1	1	0.976773	0.719884	0.942714	0.747165
106	4	11	0	1	0.979707	0.667066	0.788866	1.04251
106	4	12	1	1	0.417246	0.833752	1.20055	1.12306
106	4	13	1	0	0.366142	0.697645	0.783246	0.605385
106	4	14	1	1	0.425084	0.366522	0.830154	0.36266
106	4	15	0	0	1.18064	0.832774	1.37612	0.975382
106	4	16	NA	NA	0.740981	1.06136	1.26208	1.19328
106	4	17	NA	NA	1.37811	1.30032	1.23598	1.2735
106	4	18	1	1	1.46395	0.914873	1.01041	0.800502
106	4	19	0	1	0.460264	1.08224	1.15964	1.00632
106	4	20	1	1	0.93871	0.810054	0.928651	0.70005
106	4	21	1	0	1.10041	0.693086	0.623382	0.767335
106	4	22	1	1	0.712155	0.399469	0.816552	0.744427
106	4	23	1	1	0.695523	0.92286	0.960411	0.689178
106	4	24	0	1	0.555089	0.469674	0.963827	0.509802
106	4	25	1	1	0.881001	0.70251	0.855132	0.744389
106	4	26	0	1	0.784862	0.919154	1.48974	0.889379
106	5	1	0	0	0.983491	0.731115	0.938927	0.681956
106	5	2	1	1	0.695004	1.15258	0.89952	0.870363
106	5	3	1	1	1.10997	1.17678	1.04604	1.26001
106	5	4	1	1	1.14697	0.53666	0.696047	0.84504
106	5	5	0	1	0.428399	0.843172	0.89286	0.950034
106	5	6	1	1	0.721465	0.699133	0.676074	0.842226
106	5	7	0	1	0.770286	0.653051	0.914862	1.12098
106	5	8	1	1	1.06263	0.540529	0.686851	0.733888
106	5	9	0	0	0.710992	0.812851	0.957357	0.630141
106	5	10	0	1	1.12817	0.919711	1.05497	1.17211
106	5	11	1	1	1.20981	0.97054	1.27762	1.27518
106	5	12	0	0	1.40505	0.751253	0.910309	0.836124
106	5	13	1	1	1.44513	1.03743	1.17663	1.08708
106	5	14	1	1	0.742063	0.691525	0.989579	0.861548
106	5	15	0	0	1.43243	0.847743	0.972368	0.801324
106	5	16	NA	NA	1.47466	1.1441	0.756424	1.2759
106	5	17	1	1	0.796459	0.626962	0.803028	1.24742
106	5	18	1	1	0.41231	0.616952	0.547757	0.960452
106	5	19	0	1	0.626844	0.958164	1.16925	1.0945
106	5	20	0	0	0.809031	1.02773	1.24621	1.38951
106	5	21	1	0	0.716984	0.630505	0.645644	1.03708
106	5	22	NA	NA	1.50309	1.12986	0.821946	1.24015
106	5	23	1	1	0.915829	0.883945	1.00764	1.08224
106	5	24	0	1	0.545253	0.742642	1.04965	0.789627
106	5	25	0	1	0.668927	0.900331	0.944023	1.19576
106	5	26	0	1	0.667416	1.09599	1.1271	1.02875
106	6	1	1	1	0.467857	1.01469	0.92877	0.816138
106	6	2	1	1	0.418792	0.577343	1.05615	0.720602
106	6	3	1	1	1.18616	0.672951	0.961883	0.98284
106	6	4	NA	NA	1.32045	1.09438	0.987037	0.923077
106	6	5	1	1	0.918661	0.976159	0.718019	1.09849
106	6	6	0	1	0.995525	0.851952	0.695604	1.10818
106	6	7	0	1	0.684608	0.675112	0.992733	1.05586
106	6	8	0	1	0.841134	0.751462	1.18812	0.67435
106	6	9	0	0	1.01978	0.807516	1.00142	1.05139
106	6	10	1	1	1.00627	1.05674	1.09834	0.858341
106	6	11	0	0	0.68799	0.525652	0.782844	0.670939
106	6	12	1	1	1.24565	0.597423	0.815423	1.14562
106	6	13	1	1	0.894007	0.550845	0.791311	1.03671
106	6	14	0	0	1.34375	0.654147	0.848864	1.28287
106	6	15	1	1	1.12286	0.838421	0.751456	1.03436
106	6	16	0	0	0.96634	0.577156	1.25881	0.687625
106	6	17	1	1	1.24747	0.966509	0.907438	1.37846
106	6	18	0	0	1.09634	0.869327	1.12249	0.66102
106	6	19	0	1	1.19771	0.576037	1.1437	0.77923
106	6	20	1	1	0.553587	0.989609	1.13511	0.938258
106	6	21	1	1	0.532296	0.696763	1.0397	1.39457
106	6	22	0	0	0.837828	0.610044	0.906808	1.08814
106	6	23	0	1	0.800826	0.713493	0.888538	1.21423
106	6	24	0	1	0.755595	0.540596	0.912734	1.19788
106	6	25	NA	NA	1.22476	0.884644	0.933447	0.681054
106	6	26	1	1	0.566354	0.935884	1.02466	1.10154
107	1	1	0	0	0.545218	0.718538	0.128625	0.916419
107	1	2	1	0	0.686456	0.96851	0.166673	0.856944
107	1	3	1	1	0.63877	1.01322	0.19699	0.700597
107	1	4	0	0	0.597834	0.750828	0.437091	0.64122
107	1	5	0	1	0.939738	0.59502	0.526885	0.37315
107	1	6	NA	NA	0.674647	1.1125	0.978817	0.539603
107	1	7	1	1	1.5459	0.933922	0.529501	0.864558
107	1	8	0	0	1.09267	0.688088	0.627207	0.697385
107	1	9	1	1	1.43208	0.936032	1.0991	1.04303
107	1	10	1	1	0.76388	0.42243	0.180504	0.62005
107	1	11	1	1	1.0077	0.783044	0.121821	1.10675
107	1	12	0	0	1.06282	0.67961	0.126185	0.957486
107	1	13	1	0	1.15713	0.755426	0.428273	1.07468
107	1	14	0	1	1.62045	0.917746	1.36181	0.769869
107	1	15	1	1	1.3716	1.09555	0.635764	0.584123
107	1	16	1	1	1.53825	0.652705	0.748591	0.920029
107	1	17	NA	NA	0.6949	1.02722	0.621623	0.639519
107	1	18	0	0	0.571941	1.1869	0.339871	0.86339
107	1	19	0	0	1.0526	0.717254	0.149424	0.984575
107	1	20	0	0	1.29619	0.750995	0.656469	0.851938
107	1	21	1	1	0.847773	0.783464	0.285857	0.374097
107	1	22	1	0	0.530278	0.775362	0.142552	0.583228
107	1	23	0	0	0.813953	1.02534	1.43646	0.911851
107	1	24	1	0	1.24379	1.17251	1.57665	0.739139
107	1	25	0	0	0.995841	0.87728	0.627695	0.762501
107	1	26	0	0	1.42919	0.843726	0.473099	0.805252
107	2	1	0	0	1.32977	1.19555	0.744041	1.32226
107	2	2	1	1	0.779122	0.47596	0.167704	0.403897
107	2	3	1	1	0.786524	0.910137	0.402015	0.775669
107	2	4	1	0	1.27843	0.86536	1.05007	1.04859
107	2	5	1	1	1.19443	0.860752	0.444833	0.627754
107	2	6	1	0	0.98771	0.630498	0.759802	0.860289
107	2	7	0	0	0.199609	0.645698	0.129859	0.417341
107	2	8	0	0	0.300854	0.681501	0.283887	0.475736
107	2	9	0	0	0.373899	0.810898	0.35108	0.873259
107	2	10	NA	NA	1.37896	1.17887	0.772602	0.93635
107	2	11	1	NA	1.40017	0.822943	0.351393	0.73928
107	2	12	0	0	1.1225	0.950679	0.196297	0.627694
107	2	13	1	0	0.965617	0.56508	0.145046	0.575191
107	2	14	0	0	0.980829	0.791038	0.135352	0.922342
107	2	15	NA	0	1.55292	1.12454	1.13133	0.838291
107	2	16	0	0	1.22815	0.997238	0.422996	0.748884
107	2	17	1	1	1.39055	1.07129	1.59784	1.40375
107	2	18	1	1	0.987955	0.734134	0.102908	0.796614
107	2	19	1	1	0.973185	1.18977	1.02095	1.03338
107	2	20	0	1	0.34645	1.00541	1.25957	1.34563
107	2	21	0	0	0.418642	1.11796	0.500916	0.777469
107	2	22	1	0	0.715169	0.541684	0.12492	0.450696
107	2	23	0	1	1.1885	0.694832	0.270329	0.380583
107	2	24	1	1	0.47371	0.72869	0.112245	0.716308
107	2	25	0	0	1.41813	0.573826	0.376619	0.607765
107	2	26	0	1	0.606003	1.03778	0.312586	1.03272
107	3	1	0	0	1.04316	0.826574	0.265497	1.12624
107	3	2	1	1	1.1944	0.944422	0.426129	1.11569
107	3	3	NA	NA	0.757176	0.736825	0.623365	0.810832
107	3	4	0	0	1.15255	0.751954	0.337624	0.869718
107	3	5	0	0	0.864129	1.01998	0.305475	0.668152
107	3	6	1	1	1.44738	0.963442	1.41604	0.869245
107	3	7	1	0	0.555034	1.02691	0.356617	1.05485
107	3	8	0	0	1.40111	0.787495	0.213291	0.443559
107	3	9	1	1	0.885863	0.76873	0.436081	0.737803
107	3	10	1	1	0.563937	0.454795	0.158475	0.634633
107	3	11	0	1	1.23431	0.993362	0.113729	1.03937
107	3	12	NA	NA	0.462718	0.72674	0.706581	0.931436
107	3	13	1	0	1.51157	0.799319	0.629783	0.757349
107	3	14	0	0	1.67276	1.03521	0.103484	0.665701
107	3	15	0	0	0.629424	0.61064	0.190232	0.772733
107	3	16	1	1	0.792928	0.872224	0.263406	0.898444
107	3	17	1	1	0.685482	0.731881	0.20913	0.849658
107	3	18	1	0	1.03766	0.750307	0.273412	0.698011
107	3	19	0	0	1.31969	0.679701	0.620973	0.855274
107	3	20	0	0	0.751829	0.873992	0.47531	0.716589
107	3	21	1	1	0.590256	0.587692	0.258142	0.472165
107	3	22	1	0	1.15787	0.5864	0.185406	0.624845
107	3	23	0	1	1.35257	0.697148	1.36475	0.708639
107	3	24	1	0	0.707433	1.25875	1.21502	1.08289
107	3	25	0	0	0.41116	0.75852	0.209242	0.77669
107	3	26	0	1	0.629926	0.627858	0.476185	0.67708
107	4	1	0	0	0.904587	0.594633	0.172204	0.32937
107	4	2	1	1	0.933662	0.821709	0.174124	0.984968
107	4	3	0	1	0.852733	0.674418	0.327464	0.820345
107	4	4	0	0	0.68838	0.992572	0.40167	1.33314
107	4	5	1	1	0.798981	0.672122	0.358584	0.848203
107	4	6	0	0	0.884693	0.773454	0.281948	0.721071
107	4	7	0	0	1.00068	0.809317	0.81336	1.01576
107	4	8	0	0	0.971865	1.07839	0.54024	1.02874
107	4	9	0	0	0.673143	0.554517	0.428841	0.685147
107	4	10	1	0	0.714478	0.614452	0.479479	0.710806
107	4	11	0	1	0.668758	0.507436	0.254677	0.498488
107	4	12	1	1	1.3976	1.06219	1.53782	0.984517
107	4	13	1	0	0.91417	0.961439	1.47048	0.994198
107	4	14	1	0	0.814512	0.527649	0.179029	0.630208
107	4	15	0	0	0.801163	0.640867	0.238954	0.485989
107	4	16	NA	NA	0.85563	0.723881	0.178541	0.661276
107	4	17	NA	NA	0.9523	0.876238	0.298029	0.791656
107	4	18	1	1	0.590305	0.809879	0.116399	0.762659
107	4	19	0	0	1.42991	0.803512	0.396112	0.82883
107	4	20	1	1	0.873463	0.889542	0.337831	0.788251
107	4	21	1	1	1.09661	1.06154	0.509137	0.744529
107	4	22	1	1	0.835767	0.54983	0.181894	0.973893
107	4	23	1	1	0.847233	0.758565	0.206884	0.609318
107	4	24	0	1	0.865462	0.680948	0.259503	0.996585
107	4	25	1	1	0.869747	0.757862	0.235079	0.743524
107	4	26	0	0	1.29247	1.05446	1.25053	1.26764
107	5	1	0	0	0.772988	0.914924	0.311275	0.911771
107	5	2	1	0	1.27031	0.79087	0.266058	0.83752
107	5	3	1	1	0.939699	0.724194	0.231586	0.860307
107	5	4	1	0	1.03743	1.02328	0.879204	0.424926
107	5	5	0	0	0.378887	0.491798	0.154798	0.322428
107	5	6	1	1	0.597632	0.781362	0.31207	0.597699
107	5	7	0	1	1.09849	0.511931	0.191247	0.355087
107	5	8	1	1	1.42905	1.22062	1.35978	0.948714
107	5	9	0	1	0.815111	0.573198	0.254164	0.908348
107	5	10	0	1	0.702561	0.490828	0.311309	0.668336
107	5	11	1	1	1.02186	0.639198	0.16417	0.498999
107	5	12	0	1	0.807353	0.917693	0.429041	0.781851
107	5	13	1	0	0.549776	0.755637	0.355217	0.576871
107	5	14	1	1	1.37772	0.60501	0.193645	0.368388
107	5	15	0	0	1.04335	1.13455	1.81285	0.992497
107	5	16	NA	NA	0.640163	0.801164	0.612786	1.15544
107	5	17	1	0	0.678932	0.63967	0.424706	0.787296
107	5	18	1	0	0.748002	1.13203	0.479415	0.803602
107	5	19	0	0	0.877603	0.618498	0.515501	0.882305
107	5	20	0	1	0.382322	0.6749	0.225352	0.643365
107	5	21	1	1	1.08905	0.815213	0.311623	0.855916
107	5	22	NA	NA	0.465174	0.762727	0.293934	1.12914
107	5	23	1	0	0.512964	0.796406	0.101308	0.581506
107	5	24	0	0	1.58142	0.743551	0.903822	0.823522
107	5	25	0	0	0.89464	0.767644	0.609002	0.697763
107	5	26	0	0	0.784558	0.761571	0.257416	0.567146
107	6	1	1	1	1.0688	0.975267	0.430314	0.841258
107	6	2	1	0	0.998607	1.21043	0.731403	1.07191
107	6	3	1	1	0.895164	1.07589	0.806125	0.862254
107	6	4	NA	NA	1.32413	0.794101	0.459427	0.526606
107	6	5	1	1	1.5684	0.917537	0.638534	0.564933
107	6	6	0	1	0.939341	0.66608	0.129705	0.506746
107	6	7	0	0	0.70998	0.628434	0.353646	0.684982
107	6	8	0	0	1.01803	0.564912	0.374082	1.06241
107	6	9	0	0	1.21708	0.813558	0.311843	1.25302
107	6	10	1	1	1.27159	1.034	0.479468	0.764089
107	6	11	0	1	0.939829	1.12194	0.392314	0.767464
107	6	12	1	0	0.976052	0.815411	0.198149	0.775366
107	6	13	1	0	1.00709	1.02624	0.340602	0.333819
107	6	14	0	1	1.61854	0.9501	1.42575	0.537665
107	6	15	1	1	0.840602	0.771155	0.658717	0.697404
107	6	16	0	1	0.757709	1.06047	1.47663	0.843162
107	6	17	1	1	0.905456	1.15747	0.235609	1.14178
107	6	18	0	0	0.994619	0.732529	0.318071	0.787118
107	6	19	0	0	1.63416	1.21997	1.54877	0.994011
107	6	20	1	1	0.741589	0.573108	0.694735	0.927472
107	6	21	1	1	0.375959	0.548828	0.162906	0.47372
107	6	22	0	1	1.3165	1.01993	0.760009	0.453482
107	6	23	0	0	0.260204	0.744761	0.117321	0.482601
107	6	24	0	1	1.19663	0.532946	0.26855	0.658875
107	6	25	NA	NA	1.08244	0.81925	0.48677	0.74011
107	6	26	1	0	0.561997	0.552719	0.209302	0.813704
108	1	1	0	0	0.724491	0.670152	0.365947	1.10038
108	1	2	1	1	0.400568	0.818465	0.574399	0.525663
108	1	3	1	0	1.11289	0.630343	1.20464	0.623707
108	1	4	0	0	0.778737	0.638387	0.452374	0.894791
108	1	5	0	0	1.19331	0.65519	1.05488	0.716197
108	1	6	NA	NA	0.753222	0.685896	0.538809	0.779967
108	1	7	1	0	0.532101	0.900254	0.757486	0.986963
108	1	8	0	0	0.488552	0.729175	0.354843	1.11971
108	1	9	1	1	0.522271	0.911678	0.951955	1.2778
108	1	10	1	1	0.58676	0.9096	0.182601	0.777692
108	1	11	1	1	0.974069	0.71209	0.573696	0.669838
108	1	12	0	0	1.09945	0.959246	0.640734	0.618003
108	1	13	1	0	0.552216	0.728071	0.31793	1.19939
108	1	14	0	0	1.13192	0.893542	0.969436	0.901869
108	1	15	1	1	1.23387	0.81306	0.938427	0.766633
108	1	16	1	0	1.22071	0.667022	0.255348	0.826481
108	1	17	NA	NA	0.873857	0.789357	0.569542	0.764104
108	1	18	0	0	0.890045	0.923027	1.30527	0.748436
108	1	19	0	0	1.00686	0.964189	0.625834	0.64783
108	1	20	0	1	1.49318	1.24391	0.298029	0.399391
108	1	21	1	0	1.21699	0.892503	0.421414	0.869246
108	1	22	1	1	0.397285	0.586577	0.557477	0.75801
108	1	23	0	0	0.697281	0.580229	1.22856	0.910012
108	1	24	1	1	0.884922	0.764139	0.628505	0.45899
108	1	25	0	1	0.901255	0.799573	0.831063	0.64789
108	1	26	0	0	1.60026	1.19811	1.09489	0.370945
108	2	1	0	0	1.09907	0.507923	0.690989	1.2201
108	2	2	1	1	1.01587	0.644856	0.149981	0.716621
108	2	3	1	1	1.24433	0.729782	0.843626	0.478272
108	2	4	1	1	0.934163	0.919216	0.296685	1.05678
108	2	5	1	1	0.800668	0.569628	0.186633	0.521492
108	2	6	1	1	1.0597	1.12781	0.619203	1.25927
108	2	7	0	0	0.540572	1.11893	1.28437	0.570511
108	2	8	0	0	1.14966	0.887967	1.25362	0.683309
108	2	9	0	0	1.07017	1.18797	0.297879	0.825645
108	2	10	NA	NA	1.19389	1.24259	0.82006	0.95517
108	2	11	1	1	0.800745	0.436741	0.632618	0.469347
108	2	12	0	1	0.676859	0.902179	0.219576	0.395627
108	2	13	1	0	0.632595	0.806673	0.313485	0.718234
108	2	14	0	NA	0.89453	0.917174	1.05602	1.36758
108	2	15	NA	NA	1.1017	1.25254	1.12365	1.18378
108	2	16	0	1	1.08169	0.841506	0.78724	0.533235
108	2	17	1	1	0.865213	0.996071	0.29114	1.16258
108	2	18	1	1	1.25756	0.84716	1.28461	1.3122
108	2	19	1	1	0.661513	0.737735	0.271751	1.21669
108	2	20	0	0	0.883965	1.21534	0.939619	1.47526
108	2	21	0	0	1.21567	1.28768	0.611419	0.36603
108	2	22	1	1	0.598438	0.506663	0.408039	0.657419
108	2	23	0	0	0.947966	0.722183	0.323329	0.920864
108	2	24	1	0	0.328048	0.479329	0.199505	0.691038
108	2	25	0	1	0.517751	0.71874	0.129172	0.293591
108	2	26	0	0	0.704607	0.957135	0.501748	0.34684
108	3	1	0	1	1.13979	1.30965	0.49219	0.490974
108	3	2	1	1	0.932143	1.18467	0.679048	1.11074
108	3	3	NA	NA	1.12656	0.763081	1.15526	1.30959
108	3	4	0	0	1.46201	0.950891	0.354172	0.40875
108	3	5	0	0	0.786787	1.04045	0.375432	0.486151
108	3	6	1	1	0.861538	0.767126	1.16712	0.671866
108	3	7	1	0	1.6103	1.30429	0.718718	0.574955
108	3	8	0	0	0.616638	0.548309	0.345815	0.850984
108	3	9	1	1	0.6297	1.01826	1.00909	0.628534
108	3	10	1	NA	0.948266	1.1083	0.279862	1.15486
108	3	11	0	1	0.559913	0.491017	0.930991	1.71839
108	3	12	NA	NA	1.09198	0.84538	1.36214	1.40284
108	3	13	1	0	1.32757	0.761827	0.451423	0.285836
108	3	14	0	1	0.620938	1.03331	0.703993	1.16851
108	3	15	0	1	1.07282	1.18457	1.70367	1.19571
108	3	16	1	0	1.14158	1.16644	0.69281	1.09636
108	3	17	1	NA	1.49726	0.801717	0.413162	1.30456
108	3	18	1	0	1.23453	0.64502	1.53564	1.65951
108	3	19	0	0	1.38713	1.2635	1.54244	1.36677
108	3	20	0	1	1.02813	1.28093	0.656918	1.43498
108	3	21	1	0	1.17959	0.707512	1.21772	0.616003
108	3	22	1	0	1.11237	0.726728	1.31921	0.790398
108	3	23	0	0	1.03505	0.960955	1.11978	0.45929
108	3	24	1	1	1.26655	1.13666	1.67311	1.34165
108	3	25	0	1	0.871376	0.667665	0.500715	0.475974
108	3	26	0	0	0.994444	0.931773	0.962865	0.553649
108	4	1	0	1	1.26203	0.731418	0.185291	0.294569
108	4	2	1	1	1.09577	0.727312	0.523007	0.655508
108	4	3	0	1	0.541348	0.621822	1.39413	1.43397
108	4	4	0	1	1.13208	0.849963	0.423919	1.02594
108	4	5	1	1	0.461542	0.676905	0.875749	0.851937
108	4	6	0	1	1.32116	0.496439	0.908006	0.572877
108	4	7	0	0	0.700831	0.747945	0.999902	1.31771
108	4	8	0	1	1.14096	0.814496	0.49969	0.560188
108	4	9	0	0	1.28856	1.07101	1.37754	0.460996
108	4	10	1	1	0.407184	0.959116	0.379973	1.60135
108	4	11	0	0	1.21699	0.870032	0.442522	1.43962
108	4	12	1	0	0.611917	0.706863	0.205761	0.579268
108	4	13	1	1	0.435488	0.560211	0.278237	0.763811
108	4	14	1	0	0.965528	0.624273	0.901526	0.430083
108	4	15	0	1	0.971079	0.668675	0.32637	0.966239
108	4	16	NA	NA	0.846846	0.645073	0.321503	1.24285
108	4	17	NA	NA	0.898638	0.807769	0.565505	1.34262
108	4	18	1	0	0.567172	0.852226	0.223127	0.456591
108	4	19	0	0	1.1809	0.870906	0.627343	0.689637
108	4	20	1	0	1.42904	0.955145	0.531562	0.898215
108	4	21	1	1	0.678591	0.677011	0.533357	0.682887
108	4	22	1	0	1.06971	1.19856	0.983991	0.41339
108	4	23	1	0	0.777995	0.827043	1.17306	0.36147
108	4	24	0	0	0.73269	0.898944	0.359629	0.569907
108	4	25	1	0	0.945323	0.984543	1.10118	0.435034
108	4	26	0	0	1.38163	0.570058	0.223784	0.379962
108	5	1	0	0	0.45301	0.742382	0.931502	1.39609
108	5	2	1	0	0.95031	0.756481	0.203081	1.1302
108	5	3	1	1	1.07331	0.568462	0.964594	0.350523
108	5	4	1	1	0.728768	0.567771	0.385263	0.590972
108	5	5	0	1	1.12844	0.598123	0.646731	0.330486
108	5	6	1	0	1.08097	1.18863	1.02558	1.42049
108	5	7	0	0	0.69033	0.768214	0.973536	1.47382
108	5	8	1	1	0.618149	0.712877	1.11717	1.37699
108	5	9	0	0	0.940605	1.10624	1.46202	1.63602
108	5	10	0	1	0.890461	0.77531	0.401414	0.722744
108	5	11	1	1	0.425388	0.548027	0.237708	1.55935
108	5	12	0	1	0.868095	1.02985	0.183276	0.417683
108	5	13	1	1	0.987679	0.674442	0.357401	0.80412
108	5	14	1	1	0.755335	0.696786	0.469827	1.27207
108	5	15	0	1	0.701953	0.555938	0.474822	0.871599
108	5	16	NA	NA	1.03865	1.34619	1.65061	0.654114
108	5	17	1	1	0.806624	0.707611	0.789608	1.45688
108	5	18	1	1	0.461433	0.835893	0.432883	0.726843
108	5	19	0	0	1.12942	0.946806	0.751012	0.29867
108	5	20	0	0	0.83473	1.06007	1.09448	0.461558
108	5	21	1	1	0.878247	0.903535	0.41798	0.3163
108	5	22	NA	NA	1.27314	1.23765	1.67503	0.359289
108	5	23	1	1	0.692325	0.902629	1.17767	1.62661
108	5	24	0	1	0.876293	1.04361	0.568956	0.490886
108	5	25	0	0	0.647376	0.820325	0.287287	0.938455
108	5	26	0	1	0.489593	0.829822	0.146563	0.414419
108	6	1	1	1	1.07004	0.837435	1.34357	0.657868
108	6	2	1	0	0.961824	0.996889	1.70387	0.360928
108	6	3	1	1	1.52818	0.751164	1.39955	0.655019
108	6	4	NA	NA	0.600579	0.769107	0.759652	1.50633
108	6	5	1	1	1.20687	0.858964	0.703748	0.856251
108	6	6	0	1	0.675462	0.784019	0.832909	0.94923
108	6	7	0	0	0.612172	0.764466	0.151443	1.43339
108	6	8	0	1	0.447952	0.774868	0.202201	1.4056
108	6	9	0	1	0.741201	1.01078	1.28998	1.63514
108	6	10	1	0	0.778414	0.568635	0.675825	1.40025
108	6	11	0	1	0.285924	0.608071	0.235247	1.4628
108	6	12	1	1	1.43107	0.986184	1.51001	0.406266
108	6	13	1	1	1.46105	1.11965	0.74112	0.48607
108	6	14	0	1	0.505117	0.581003	0.516825	1.28396
108	6	15	1	1	1.02389	0.81992	0.75084	0.701237
108	6	16	0	1	0.445944	0.681592	0.214183	0.802249
108	6	17	1	0	0.758415	0.604332	0.561874	1.08187
108	6	18	0	1	1.27699	0.884415	1.70377	1.35789
108	6	19	0	0	0.601093	1.08165	0.703876	1.59446
108	6	20	1	1	1.67884	1.1497	1.1574	0.306015
108	6	21	1	1	0.936605	1.01304	0.468768	0.46675
108	6	22	0	1	1.17582	0.893633	1.33104	1.59909
108	6	23	0	0	0.474524	0.976171	0.676126	1.53328
108	6	24	0	1	1.24483	0.978024	0.57815	0.513966
108	6	25	NA	NA	0.770686	1.15008	1.13098	1.46664
108	6	26	1	1	0.850261	0.946362	0.733803	1.45682
109	1	1	0	0	1.16565	0.931559	0.652705	0.56288
109	1	2	1	0	1.22104	0.798257	0.811804	0.91643
109	1	3	1	0	1.20973	0.822825	1.25026	0.416793
109	1	4	0	1	0.852562	1.05973	0.500388	1.36556
109	1	5	0	0	1.04419	0.797171	0.771926	1.52871
109	1	6	NA	NA	1.11017	1.18445	1.25174	1.14306
109	1	7	1	0	0.951034	0.946704	0.55093	1.05866
109	1	8	0	0	0.900388	0.800335	0.719062	0.64541
109	1	9	1	0	0.448177	1.00429	1.26922	0.381847
109	1	10	1	1	1.05142	0.840657	1.02296	0.35353
109	1	11	1	0	0.826908	0.914434	1.16795	0.786618
109	1	12	0	0	0.954967	0.955631	0.354479	0.611984
109	1	13	1	0	1.0018	0.906456	0.852349	0.315778
109	1	14	0	1	1.01467	0.979928	1.19709	1.17506
109	1	15	1	1	0.706719	1.02761	0.800008	0.695489
109	1	16	1	0	0.766268	0.913711	0.417963	0.732829
109	1	17	NA	NA	1.12722	1.14465	1.53334	0.954757
109	1	18	0	0	0.733024	0.88342	0.723545	0.461064
109	1	19	0	0	0.703869	0.940911	0.909138	1.25564
109	1	20	0	0	0.989064	0.983394	1.18211	0.357184
109	1	21	1	0	1.14977	1.07219	0.379473	1.10482
109	1	22	1	0	1.26131	0.792406	1.00342	0.898072
109	1	23	0	0	1.031	0.936253	1.20102	0.767101
109	1	24	1	1	1.35842	1.04629	0.814008	0.962304
109	1	25	0	0	1.32373	0.834123	0.834195	1.35311
109	1	26	0	0	0.964193	1.00252	0.409953	0.729159
109	2	1	0	0	0.934851	0.969197	0.760875	0.563428
109	2	2	1	0	1.17795	1.1654	0.640465	1.13454
109	2	3	1	0	1.03419	0.773049	0.587983	1.00509
109	2	4	1	1	1.28826	0.834504	0.472106	0.400568
109	2	5	1	0	1.0901	0.868697	0.640918	0.672347
109	2	6	1	1	1.39625	1.14655	0.828437	0.826658
109	2	7	0	0	1.41142	0.720392	1.10575	1.04253
109	2	8	0	0	0.784025	1.17871	0.776692	1.16785
109	2	9	0	0	0.844748	0.7067	0.929985	1.04932
109	2	10	NA	NA	1.20148	1.27456	1.3043	0.545679
109	2	11	1	NA	0.619197	1.04563	0.636707	0.841653
109	2	12	0	0	0.737385	1.15809	0.74239	0.839845
109	2	13	1	0	1.0752	1.33411	0.859855	0.84713
109	2	14	0	1	1.11561	1.06135	0.587986	0.516717
109	2	15	NA	0	1.13808	1.34805	1.23016	0.538726
109	2	16	0	0	1.04337	0.848059	0.669805	1.31317
109	2	17	1	1	0.953466	0.774069	0.475413	1.26861
109	2	18	1	1	0.631959	1.28265	0.783445	0.40567
109	2	19	1	0	1.21646	0.749706	0.786805	0.828703
109	2	20	0	0	0.810418	0.836552	0.753387	0.847265
109	2	21	0	0	0.811625	1.08897	1.12196	0.59333
109	2	22	1	0	1.14934	1.05964	0.999215	1.14831
109	2	23	0	0	0.986393	1.05714	0.657354	1.34046
109	2	24	1	0	1.16573	0.935431	0.909576	0.459269
109	2	25	0	0	0.902745	1.17646	1.49524	0.530418
109	2	26	0	0	0.569896	1.21075	0.759554	0.521397
109	3	1	0	0	1.28362	0.919476	1.01706	1.22255
109	3	2	1	0	0.984566	1.23557	1.13369	0.837437
109	3	3	NA	NA	0.815133	1.00248	1.17135	0.972519
109	3	4	0	0	0.893792	0.908077	1.15536	1.04942
109	3	5	0	0	0.862053	0.919265	1.12095	0.706263
109	3	6	1	0	1.52214	0.836025	0.276433	0.9543
109	3	7	1	0	1.37403	0.814156	0.265679	1.15184
109	3	8	0	0	1.06697	0.798263	1.36689	0.884376
109	3	9	1	0	0.797171	0.953467	0.792375	1.04339
109	3	10	1	1	0.965093	1.09351	1.15297	0.935203
109	3	11	0	0	0.85131	0.966919	0.643189	0.69199
109	3	12	NA	NA	0.778405	1.03467	0.69644	0.870668
109	3	13	1	0	1.23267	1.03083	1.09785	0.891166
109	3	14	0	0	0.937194	0.9194	1.52038	1.07359
109	3	15	0	0	1.30215	0.907984	0.513503	1.15862
109	3	16	1	0	0.981204	0.860356	0.77581	0.887668
109	3	17	1	1	0.865459	1.17233	1.23284	1.20043
109	3	18	1	0	1.09016	0.947803	1.26307	0.621357
109	3	19	0	0	1.04427	1.15353	1.10405	0.751636
109	3	20	0	0	1.11121	1.15028	1.5811	1.03541
109	3	21	1	0	1.19362	0.98598	1.32005	1.17796
109	3	22	1	0	0.733501	1.06356	0.702858	0.830694
109	3	23	0	0	0.729269	0.861765	0.241767	0.869027
109	3	24	1	0	0.657476	1.23555	1.65512	0.798417
109	3	25	0	1	0.733735	1.07566	1.50201	1.01537
109	3	26	0	0	1.2107	0.948205	0.729079	1.03718
109	4	1	0	1	1.50712	1.06872	0.776943	1.05416
109	4	2	1	1	1.41993	0.775535	1.06414	0.901137
109	4	3	0	1	1.55629	1.35845	1.00262	1.07588
109	4	4	0	1	1.05168	1.06258	1.26509	0.902235
109	4	5	1	0	0.909891	0.764373	1.01488	0.804631
109	4	6	0	0	0.95909	1.05837	0.674792	1.01407
109	4	7	0	0	1.13469	1.01398	0.521463	1.00068
109	4	8	0	0	0.755847	0.624768	0.448156	1.11232
109	4	9	0	0	1.1255	0.961838	0.75047	1.29183
109	4	10	1	0	0.855686	1.07955	1.0314	1.21486
109	4	11	0	0	1.25817	0.807257	1.58007	0.5493
109	4	12	1	0	0.729258	1.34068	0.897033	0.989838
109	4	13	1	0	1.00659	0.899354	0.553821	0.76434
109	4	14	1	1	1.17203	0.983839	0.720434	1.45459
109	4	15	0	0	1.08634	0.893276	0.857652	0.391194
109	4	16	NA	NA	0.761861	1.02784	0.698159	1.26936
109	4	17	NA	NA	0.744806	0.97539	0.727266	0.900601
109	4	18	1	1	1.07834	1.00497	0.8498	0.389043
109	4	19	0	0	1.30628	0.947659	1.20243	0.597449
109	4	20	1	1	1.34176	1.27286	0.765245	1.16497
109	4	21	1	1	0.872528	0.967555	0.885527	1.33763
109	4	22	1	1	1.47892	1.07181	0.976442	1.11769
109	4	23	1	0	1.49596	1.04451	0.644138	1.16648
109	4	24	0	1	0.911442	1.24745	0.79676	0.863739
109	4	25	1	0	0.762688	0.89298	0.780772	0.827328
109	4	26	0	1	1.40762	0.958659	0.570914	0.461251
109	5	1	0	1	0.676752	0.839939	0.576534	0.998323
109	5	2	1	0	0.887586	0.913408	1.03992	0.49308
109	5	3	1	0	0.756389	1.12687	1.05772	0.776906
109	5	4	1	1	1.2787	1.18488	0.975134	1.2298
109	5	5	0	NA	1.3004	1.02592	1.09965	0.640159
109	5	6	1	0	1.03512	1.05668	0.771419	1.57446
109	5	7	0	0	0.866838	0.968909	0.912488	1.31151
109	5	8	1	0	0.876109	0.961253	1.16063	0.54021
109	5	9	0	0	1.00453	1.05511	0.870765	1.54319
109	5	10	0	1	1.44511	0.96745	1.02264	0.508723
109	5	11	1	1	0.954114	0.944239	0.844936	1.03568
109	5	12	0	0	1.27069	1.13579	0.948714	1.34931
109	5	13	1	0	0.727684	0.841961	1.00078	0.453792
109	5	14	1	0	0.888899	0.897718	1.08951	0.929243
109	5	15	0	0	1.31479	0.943159	0.882411	1.17925
109	5	16	NA	NA	0.942402	1.10701	1.01638	0.630822
109	5	17	1	0	1.26082	0.863959	0.649925	1.11838
109	5	18	1	1	0.978661	0.983868	0.828731	0.783593
109	5	19	0	0	1.13753	0.890822	1.02239	0.935487
109	5	20	0	0	1.08127	0.958604	1.03196	0.907475
109	5	21	1	1	1.19556	0.924306	0.732066	1.34021
109	5	22	NA	NA	0.99212	1.13868	1.15356	0.397871
109	5	23	1	1	0.992409	0.879236	0.839473	0.612324
109	5	24	0	0	1.10691	0.802628	0.919344	1.24858
109	5	25	0	0	0.629334	1.13	1.15991	1.00371
109	5	26	0	1	1.25806	1.17887	0.667045	0.854831
109	6	1	1	1	1.16168	0.927582	0.867739	1.18599
109	6	2	1	0	1.33959	0.940018	0.969695	1.32416
109	6	3	1	1	1.08376	1.06451	1.27027	1.04295
109	6	4	NA	NA	1.34961	0.910313	0.852589	1.1381
109	6	5	1	0	1.45585	1.05334	0.914789	0.766042
109	6	6	0	0	0.940053	1.19884	0.809402	0.734596
109	6	7	0	0	1.00107	1.24203	1.51836	1.14694
109	6	8	0	1	0.829384	0.874342	0.804371	0.566908
109	6	9	0	NA	1.13767	0.962656	0.793628	0.538006
109	6	10	1	0	0.973095	1.26589	0.841138	0.763434
109	6	11	0	1	1.08807	0.970912	0.904121	1.21815
109	6	12	1	1	1.40236	1.08343	1.0871	1.08301
109	6	13	1	0	0.676911	0.9345	0.288053	0.292989
109	6	14	0	0	1.39781	1.189	0.629427	1.01861
109	6	15	1	NA	1.05918	1.09703	0.892383	0.826015
109	6	16	0	1	0.99621	1.06486	1.09902	0.630386
109	6	17	1	0	0.779422	1.12104	1.39385	0.462754
109	6	18	0	1	1.05977	0.834586	0.610206	0.717531
109	6	19	0	0	0.84753	0.712247	0.798105	0.410996
109	6	20	1	1	0.831502	0.993801	1.26543	0.728726
109	6	21	1	1	1.20524	0.915537	0.930469	0.589533
109	6	22	0	1	0.960554	1.07493	0.955585	1.29029
109	6	23	0	0	0.994981	1.0217	0.928344	1.35481
109	6	24	0	0	1.2908	0.868849	0.684416	0.803905
109	6	25	NA	NA	1.31798	0.820943	0.879832	1.05625
109	6	26	1	1	0.510714	0.791208	0.828992	0.646326
111	1	1	0	0	1.3627	0.635214	0.827467	1.0401
111	1	2	1	0	0.674843	0.658014	0.770141	0.815079
111	1	3	1	0	0.883629	0.863393	0.550753	0.784825
111	1	4	0	0	1.31159	1.27748	1.1771	0.730742
111	1	5	0	0	0.768861	0.65698	1.44306	1.43198
111	1	6	NA	NA	0.937771	0.814845	0.377748	0.799783
111	1	7	1	1	0.905335	0.650127	0.593932	0.85987
111	1	8	0	0	0.899877	0.540337	0.846503	0.87465
111	1	9	1	0	0.88711	0.531112	1.11046	1.22846
111	1	10	1	1	1.58964	1.05433	1.40797	1.15262
111	1	11	1	0	0.74077	0.667313	0.890246	1.06134
111	1	12	0	0	0.743585	0.567701	0.426067	1.03526
111	1	13	1	0	1.40354	0.454226	0.73879	1.20839
111	1	14	0	0	0.878333	0.687201	0.84766	1.00432
111	1	15	1	0	0.930654	0.542158	0.293643	1.02048
111	1	16	1	1	0.825152	0.36963	0.790677	0.664335
111	1	17	NA	NA	0.868885	0.668875	0.415053	0.594874
111	1	18	0	0	1.0491	0.666675	0.359949	0.827172
111	1	19	0	1	0.926923	0.542095	0.851218	1.10952
111	1	20	0	0	0.703553	0.658169	0.704816	1.07108
111	1	21	1	1	0.927242	0.387758	0.667426	0.636312
111	1	22	1	1	1.0932	0.354052	0.76896	0.558968
111	1	23	0	0	1.21812	0.646289	0.734404	1.02924
111	1	24	1	0	0.941225	0.518657	1.08719	0.81608
111	1	25	0	NA	0.756222	0.528523	0.435145	0.529805
111	1	26	0	0	0.912072	0.868336	1.14568	1.38916
111	2	1	0	0	0.623309	0.385857	0.311145	0.55596
111	2	2	1	1	1.15614	0.957351	0.72973	0.691889
111	2	3	1	0	0.754418	0.455164	0.488723	0.7206
111	2	4	1	1	0.965586	0.676001	1.07094	1.05405
111	2	5	1	0	1.21622	0.986245	0.566592	1.05791
111	2	6	1	1	1.10991	1.09935	0.59618	0.914274
111	2	7	0	0	1.10171	0.852689	0.431269	0.730793
111	2	8	0	0	0.756894	0.666367	0.32223	0.814991
111	2	9	0	0	1.17346	0.879986	0.723011	0.819744
111	2	10	NA	NA	1.54131	0.662484	0.767093	0.524986
111	2	11	1	0	0.926338	1.10322	0.584102	1.11283
111	2	12	0	1	0.607547	0.361156	0.348236	0.294801
111	2	13	1	0	0.38455	0.478145	0.321777	0.563547
111	2	14	0	NA	0.720061	0.583019	0.600135	0.481012
111	2	15	NA	NA	1.51754	0.648597	1.4445	0.978896
111	2	16	0	0	0.731215	0.290943	0.842202	0.6729
111	2	17	1	0	1.19084	0.977985	1.06786	0.728065
111	2	18	1	0	1.06694	0.768211	0.845327	1.0665
111	2	19	1	0	0.344454	0.276615	0.305247	0.557875
111	2	20	0	0	0.531251	0.528438	1.42367	0.794029
111	2	21	0	0	1.28438	0.776117	1.08862	1.15911
111	2	22	1	0	0.751689	0.723953	0.424621	0.494554
111	2	23	0	0	0.281737	0.273111	0.309719	0.328371
111	2	24	1	0	0.577104	0.428907	0.544435	0.605851
111	2	25	0	1	0.52858	0.892151	1.06392	0.794452
111	2	26	0	NA	1.26232	0.688935	0.591077	0.592535
111	3	1	0	0	0.825537	0.454616	0.429909	0.843133
111	3	2	1	0	1.02657	0.538885	0.440647	0.95488
111	3	3	NA	NA	1.39994	0.753313	0.797281	0.778985
111	3	4	0	0	0.839617	0.555016	0.471135	0.845212
111	3	5	0	0	1.3688	0.467061	0.380636	0.616038
111	3	6	1	1	0.64748	0.643454	0.507425	0.616944
111	3	7	1	0	0.415591	0.643151	0.648974	0.792003
111	3	8	0	1	0.642598	0.647856	0.862577	1.0167
111	3	9	1	0	0.495323	0.339284	0.312416	0.803457
111	3	10	1	0	0.609612	0.231319	0.342713	0.519791
111	3	11	0	0	0.695356	0.471349	0.986694	1.36148
111	3	12	NA	NA	1.44713	0.81584	1.06225	0.913026
111	3	13	1	0	1.04101	0.802575	0.592311	1.26878
111	3	14	0	1	1.06257	0.862722	0.724377	0.876435
111	3	15	0	0	0.649114	0.380888	0.232539	0.704171
111	3	16	1	1	1.31011	0.980151	1.2437	1.10182
111	3	17	1	0	0.934839	0.634652	0.235078	0.782595
111	3	18	1	0	0.807335	0.560563	0.888653	0.937816
111	3	19	0	1	0.372544	0.456639	0.675535	0.678515
111	3	20	0	0	0.8057	0.342832	1.00096	0.578292
111	3	21	1	1	1.40557	0.767593	0.495222	0.801453
111	3	22	1	1	0.779155	0.407281	0.503527	0.250123
111	3	23	0	0	0.762134	0.511624	0.359792	0.297814
111	3	24	1	0	0.758207	0.577704	0.544594	0.779438
111	3	25	0	0	1.30562	0.476866	0.675926	0.682039
111	3	26	0	0	0.840815	1.00635	0.659818	1.16062
111	4	1	0	1	1.17154	1.1557	0.465222	0.851622
111	4	2	1	1	0.415454	0.371916	0.448647	0.38999
111	4	3	0	1	1.43368	0.706994	1.07639	0.491966
111	4	4	0	0	0.49226	0.519803	1.34401	0.472958
111	4	5	1	0	0.859735	0.634633	0.985214	0.88263
111	4	6	0	0	0.855536	0.666907	1.38966	0.510379
111	4	7	0	0	0.78492	0.560364	0.715207	1.34802
111	4	8	0	0	1.496	1.01478	0.398782	0.568117
111	4	9	0	1	0.856831	0.300721	0.824824	0.338263
111	4	10	1	1	0.699039	0.45202	0.261418	0.674082
111	4	11	0	0	0.897304	0.395195	0.433278	0.959232
111	4	12	1	1	0.552912	0.478754	0.414093	0.848103
111	4	13	1	1	1.20542	0.824204	1.09437	0.753605
111	4	14	1	1	1.03098	0.898737	1.05215	0.644275
111	4	15	0	1	0.753287	0.27129	0.559165	0.495488
111	4	16	NA	NA	1.03166	0.785177	1.33356	0.830593
111	4	17	NA	NA	1.29317	0.928785	1.30786	0.685453
111	4	18	1	0	1.21144	0.65042	0.600447	0.702896
111	4	19	0	0	0.969941	0.273612	0.223275	0.907521
111	4	20	1	1	0.620025	0.362135	0.159015	0.401878
111	4	21	1	1	0.616542	0.463141	0.910246	0.750588
111	4	22	1	1	1.0102	0.316459	0.326048	0.613036
111	4	23	1	1	0.697471	0.826703	0.405743	0.91319
111	4	24	0	1	1.24162	0.560832	0.323104	0.686169
111	4	25	1	0	0.743544	0.560162	0.663256	1.4186
111	4	26	0	0	1.0039	0.715246	0.301642	1.14625
111	5	1	0	0	0.69147	0.763345	0.792208	0.815328
111	5	2	1	0	0.481391	0.364629	0.479346	0.543884
111	5	3	1	0	0.910352	0.463305	0.562075	0.833071
111	5	4	1	1	0.798621	0.564796	0.395651	0.534292
111	5	5	0	1	1.29808	0.659056	0.805665	0.823685
111	5	6	1	0	0.458023	0.410437	0.264187	0.314693
111	5	7	0	0	0.486142	0.560953	0.586361	0.303901
111	5	8	1	0	0.947038	0.507708	0.371158	0.485696
111	5	9	0	1	1.18605	0.774368	1.40021	0.745183
111	5	10	0	1	0.853928	0.656573	0.615297	0.708416
111	5	11	1	0	0.719619	0.704629	0.837826	0.563956
111	5	12	0	0	1.21411	0.887616	0.982208	0.708389
111	5	13	1	1	0.726149	0.538768	0.368963	0.627229
111	5	14	1	0	0.723441	0.62418	0.826417	0.665004
111	5	15	0	0	0.654612	0.344515	0.412023	0.602534
111	5	16	NA	NA	0.594235	0.842849	0.967749	0.48726
111	5	17	1	1	0.919518	0.670873	0.171583	0.633824
111	5	18	1	0	1.11864	1.1132	0.600414	0.476566
111	5	19	0	0	0.964906	0.860804	1.20151	0.427925
111	5	20	0	1	0.714583	0.529674	0.576471	0.464632
111	5	21	1	1	0.625821	0.435976	0.307087	0.63496
111	5	22	NA	NA	0.622044	0.87897	1.13608	0.648788
111	5	23	1	0	0.59287	0.549375	1.00856	0.490187
111	5	24	0	0	0.822533	0.242251	0.341381	0.538906
111	5	25	0	0	0.891565	0.612818	0.86935	0.795533
111	5	26	0	1	0.863213	0.631755	1.16418	0.502147
111	6	1	1	1	1.03185	0.499046	0.758121	0.667642
111	6	2	1	0	0.606824	0.450353	0.621133	0.415374
111	6	3	1	0	1.63118	1.35608	1.63503	1.36183
111	6	4	NA	NA	0.663089	0.372841	0.79573	0.462202
111	6	5	1	1	0.715414	0.372485	0.632442	0.344376
111	6	6	0	1	0.687214	0.288069	0.359415	0.34352
111	6	7	0	0	1.01802	0.491368	0.491229	0.393567
111	6	8	0	0	0.985819	0.507227	1.01502	0.808837
111	6	9	0	0	0.988981	0.447526	0.821606	1.0273
111	6	10	1	1	1.24421	0.962103	0.873715	0.933043
111	6	11	0	0	1.39909	1.04065	0.841419	0.93723
111	6	12	1	1	1.05958	0.969659	0.989333	1.17702
111	6	13	1	0	0.749606	0.570366	0.805399	0.520178
111	6	14	0	0	1.00364	0.653532	0.366838	0.579977
111	6	15	1	1	0.813972	0.516617	0.269221	0.891659
111	6	16	0	0	0.841511	0.617534	0.33922	1.03936
111	6	17	1	1	0.972764	0.488016	0.314665	0.720095
111	6	18	0	0	1.15356	1.29672	1.33803	1.40441
111	6	19	0	1	1.20463	0.651164	0.780903	0.763936
111	6	20	1	1	0.730611	0.580803	0.30775	1.00958
111	6	21	1	0	0.618817	0.772763	0.408426	1.17743
111	6	22	0	0	0.511302	0.705648	0.225889	0.72121
111	6	23	0	0	0.651974	0.714761	0.461889	0.813798
111	6	24	0	0	1.35784	0.734158	1.11247	0.914089
111	6	25	NA	NA	0.974378	0.403318	0.787244	0.527658
111	6	26	1	1	1.07352	0.712833	1.27731	0.724246
112	1	1	0	0	0.497253	0.952857	0.306142	0.586991
112	1	2	1	0	1.20358	0.856018	0.691835	0.831306
112	1	3	1	1	1.12144	0.921376	0.652636	0.902643
112	1	4	0	0	1.21803	1.09933	0.490748	0.832577
112	1	5	0	0	0.599017	1.00082	1.07399	1.01082
112	1	6	NA	NA	0.901137	1.15795	1.14565	0.981407
112	1	7	1	1	0.611649	0.794059	0.655077	0.921045
112	1	8	0	0	0.633117	0.773043	0.530451	0.718479
112	1	9	1	0	1.17158	0.764314	0.495948	0.72481
112	1	10	1	0	0.834149	0.400131	0.479199	0.697903
112	1	11	1	1	0.686501	0.406868	0.333329	0.818114
112	1	12	0	0	0.707185	0.547646	0.317751	0.797322
112	1	13	1	1	0.444436	0.799401	0.685486	0.442867
112	1	14	0	1	0.568456	0.572168	0.421353	0.571324
112	1	15	1	1	1.298	0.989005	1.00693	0.555131
112	1	16	1	1	0.701764	0.636182	0.401919	0.789784
112	1	17	NA	NA	0.950454	1.0741	1.12734	0.896919
112	1	18	0	0	0.869707	0.406452	1.05955	0.673477
112	1	19	0	1	0.483577	0.601707	1.13236	0.950906
112	1	20	0	1	0.668336	0.638781	0.819516	0.717423
112	1	21	1	0	1.36511	0.77221	0.62433	1.0176
112	1	22	1	0	0.837543	0.707805	0.58791	1.11833
112	1	23	0	0	1.01563	0.945033	0.917626	1.08874
112	1	24	1	0	0.50822	0.869599	1.50962	1.10579
112	1	25	0	1	1.2533	0.621598	1.47954	1.09651
112	1	26	0	0	0.573235	0.436532	0.552525	0.742469
112	2	1	0	0	0.673982	0.54462	0.338881	0.641596
112	2	2	1	1	1.34217	0.45237	0.954616	0.571313
112	2	3	1	1	0.845913	0.383939	0.69542	0.704419
112	2	4	1	1	0.641275	0.711248	0.805044	0.823761
112	2	5	1	1	0.947836	0.739494	0.385467	0.719101
112	2	6	1	0	0.952985	0.758331	0.287106	0.41184
112	2	7	0	1	1.34398	1.24904	0.603252	1.11705
112	2	8	0	0	1.24648	0.869439	0.530674	1.17022
112	2	9	0	1	0.733734	0.466426	0.57741	1.26308
112	2	10	NA	NA	1.02265	0.736493	1.01892	1.2645
112	2	11	1	NA	0.701064	0.45208	0.539503	0.934761
112	2	12	0	1	0.768082	0.5448	1.25346	1.1773
112	2	13	1	1	0.984976	0.61474	0.504539	0.93652
112	2	14	0	0	0.857935	1.0361	1.2049	0.84715
112	2	15	NA	0	0.838891	0.70082	0.872011	1.31019
112	2	16	0	0	1.08065	1.06853	1.52888	0.690012
112	2	17	1	0	0.943786	0.9038	0.673529	1.45034
112	2	18	1	0	1.21521	0.972211	0.551296	0.989631
112	2	19	1	1	0.816045	1.02714	0.532996	0.873765
112	2	20	0	0	0.72844	0.542184	0.60898	0.557471
112	2	21	0	1	0.915046	1.20035	0.595259	1.16227
112	2	22	1	0	0.933104	0.895317	0.915536	0.560955
112	2	23	0	1	0.861951	0.66501	0.775803	0.540073
112	2	24	1	1	0.69001	0.719278	0.699687	1.40009
112	2	25	0	0	1.05181	0.91878	1.30892	0.750022
112	2	26	0	0	1.19984	0.579313	0.409506	0.574051
112	3	1	0	0	0.690873	0.681884	1.09295	0.76852
112	3	2	1	0	1.04149	0.538785	0.858203	0.894709
112	3	3	NA	NA	1.34574	1.22852	0.43419	0.956721
112	3	4	0	1	1.06952	0.898477	1.04992	1.18918
112	3	5	0	0	0.645072	0.660914	0.448111	0.700792
112	3	6	1	1	0.56001	0.715777	0.349766	0.951004
112	3	7	1	1	1.08376	0.990986	0.440422	1.25713
112	3	8	0	0	1.13595	0.902077	0.941971	1.24431
112	3	9	1	1	0.847049	0.589398	0.726245	0.983119
112	3	10	1	0	0.937677	0.622785	0.351231	1.2234
112	3	11	0	0	0.904462	0.569401	1.07592	0.625148
112	3	12	NA	NA	1.02463	1.04653	0.407443	0.864195
112	3	13	1	1	0.74718	0.764308	0.506598	0.582962
112	3	14	0	0	0.861122	1.0127	0.513962	1.05799
112	3	15	0	1	0.668138	0.733061	0.719023	1.01318
112	3	16	1	1	1.10446	0.826481	0.397786	0.59172
112	3	17	1	1	1.46443	0.947115	0.983179	0.616116
112	3	18	1	1	0.633301	0.520266	1.36595	0.894751
112	3	19	0	1	1.03353	1.13872	1.15621	0.627305
112	3	20	0	1	0.852123	0.840597	0.738783	0.515407
112	3	21	1	1	1.39464	1.34706	0.592423	1.03388
112	3	22	1	0	1.61889	0.708268	0.61076	0.873447
112	3	23	0	0	0.844386	1.03892	1.5065	1.24269
112	3	24	1	0	1.51953	0.83049	0.61018	0.731196
112	3	25	0	1	0.548722	0.778895	0.520622	0.32679
112	3	26	0	0	0.788008	0.986379	1.21637	1.32438
112	4	1	0	1	0.764499	0.723199	0.974813	1.07949
112	4	2	1	1	1.01232	0.967051	0.56789	0.357519
112	4	3	0	1	1.38948	1.05781	0.445581	0.58756
112	4	4	0	0	1.17684	1.26665	0.773473	0.568145
112	4	5	1	0	0.579674	0.613264	0.897331	1.21894
112	4	6	0	0	0.578408	0.543714	0.753001	1.46095
112	4	7	0	0	1.01417	0.972496	1.01293	1.41978
112	4	8	0	0	0.69333	0.427935	0.781438	0.668564
112	4	9	0	1	0.88027	0.425578	1.04437	1.29243
112	4	10	1	1	1.19016	0.847062	0.799208	1.26262
112	4	11	0	0	1.18886	0.990398	0.54771	1.37904
112	4	12	1	0	0.301425	0.64665	1.4666	0.95306
112	4	13	1	0	0.583379	0.783813	1.22739	1.00047
112	4	14	1	1	0.309891	0.517885	0.826434	0.804016
112	4	15	0	1	0.26437	0.646082	1.22359	0.637705
112	4	16	NA	NA	0.566691	0.942358	0.863903	0.634233
112	4	17	NA	NA	0.551651	0.986144	0.848224	0.698957
112	4	18	1	0	0.718017	0.740437	1.22277	0.769705
112	4	19	0	0	1.27993	1.10656	0.903618	0.627948
112	4	20	1	1	0.800334	1.13849	0.980389	0.964595
112	4	21	1	0	1.24432	0.873547	1.35783	1.19967
112	4	22	1	1	0.751884	0.576212	1.04232	0.799526
112	4	23	1	0	0.69749	0.747908	1.20951	1.14737
112	4	24	0	0	0.889179	0.540409	1.04658	1.40681
112	4	25	1	0	0.868083	1.12664	0.709678	0.439878
112	4	26	0	1	1.12253	0.891552	0.775188	1.34959
112	5	1	0	1	0.77383	0.801056	0.395582	0.74491
112	5	2	1	1	0.797048	0.910136	0.898198	1.13262
112	5	3	1	0	1.17332	0.681252	0.783971	0.810471
112	5	4	1	0	1.02762	0.951145	0.604305	0.803116
112	5	5	0	0	0.747434	0.540881	0.457651	0.772341
112	5	6	1	1	0.81419	0.843151	0.437067	0.737293
112	5	7	0	1	0.724871	0.512646	0.404599	0.711866
112	5	8	1	0	1.63361	0.969871	1.37578	1.25582
112	5	9	0	1	1.3785	1.03497	1.26545	1.35458
112	5	10	0	1	0.996618	0.919089	0.48248	1.01566
112	5	11	1	0	0.468766	0.743724	1.16579	0.593494
112	5	12	0	1	0.96901	0.582505	0.495469	0.722987
112	5	13	1	1	0.666117	0.726582	0.729162	0.792883
112	5	14	1	1	1.28071	1.03129	1.02605	1.17914
112	5	15	0	0	0.820406	0.971142	0.858333	0.592873
112	5	16	NA	NA	1.26418	1.03739	0.663947	0.890848
112	5	17	1	1	1.0351	1.12172	0.907722	0.683234
112	5	18	1	0	0.690681	0.695946	0.644923	1.14321
112	5	19	0	0	0.873649	1.08676	1.11194	0.895637
112	5	20	0	1	1.38919	0.876018	1.13976	0.804953
112	5	21	1	0	1.1495	1.1126	0.916968	1.39157
112	5	22	NA	NA	1.25758	1.0689	0.581956	0.81023
112	5	23	1	1	0.606439	0.816493	0.452952	0.571484
112	5	24	0	0	0.822494	1.30499	0.660552	1.1522
112	5	25	0	0	0.766935	0.921431	0.534174	0.988784
112	5	26	0	0	0.946327	1.06059	0.453215	1.07956
112	6	1	1	0	1.29217	0.790529	0.784222	0.729446
112	6	2	1	1	1.53437	0.777817	1.02874	1.16621
112	6	3	1	0	0.848664	0.602974	0.811369	0.794827
112	6	4	NA	NA	0.922068	1.03123	0.729894	0.80272
112	6	5	1	0	0.994466	0.671775	1.04331	0.630611
112	6	6	0	0	0.905603	0.591144	1.2065	1.12548
112	6	7	0	1	0.932099	0.524828	0.698825	0.503449
112	6	8	0	0	0.951594	1.19519	0.705707	0.635462
112	6	9	0	0	0.916749	1.25157	0.727299	0.680852
112	6	10	1	1	1.47506	0.710092	0.863443	0.983449
112	6	11	0	1	1.26059	0.672528	0.823673	0.48278
112	6	12	1	1	0.269893	1.02304	0.964098	1.02098
112	6	13	1	0	0.95497	0.520406	0.786916	0.678241
112	6	14	0	0	1.15496	0.453393	0.594133	0.495575
112	6	15	1	1	1.07096	0.719569	0.723732	0.813246
112	6	16	0	0	1.3387	0.688418	0.92684	1.12015
112	6	17	1	0	1.42205	0.52342	0.457793	1.13912
112	6	18	0	1	0.946439	0.736663	1.32248	0.872931
112	6	19	0	1	1.1495	0.700548	1.19074	0.6705
112	6	20	1	0	1.01014	0.914004	0.499863	0.964408
113	1	1	0	0	0.70483	0.801031	0.8882	0.687321
113	1	2	1	1	0.844911	0.642006	1.6794	1.3175
113	1	3	1	0	0.478977	0.833497	0.942429	0.822413
113	1	4	0	1	0.637539	0.90614	1.12208	1.30233
113	1	5	0	1	1.00029	0.806473	0.447322	0.557395
113	1	6	NA	NA	0.820378	0.721194	0.874504	1.33022
113	1	7	1	1	1.17085	0.785862	0.480884	0.778798
113	1	8	0	1	0.903315	0.790206	0.532988	0.768085
113	1	9	1	1	0.668022	1.10746	1.07806	0.803276
113	1	10	1	1	1.49892	1.22222	0.568132	0.711211
113	1	11	1	1	0.819412	1.01267	0.531857	0.91143
113	1	12	0	0	0.66079	0.897381	0.547157	0.719444
113	1	13	1	0	1.05928	0.747387	0.438521	0.634144
113	1	14	0	1	1.47668	0.998573	1.15087	0.506287
113	1	15	1	1	1.18039	0.732961	0.607312	0.336319
113	1	16	1	0	1.23554	0.8194	0.217864	0.594942
113	1	17	NA	NA	0.961348	0.553287	0.924307	1.02879
113	1	18	0	0	0.796886	0.877376	0.718989	0.483864
113	1	19	0	1	1.10738	1.16181	0.730787	0.676683
113	1	20	0	1	0.822148	0.64681	0.406	0.370193
113	1	21	1	1	1.17451	0.493236	1.03749	0.617905
113	1	22	1	1	0.926904	0.881979	0.778711	0.623128
113	1	23	0	1	0.815281	1.13367	0.64492	0.956629
113	1	24	1	1	1.23483	0.920454	0.798273	0.963532
113	1	25	0	0	0.346238	0.81109	0.764936	1.1627
113	1	26	0	1	0.956929	1.34664	1.43006	0.756221
113	2	1	0	0	0.724247	0.962166	0.874364	1.25796
113	2	2	1	1	0.554976	1.19091	1.0007	1.36142
113	2	3	1	1	0.938361	0.706667	1.16468	0.86437
113	2	4	1	0	1.43459	1.39021	1.13115	0.719342
113	2	5	1	1	0.559249	1.06541	0.603572	0.755813
113	2	6	1	1	0.895639	0.659537	0.483391	0.466781
113	2	7	0	0	1.59773	0.967792	1.77206	1.07362
113	2	8	0	0	0.422955	0.688773	0.140543	0.355322
113	2	9	0	1	0.969387	0.52398	1.00218	0.70237
113	2	10	NA	NA	0.656002	1.17459	0.942618	0.875038
113	2	11	1	1	0.725779	0.669775	0.758063	0.463497
113	2	12	0	1	0.906688	1.07702	0.474607	0.712727
113	2	13	1	0	0.996229	1.01273	0.628837	0.931206
113	2	14	0	0	0.512553	1.04643	1.22821	0.438501
113	2	15	NA	NA	0.694947	1.19836	0.815655	0.796994
113	2	16	0	1	0.896782	0.76064	0.70246	1.12604
113	2	17	1	1	1.47529	0.50324	0.317216	0.78661
113	2	18	1	1	0.830618	0.601824	0.15875	0.29335
113	2	19	1	1	0.523411	0.620176	0.787046	0.333816
113	2	20	0	0	1.01748	1.02776	0.694813	0.807246
113	2	21	0	1	1.0423	0.79815	1.42699	0.762114
113	2	22	1	0	1.53363	1.05471	0.354478	1.18866
113	2	23	0	0	0.98974	0.615699	0.685987	0.655026
113	2	24	1	1	1.02941	0.579002	0.436886	0.709629
113	2	25	0	0	0.835532	1.07859	1.20545	0.685433
113	2	26	0	1	1.42898	0.83543	0.711403	0.802043
113	3	1	0	0	1.274	1.06737	1.51904	1.03376
113	3	2	1	0	0.759404	0.672321	0.983264	1.15875
113	3	3	NA	NA	0.374538	0.822937	0.589388	0.762688
113	3	4	0	1	1.36376	0.694316	0.406608	0.914446
113	3	5	0	0	0.895855	0.655495	0.373759	0.462196
113	3	6	1	1	1.26913	0.897568	0.514882	1.19946
113	3	7	1	1	0.759887	1.03927	0.638914	0.307573
113	3	8	0	0	0.748423	0.61714	1.10884	0.502072
113	3	9	1	0	0.874152	0.566938	1.2852	0.624011
113	3	10	1	0	1.05352	0.728537	0.297235	0.848512
113	3	11	0	0	0.646083	0.968953	1.30009	0.864564
113	3	12	NA	NA	0.528823	0.705092	0.850396	0.752805
113	3	13	1	0	1.13867	0.951123	1.12118	0.708028
113	3	14	0	0	0.796324	0.699403	1.09106	0.713225
113	3	15	0	0	0.405887	0.601386	0.822033	1.32132
113	3	16	1	0	0.549475	0.947103	0.978416	0.498389
113	3	17	1	0	0.631349	0.874679	0.664946	0.990192
113	3	18	1	1	0.802483	0.653663	0.710906	0.419677
113	3	19	0	0	1.41472	0.913472	0.349722	0.432924
113	3	20	0	0	0.52287	0.933186	0.397993	0.527689
113	3	21	1	0	0.899874	0.661105	0.505452	0.537481
113	3	22	1	1	0.425938	0.772685	0.547514	1.10721
113	3	23	0	1	0.961303	0.695535	0.340861	0.47837
113	3	24	1	0	1.17698	0.750621	0.815306	0.743534
113	3	25	0	0	1.35387	0.952611	0.572401	0.258897
113	3	26	0	1	1.02329	0.594049	0.563667	0.804794
113	4	1	0	0	0.850269	0.821208	1.48451	1.33513
113	4	2	1	1	0.689985	0.775869	1.23898	1.00177
113	4	3	0	1	0.707918	1.16181	0.535489	0.649222
113	4	4	0	1	1.60816	1.10731	0.596283	0.794966
113	4	5	1	0	1.5198	0.660394	0.472459	0.738277
113	4	6	0	0	1.50208	0.727285	0.289273	0.684824
113	4	7	0	0	1.13206	0.794381	1.09996	1.23937
113	4	8	0	0	1.34174	0.907116	1.5688	0.360013
113	4	9	0	1	1.4442	0.73369	1.29228	1.55577
113	4	10	1	1	0.530121	0.8587	0.807541	0.465554
113	4	11	0	0	1.3898	1.17485	1.28579	1.01421
113	4	12	1	1	1.61881	0.863465	1.40433	1.18746
113	4	13	1	1	1.34996	1.01843	0.616231	1.03648
113	4	14	1	0	0.824277	0.854513	0.339083	0.587661
113	4	15	0	1	0.748399	0.700395	0.861716	1.20658
113	4	16	NA	NA	0.465434	0.724717	0.697406	1.3069
113	4	17	NA	NA	0.425911	0.800735	0.584168	1.04944
113	4	18	1	1	1.01537	0.830832	0.573577	0.638011
113	4	19	0	0	0.435943	1.03617	0.657103	0.447627
113	4	20	1	1	0.913097	0.765298	0.845188	0.765457
113	4	21	1	0	0.922373	0.931921	0.737503	0.40067
113	4	22	1	1	0.502742	0.812158	0.793972	0.975028
113	4	23	1	1	1.06143	0.891131	0.4311	0.669642
113	4	24	0	0	0.866219	1.04045	0.375748	0.412799
113	4	25	1	1	0.8598	0.711297	0.873983	0.94547
113	4	26	0	0	0.791452	1.11298	1.69491	0.734487
113	5	1	0	1	0.801585	0.944284	1.29757	0.543073
113	5	2	1	0	0.865714	0.772525	0.341074	0.626634
113	5	3	1	1	1.43074	0.917013	1.26852	0.941573
113	5	4	1	1	0.411842	0.653007	0.179397	0.536774
113	5	5	0	0	1.14967	0.705666	0.464376	0.585158
113	5	6	1	1	1.29176	0.57667	1.15024	0.514313
113	5	7	0	1	1.00377	1.13698	1.36813	0.59787
113	5	8	1	1	1.10591	0.877875	0.438484	0.663831
113	5	9	0	1	1.31812	1.03153	0.527708	0.740024
113	5	10	0	0	0.562211	0.490861	0.283238	0.290541
113	5	11	1	0	0.560271	0.527024	0.733916	0.337509
113	5	12	0	1	0.425265	0.685142	0.833411	0.607596
113	5	13	1	1	1.43173	0.86695	1.15296	0.712994
113	5	14	1	1	0.538625	0.765926	0.954074	0.54069
113	5	15	0	0	0.698098	0.845917	0.567112	0.717209
113	5	16	NA	NA	1.35265	0.777472	1.36491	0.889938
113	5	17	1	1	0.878871	0.740152	0.812917	0.613105
113	5	18	1	1	0.530134	0.734426	0.428885	0.870125
113	5	19	0	1	0.725284	0.92077	0.301029	0.748423
113	5	20	0	0	1.49174	0.923881	1.20353	0.899261
113	5	21	1	0	1.17109	0.800907	0.590205	0.975393
113	5	22	NA	NA	1.19185	0.712467	1.12564	0.825652
113	5	23	1	1	1.31013	0.800232	0.741373	0.90185
113	5	24	0	0	0.746813	0.487461	0.392202	0.925262
113	5	25	0	1	0.701549	0.725227	0.572223	0.984209
113	5	26	0	1	0.887616	0.719713	0.933498	0.633937
113	6	1	1	1	0.4305	0.665978	0.694385	1.37137
113	6	2	1	1	0.758412	0.890873	1.10652	0.866787
113	6	3	1	0	1.08385	1.04543	0.904294	0.775344
113	6	4	NA	NA	0.979007	0.824494	1.59606	0.952099
113	6	5	1	1	0.786989	1.2308	0.464842	0.525844
113	6	6	0	0	1.06736	1.12966	0.606755	0.33276
113	6	7	0	0	0.866514	0.708214	0.336508	0.268317
113	6	8	0	0	0.441631	1.13672	0.595237	0.302558
113	6	9	0	1	0.707456	1.08835	0.908645	0.491914
113	6	10	1	1	0.815962	0.724789	1.14401	0.544647
113	6	11	0	1	0.439277	0.894834	0.560957	1.13603
113	6	12	1	1	0.531009	0.673306	0.38936	0.474117
113	6	13	1	1	1.61252	1.1952	1.12619	0.53378
113	6	14	0	1	1.34791	1.12529	0.655689	0.405069
113	6	15	1	1	1.36184	0.60685	0.623139	0.635943
113	6	16	0	1	0.993765	0.665204	0.262732	0.336661
113	6	17	1	1	0.818374	0.729235	0.742955	0.359996
113	6	18	0	1	1.43373	0.90615	0.81985	0.8324
113	6	19	0	1	1.36078	0.625754	0.733278	0.863424
113	6	20	1	1	0.927655	0.682731	1.07792	1.17137
113	6	21	1	1	0.862229	0.749994	1.3303	0.864588
113	6	22	0	1	1.05836	0.633985	1.21462	0.850743
113	6	23	0	0	1.36665	0.899801	1.19987	0.494574
113	6	24	0	0	1.24665	1.24696	0.592963	1.31044
113	6	25	NA	NA	0.96591	0.647839	1.6277	1.21001
113	6	26	1	1	0.873173	0.964407	1.04263	0.504032
114	1	1	0	0	1.33127	1.30861	1.21992	1.05699
114	1	2	1	0	1.1449	0.854666	0.694364	0.762734
114	1	3	1	0	1.59933	1.18023	1.47193	0.750134
114	1	4	0	1	0.837381	0.630947	0.860689	0.802444
114	1	5	0	0	1.15726	0.571449	0.61597	0.756353
114	1	6	NA	NA	1.38065	0.548937	0.875251	1.23266
114	1	7	1	1	1.24578	0.569667	0.840487	0.620753
114	1	8	0	0	1.43154	0.992506	0.982341	0.742634
114	1	9	1	1	1.48237	0.513303	0.723026	0.663641
114	1	10	1	1	1.00465	0.536284	1.11465	0.960782
114	1	11	1	0	1.06806	0.531422	1.11997	0.711698
114	1	12	0	0	1.14443	0.495068	1.07461	1.0095
114	1	13	1	1	0.941014	0.622339	1.06122	0.726678
114	1	14	0	0	1.1146	0.746278	0.635033	0.662646
114	1	15	1	0	0.81709	1.1423	1.03052	0.97136
114	1	16	1	0	0.646997	0.931706	0.727138	1.17639
114	1	17	NA	NA	0.763481	0.587951	0.974677	1.42082
114	1	18	0	0	0.819973	0.738497	0.915927	1.11487
114	1	19	0	NA	0.867354	0.506123	0.822663	1.32453
114	1	20	0	0	0.672103	0.659672	0.673051	1.20896
114	1	21	1	1	1.08526	0.631606	1.47041	0.872975
114	1	22	1	0	1.41498	1.07014	1.2415	0.717055
114	1	23	0	0	1.3256	0.733167	1.11192	0.73866
114	1	24	1	1	1.61617	0.679219	0.672823	0.84268
114	1	25	0	0	0.98691	0.59758	1.43672	0.826673
114	1	26	0	0	1.55636	0.762139	1.07906	0.719377
114	2	1	0	0	1.31083	0.951823	1.41866	1.06229
114	2	2	1	1	1.18164	0.838291	0.717621	1.04847
114	2	3	1	0	1.01809	0.447656	0.317009	1.02137
114	2	4	1	1	1.23963	1.02679	1.36756	0.843941
114	2	5	1	0	0.746312	1.09941	1.17486	1.00679
114	2	6	1	0	0.899916	1.08403	1.10888	1.01853
114	2	7	0	0	1.02753	0.867638	1.54534	0.602023
114	2	8	0	0	1.19118	0.726267	0.854355	0.818752
114	2	9	0	0	1.04025	1.21114	1.16184	0.791685
114	2	10	NA	NA	1.04565	0.648376	0.592682	0.94174
114	2	11	1	NA	1.06522	0.51253	1.24041	1.02923
114	2	12	0	0	1.29032	0.491602	0.461175	0.631932
114	2	13	1	0	0.715496	0.834455	0.845717	1.16079
114	2	14	0	0	0.707958	0.928265	0.837167	0.647159
114	2	15	NA	0	1.1501	0.658981	0.614634	0.886445
114	2	16	0	NA	1.0324	0.828781	0.881201	1.0566
114	2	17	1	0	0.969096	0.665604	1.0876	0.871009
114	2	18	1	0	0.982865	0.529301	0.811177	0.794299
114	2	19	1	1	0.970771	0.564613	0.753484	1.21401
114	2	20	0	0	0.990083	0.70777	1.34642	0.643217
114	2	21	0	0	0.829713	0.641083	0.587019	0.686552
114	2	22	1	0	1.29752	0.506641	0.378722	0.559737
114	2	23	0	0	1.06972	0.447022	0.46728	1.26008
114	2	24	1	0	1.37725	1.13856	0.450591	0.739805
114	2	25	0	0	1.37456	1.11926	0.482082	0.711895
114	2	26	0	0	0.979226	0.997878	0.824236	0.909979
114	3	1	0	1	1.11733	0.680703	0.827695	0.875608
114	3	2	1	0	0.900317	0.757211	1.2027	1.22532
114	3	3	NA	NA	0.856771	0.360969	0.944108	0.792444
114	3	4	0	0	0.876949	0.890911	0.760355	0.896949
114	3	5	0	1	1.16915	0.739302	1.28078	1.11614
114	3	6	1	1	1.02453	1.18157	0.665532	1.10149
114	3	7	1	1	1.09317	0.875423	0.881479	1.11615
114	3	8	0	0	0.547757	0.763086	0.941581	0.957227
114	3	9	1	1	0.666338	1.02378	1.20988	0.906089
114	3	10	1	0	0.590484	0.864497	0.868938	1.01471
114	3	11	0	0	0.689495	0.739566	0.970708	1.1927
114	3	12	NA	NA	1.14313	0.480138	1.09423	0.863456
114	3	13	1	0	0.54564	0.688245	0.592079	1.23691
114	3	14	0	0	1.38926	0.487484	0.553882	0.978332
114	3	15	0	0	1.01146	0.615976	1.01011	0.88688
114	3	16	1	0	0.725465	1.09226	0.570048	0.948661
114	3	17	1	NA	0.770096	1.14311	0.943414	1.05508
114	3	18	1	0	1.49386	0.769518	1.31841	0.977402
114	3	19	0	0	1.45883	0.561482	0.868312	1.32011
114	3	20	0	NA	1.28527	0.872863	1.17942	0.678281
114	3	21	1	0	1.59876	0.782853	1.19595	1.05152
114	3	22	1	0	1.22107	1.20365	1.02939	1.16586
114	3	23	0	0	0.944848	1.18172	1.13832	0.99204
114	3	24	1	0	1.32013	0.626032	0.900505	0.848565
114	3	25	0	0	1.45911	0.782283	1.04507	0.877114
114	3	26	0	0	0.712842	1.27715	0.738396	0.672925
114	4	1	0	0	0.98042	0.836174	0.366718	0.84524
114	4	2	1	1	0.600673	0.870083	1.22941	0.697632
114	4	3	0	0	1.23683	0.906346	1.35347	0.876277
114	4	4	0	0	1.04607	0.875472	0.774468	0.936944
114	4	5	1	0	1.21558	0.965486	1.55561	1.46171
114	4	6	0	0	0.940649	0.710153	0.515026	0.909961
114	4	7	0	0	1.02546	0.75261	0.752716	0.783215
114	4	8	0	0	1.01061	0.724224	0.974136	1.23456
114	4	9	0	0	1.40046	0.863284	1.18204	0.917512
114	4	10	1	NA	1.06555	1.28239	1.25527	1.24887
114	4	11	0	0	0.789934	0.65947	0.476043	1.00052
114	4	12	1	0	0.842679	0.718043	0.587062	1.00805
114	4	13	1	0	0.93986	0.588307	0.710545	0.725002
114	4	14	1	1	1.31551	0.719059	0.790567	0.636329
114	4	15	0	0	0.93818	0.623484	0.522986	0.626955
114	4	16	NA	NA	1.05065	1.0798	1.16527	1.27945
114	4	17	NA	NA	0.946119	1.14821	1.19889	0.939221
114	4	18	1	1	0.91573	1.06795	1.20106	1.41693
114	4	19	0	0	1.10199	1.30463	0.982262	1.26547
114	4	20	1	0	0.822277	0.932119	1.14838	1.06288
114	4	21	1	0	0.823977	1.01625	1.1722	1.13921
114	4	22	1	1	0.706289	0.730264	1.14466	0.616413
114	4	23	1	0	0.952124	0.543158	0.75776	0.826615
114	4	24	0	0	1.14305	0.81744	0.61609	1.10034
114	4	25	1	1	0.972418	0.743706	0.586806	0.735662
114	4	26	0	0	1.23174	0.645782	1.26501	0.836096
114	5	1	0	1	0.75624	0.59055	0.715269	1.19383
114	5	2	1	0	1.04434	0.62869	0.515494	1.34809
114	5	3	1	0	0.762269	1.03803	0.803634	0.779537
114	5	4	1	0	1.23656	1.37051	1.00055	1.21681
114	5	5	0	0	1.33042	0.563236	0.813138	1.17576
114	5	6	1	0	1.40077	0.652835	0.527948	1.31818
114	5	7	0	0	1.29369	1.0588	1.12448	0.872624
114	5	8	1	0	1.0792	1.07732	1.36453	0.763054
114	5	9	0	1	0.840774	0.729886	1.00747	0.664171
114	5	10	0	0	1.13825	1.1186	1.12763	0.448423
114	5	11	1	0	0.545092	0.980433	0.857505	0.773564
114	5	12	0	0	0.934425	1.31982	1.45217	0.550793
114	5	13	1	1	0.442376	0.837036	1.13314	1.00019
114	5	14	1	1	0.57422	0.606407	0.666143	0.756767
114	5	15	0	0	1.22298	0.727216	0.453207	0.891721
114	5	16	NA	NA	0.969649	0.638956	0.619843	0.888892
114	5	17	1	0	1.3006	1.22466	0.481658	0.873305
114	5	18	1	0	1.35393	0.994756	0.97182	1.13701
114	5	19	0	0	1.45726	0.850788	0.646207	1.03597
114	5	20	0	0	0.730136	0.66735	0.989906	0.790459
114	5	21	1	1	0.836802	0.828474	1.23255	0.988652
114	5	22	NA	NA	0.767898	0.541013	0.653958	0.977118
114	5	23	1	0	0.936885	1.08469	1.04812	0.997007
114	5	24	0	0	0.753688	0.592196	1.04639	1.58086
114	5	25	0	NA	1.26549	0.658694	0.590743	1.23163
114	5	26	0	0	1.24651	0.575469	0.266007	0.969341
114	6	1	1	1	1.20769	0.769083	1.10427	0.973847
114	6	2	1	1	0.872795	0.995875	0.678691	1.39208
114	6	3	1	0	0.98802	0.662703	1.23776	1.09379
114	6	4	NA	NA	1.35506	0.769422	0.702635	1.14631
114	6	5	1	1	0.501774	0.647643	1.2697	0.928078
114	6	6	0	1	1.04622	0.723599	1.04498	1.10564
114	6	7	0	0	0.637482	0.75628	0.975419	0.82549
114	6	8	0	0	1.4229	0.595869	0.985043	1.20463
114	6	9	0	0	0.907266	1.00473	1.34455	1.30469
114	6	10	1	1	0.661862	0.918393	1.62753	1.13897
114	6	11	0	1	1.19371	0.441169	0.537851	0.788229
114	6	12	1	0	0.695183	0.693716	0.724302	1.22347
114	6	13	1	1	0.643322	0.7729	0.571982	0.624181
114	6	14	0	1	1.05957	0.628883	0.853213	0.981119
114	6	15	1	0	1.11694	0.595435	1.09032	0.689632
114	6	16	0	0	1.09471	0.921505	0.654744	1.3205
114	6	17	1	1	1.25095	0.771174	1.00273	0.830493
114	6	18	0	0	1.34111	0.874402	0.934859	0.90985
114	6	19	0	0	1.11011	0.928118	0.951478	0.88747
114	6	20	1	0	0.965046	0.655045	0.769174	0.883238
114	6	21	1	0	0.883678	1.11455	1.04256	0.981175
114	6	22	0	0	0.925833	1.36592	0.827492	0.694406
114	6	23	0	0	1.26313	0.763032	0.775165	0.726341
114	6	24	0	1	0.843185	0.780362	0.482155	0.7053
114	6	25	NA	NA	1.196	0.697464	0.707373	0.910997
114	6	26	1	0	0.810028	0.765026	1.26392	0.761615
115	1	1	0	0	0.782577	0.533295	0.520102	0.407347
115	1	2	1	0	0.722666	0.626519	0.72122	0.569877
115	1	3	1	1	0.963009	0.803362	1.00307	0.655296
115	1	4	0	0	0.87795	0.821607	0.638221	0.669236
115	1	5	0	0	0.9121	0.615672	0.485401	0.469861
115	1	6	NA	NA	1.34722	1.03513	0.895605	0.785191
115	1	7	1	0	1.02357	0.972151	0.888228	0.96901
115	1	8	0	0	1.03455	0.807267	0.8314	0.594988
115	1	9	1	0	0.845018	0.891903	1.25961	1.23494
115	1	10	1	0	0.981244	0.89717	1.02841	1.044
115	1	11	1	0	0.639486	0.38496	0.983926	0.632873
115	1	12	0	0	0.390438	0.67837	0.68371	1.21665
115	1	13	1	0	1.09971	0.838494	0.870384	1.09439
115	1	14	0	1	0.564151	0.676846	0.620677	0.880549
115	1	15	1	0	0.761629	0.50784	0.544132	0.745586
115	1	16	1	0	0.828112	0.936837	0.598109	0.601455
115	1	17	NA	NA	1.07604	0.684666	0.625915	0.434547
115	1	18	0	0	0.956957	0.973336	1.19067	0.462118
115	1	19	0	0	0.819849	0.648538	0.747483	0.696686
115	1	20	0	0	0.72477	0.625099	0.623589	0.68663
115	1	21	1	1	1.312	1.10293	0.589811	0.564468
115	1	22	1	0	0.896683	0.534594	0.647094	0.776368
115	1	23	0	0	0.837241	0.742036	0.806289	1.10268
115	1	24	1	1	0.511742	0.526049	0.72826	1.11425
115	1	25	0	1	1.08938	0.677678	1.45391	1.13107
115	1	26	0	0	0.947136	0.751038	0.770343	0.36688
115	2	1	0	0	0.918132	0.44345	1.3422	0.678921
115	2	2	1	1	1.38737	0.675322	0.884209	0.572965
115	2	3	1	1	0.565627	0.432388	0.863072	0.749474
115	2	4	1	0	0.538057	0.650312	0.935973	1.14288
115	2	5	1	1	0.898582	0.753004	1.10585	0.942152
115	2	6	1	1	1.42097	0.900833	0.924594	0.937672
115	2	7	0	0	1.02371	1.17993	1.53937	0.919352
115	2	8	0	0	1.41325	0.948097	1.01567	0.844526
115	2	9	0	0	1.19439	1.21787	1.17289	1.48543
115	2	10	NA	NA	1.55884	1.27259	1.52133	1.15365
115	2	11	1	0	1.48309	0.696246	0.904307	0.500496
115	2	12	0	0	1.45199	1.2365	0.93471	0.776861
115	2	13	1	1	1.21461	0.662825	0.668981	1.45401
115	2	14	0	1	1.09932	0.821441	0.748324	0.637357
115	2	15	NA	NA	1.49598	1.25565	1.57451	0.772034
115	2	16	0	1	0.500826	0.747912	0.984785	0.699623
115	2	17	1	1	0.665312	0.685772	0.276606	0.963084
115	2	18	1	1	0.29691	0.607968	0.409842	0.544338
115	2	19	1	0	0.876927	0.712215	0.55413	0.763564
115	2	20	0	0	0.892714	1.0558	0.382744	1.25788
115	2	21	0	0	0.393525	0.725642	0.598962	1.07673
115	2	22	1	1	1.48945	0.759862	0.82649	0.831396
115	2	23	0	1	0.988992	0.495392	0.614083	0.729911
115	2	24	1	0	1.32725	0.814913	0.55693	0.74834
115	2	25	0	0	0.912411	0.637253	0.396664	0.780027
115	2	26	0	0	0.847897	0.651152	0.814073	0.610959
115	3	1	0	1	0.782757	0.807862	0.65858	0.532458
115	3	2	1	1	0.762596	0.828623	0.372216	0.715405
115	3	3	NA	NA	0.950222	1.02729	1.15414	0.93634
115	3	4	0	0	0.761041	1.06269	0.762726	1.14964
115	3	5	0	0	1.57072	0.98533	1.37893	0.657222
115	3	6	1	1	0.789574	0.708716	0.623878	0.702204
115	3	7	1	1	0.728302	0.678999	0.812383	0.204979
115	3	8	0	0	1.3881	0.792432	0.82718	0.354623
115	3	9	1	0	0.500103	0.918372	1.32277	1.1171
115	3	10	1	1	0.543214	0.65796	0.590724	0.734695
115	3	11	0	0	0.4883	0.590856	0.332115	0.502514
115	3	12	NA	NA	1.0259	0.955807	1.45858	0.91422
115	3	13	1	0	0.223562	0.615075	0.554279	0.644798
115	3	14	0	0	0.947542	0.65456	0.695561	0.949838
115	3	15	0	0	0.651078	0.50688	0.496689	0.792064
115	3	16	1	1	1.05772	0.85323	1.53574	1.02364
115	3	17	1	1	0.937036	0.800604	0.916845	1.41607
115	3	18	1	0	0.626837	0.69482	0.984515	0.745353
115	3	19	0	0	0.482757	0.742125	1.06761	1.20937
115	3	20	0	0	1.19463	0.600708	0.723521	0.99264
115	3	21	1	1	0.942401	1.00562	1.16047	1.73449
115	3	22	1	1	0.964228	0.809452	1.49702	0.598505
115	3	23	0	0	0.730392	0.571895	0.585605	0.767515
115	3	24	1	0	0.698484	0.593804	0.487926	1.0292
115	3	25	0	0	0.733824	0.749818	1.30282	1.2326
115	3	26	0	0	1.39512	0.518104	1.22583	0.539103
115	4	1	0	0	1.2816	1.17062	1.33107	0.784088
115	4	2	1	1	0.964671	0.608167	0.532018	0.979566
115	4	3	0	1	0.771426	0.582047	0.586168	0.662452
115	4	4	0	0	0.824095	0.782273	0.672483	0.850325
115	4	5	1	0	0.900922	0.838522	0.627313	0.780682
115	4	6	0	0	0.779308	0.6988	0.651884	0.948779
115	4	7	0	0	0.481523	0.532516	0.852031	1.3063
115	4	8	0	1	0.852366	0.427595	0.46841	0.786924
115	4	9	0	0	0.610369	0.562189	1.28625	0.857667
115	4	10	1	1	0.794799	0.683367	0.882918	0.926008
115	4	11	0	0	1.24552	0.866881	0.589908	0.857701
115	4	12	1	0	1.09901	0.819461	0.520101	0.697212
115	4	13	1	0	1.0244	1.1098	1.31711	0.70876
115	4	14	1	1	0.510156	0.622522	0.645659	0.855521
115	4	15	0	0	0.67157	0.542235	0.514463	0.869209
115	4	16	NA	NA	1.12785	0.89588	1.36594	1.29094
115	4	17	NA	NA	1.18004	1.06078	1.31792	1.25069
115	4	18	1	1	0.904467	0.795337	0.870652	0.515235
115	4	19	0	0	1.01981	0.908807	0.579638	0.729056
115	4	20	1	1	0.921979	1.06715	0.775577	0.839889
115	4	21	1	0	1.24542	1.06453	1.30768	0.925746
115	4	22	1	0	0.791675	0.812799	0.839982	0.844489
115	4	23	1	1	1.15847	1.03231	1.26775	0.798501
115	4	24	0	0	0.953417	0.821357	0.815859	0.911965
115	4	25	1	0	1.25252	0.987373	1.39048	0.762939
115	4	26	0	0	1.07882	0.908491	1.41542	0.754752
115	5	1	0	0	1.26496	1.08202	1.0733	0.933316
115	5	2	1	1	1.30408	0.94654	0.570968	0.48755
115	5	3	1	1	0.69859	0.464945	1.33027	0.326024
115	5	4	1	1	0.926982	0.65855	0.459879	0.686552
115	5	5	0	1	0.912981	0.882955	0.785053	0.906226
115	5	6	1	0	0.683863	0.717876	0.979689	0.575272
115	5	7	0	1	0.486715	0.648062	0.766454	0.760715
115	5	8	1	0	1.50123	1.2105	1.50464	0.995769
115	5	9	0	1	1.14137	0.925615	1.56079	0.83238
115	5	10	0	0	0.770508	0.715765	1.11942	0.819465
115	5	11	1	0	0.695454	0.815243	0.765381	1.17077
115	5	12	0	1	1.43139	0.816017	0.732577	1.19718
115	5	13	1	1	0.863962	0.514352	0.542557	0.891752
115	5	14	1	1	1.31395	0.696568	0.667804	0.658155
115	5	15	0	0	1.40762	1.15645	0.859646	0.944842
115	5	16	NA	NA	0.773149	0.961628	0.496641	0.517804
115	5	17	1	1	0.933758	1.11472	1.38129	0.915003
115	5	18	1	1	0.785699	1.00398	0.774821	0.818362
115	5	19	0	0	0.722088	0.561403	0.871674	0.513632
115	5	20	0	0	0.731206	1.06575	1.16263	0.53796
115	5	21	1	1	0.406402	0.528375	0.569102	0.701076
115	5	22	NA	NA	0.646169	0.993959	0.501002	0.844587
115	5	23	1	1	0.367793	0.534046	0.955297	1.17557
115	5	24	0	0	1.13923	0.766225	0.582359	0.611462
115	5	25	0	0	0.646193	0.757354	0.395563	0.901472
115	5	26	0	0	0.965516	0.739516	0.565666	0.649723
115	6	1	1	0	0.953998	1.09736	1.32896	0.647538
115	6	2	1	1	0.935703	0.774908	0.848172	0.422958
115	6	3	1	1	0.675193	0.902467	0.888162	0.582017
[truncated: 1,583 more rows]

## Sheet: Figure5
subj	run	trial	curHighLow	memory	Q_VTA_50_noSN_bin_p2c	Q_HPC_p2c	Q_VTA_50_noSN_bin_mean_act
102	1	1	0	0	1.30008	0.727199	0.378712
102	1	2	1	1	1.34547	0.870674	0.390038
102	1	3	1	1	1.17288	1.03762	-1.01319
102	1	4	0	NA	0.866452	0.926555	-0.644357
102	1	5	0	1	1.02551	0.809536	-0.195371
102	1	6	NA	0	0.970087	1.1356	0.186727
102	1	7	1	1	0.709625	0.743843	-0.163398
102	1	8	0	NA	0.635351	0.777538	0.00965408
102	1	9	1	NA	1.07737	0.874204	-0.471383
102	1	10	1	1	0.898124	0.78544	-0.0998266
102	1	11	1	NA	0.50734	0.60463	-0.907414
102	1	12	0	NA	0.499798	0.598013	-0.0101936
102	1	13	1	1	0.691722	0.773793	-0.950927
102	1	14	0	NA	0.715644	0.78602	-0.955711
102	1	15	1	NA	0.633108	0.66553	0.406128
102	1	16	1	1	0.48969	0.752267	-0.261064
102	1	17	NA	NA	0.924194	1.15162	0.256297
102	1	18	0	0	1.23882	0.763753	0.218505
102	1	19	0	0	1.1286	0.910142	-0.293087
102	1	20	0	1	0.886114	0.741269	1.05107
102	1	21	1	NA	0.637095	0.905144	0.456528
102	1	22	1	NA	1.68482	0.870089	0.30633
102	1	23	0	1	1.11902	0.910837	0.144855
102	1	24	1	0	1.07428	0.89126	0.246852
102	1	25	0	1	1.23198	0.83682	-0.419386
102	1	26	0	NA	1.14088	0.905738	0.665821
102	2	1	0	0	1.25185	0.779961	0.784749
102	2	2	1	1	0.956901	0.826561	-0.10749
102	2	3	1	1	0.877768	1.07849	0.0224219
102	2	4	1	NA	0.790296	0.923253	0.0507599
102	2	5	1	1	0.789321	0.728509	0.0604672
102	2	6	1	NA	0.498233	0.593374	-0.569011
102	2	7	0	NA	0.958068	0.65536	-0.0667761
102	2	8	0	NA	1.1322	0.998752	1.71953
102	2	9	0	0	0.737788	0.797908	0.531616
102	2	10	NA	1	1.32654	0.966619	-0.00552049
102	2	11	1	NA	1.12919	0.954658	0.991383
102	2	12	0	1	0.92118	0.662281	0.502501
102	2	13	1	1	0.972907	0.771188	0.219757
102	2	14	0	1	1.12997	0.679895	0.270776
102	2	15	NA	1	1.32445	0.961811	-0.412474
102	2	16	0	0	1.11999	1.26435	1.09397
102	2	17	1	0	0.930556	0.876692	-0.245957
102	2	18	1	NA	0.581848	0.810335	0.393825
102	2	19	1	1	1.16744	1.22582	-0.921432
102	2	20	0	0	1.24636	1.14608	-0.556245
102	2	21	0	0	1.02018	0.800664	1.11878
102	2	22	1	NA	0.783895	1.03731	-0.812029
102	2	23	0	NA	0.892231	0.660862	-0.968636
102	2	24	1	1	1.09952	0.807038	0.583249
102	2	25	0	0	1.17297	1.04495	0.00609881
102	2	26	0	1	0.839409	1.0213	-1.2777
102	3	1	0	NA	1.41664	0.892426	-0.68857
102	3	2	1	NA	0.995083	0.92843	0.0631105
102	3	3	NA	0	1.37532	0.762401	-0.635381
102	3	4	0	NA	1.34105	1.06173	-1.0705
102	3	5	0	0	1.27875	0.764583	-0.321583
102	3	6	1	1	1.19128	0.761391	-0.617599
102	3	7	1	0	1.2876	0.563874	0.190166
102	3	8	0	NA	0.939529	0.88445	1.92628
102	3	9	1	NA	1.52843	0.839179	0.0998976
102	3	10	1	0	0.832988	1.01376	-0.321767
102	3	11	0	1	1.03727	1.09775	0.391466
102	3	12	NA	NA	1.33661	0.997692	-0.849356
102	3	13	1	0	0.998684	1.10614	-0.531885
102	3	14	0	NA	0.782178	0.791441	-0.0899003
102	3	15	0	0	0.923983	0.603038	0.512311
102	3	16	1	1	0.526501	0.90266	-0.490001
102	3	17	1	0	0.946056	1.06776	-0.258075
102	3	18	1	0	1.45517	0.673762	-0.0251543
102	3	19	0	NA	1.02138	0.884416	-0.598066
102	3	20	0	1	1.03774	0.478403	0.38698
102	3	21	1	NA	1.23854	0.782299	-0.397637
102	3	22	1	1	0.866372	0.626817	-0.462194
102	3	23	0	NA	0.573406	0.689727	-0.431214
102	3	24	1	1	0.948208	0.966394	-0.704177
102	3	25	0	NA	0.413969	0.921488	0.227571
102	3	26	0	1	1.05042	0.766403	-0.360847
102	4	1	0	NA	0.695565	0.726436	1.22036
102	4	2	1	1	0.607299	1.05263	-0.970094
102	4	3	0	1	1.33777	1.15048	-0.0728535
102	4	4	0	NA	0.658991	0.717331	0.663625
102	4	5	1	NA	1.17021	0.963596	-0.1452
102	4	6	0	1	0.546038	0.911823	-1.0262
102	4	7	0	0	1.1628	1.09307	0.228049
102	4	8	0	NA	0.697819	0.68352	0.00974849
102	4	9	0	NA	0.646766	0.759377	-0.689803
102	4	10	1	1	0.618773	0.839551	-0.840884
102	4	11	0	0	0.631291	1.32522	-1.00509
102	4	12	1	1	0.655626	1.03196	-0.782249
102	4	13	1	NA	0.841538	0.92973	-0.73622
102	4	14	1	NA	0.799035	0.855393	-1.19133
102	4	15	0	1	0.924562	0.847017	-1.46538
102	4	16	NA	NA	0.735882	0.833131	-0.100514
102	4	17	NA	NA	0.522333	0.817825	0.152843
102	4	18	1	1	1.24608	0.641429	0.25721
102	4	19	0	0	0.845198	1.02304	-1.23819
102	4	20	1	1	0.732131	0.848522	0.156397
102	4	21	1	NA	1.43735	1.02627	0.0687075
102	4	22	1	NA	0.722229	0.735884	0.128851
102	4	23	1	1	1.2474	1.00689	-0.769939
102	4	24	0	0	0.973213	1.18011	-1.46899
102	4	25	1	NA	0.695982	0.995223	-1.22122
102	4	26	0	NA	0.949318	0.913536	-0.114375
102	5	1	0	0	0.56603	1.18201	-0.807418
102	5	2	1	NA	0.857563	0.808671	-0.958043
102	5	3	1	0	1.17593	1.17258	0.660067
102	5	4	1	0	0.813954	1.07071	-0.910683
102	5	5	0	NA	1.15145	0.770071	-1.08699
102	5	6	1	1	1.52718	0.76433	-0.0828177
102	5	7	0	NA	1.13685	1.14894	0.806239
102	5	8	1	1	0.753714	0.692094	1.32676
102	5	9	0	1	1.04476	1.29979	0.192859
102	5	10	0	NA	1.36761	0.451821	0.984283
102	5	11	1	0	0.674035	0.788567	0.591716
102	5	12	0	0	1.25043	1.00976	0.112745
102	5	13	1	NA	0.742503	0.559582	0.791757
102	5	14	1	1	0.361256	0.923207	0.965135
102	5	15	0	NA	0.866131	0.885552	1.1789
102	5	16	NA	1	0.98768	0.975729	0.313009
102	5	17	1	NA	1.16339	1.1568	0.810567
102	5	18	1	NA	0.759282	0.978575	-0.799991
102	5	19	0	1	0.953585	1.09575	-1.36601
102	5	20	0	NA	0.693394	0.959742	0.617718
102	5	21	1	0	0.702073	1.05545	0.0206219
102	5	22	NA	1	0.907883	0.929672	-0.202238
102	5	23	1	NA	1.19322	0.863317	0.457677
102	5	24	0	NA	0.989835	0.76469	1.48503
102	5	25	0	1	0.960493	0.785934	1.3088
102	5	26	0	1	1.06275	0.789447	-0.298639
102	6	1	1	1	0.692924	0.839833	-0.514471
102	6	2	1	NA	1.18793	0.955307	-0.581759
102	6	3	1	1	0.601797	0.811263	0.974745
102	6	4	NA	1	0.770185	0.901801	-0.312354
102	6	5	1	0	0.533634	0.674515	-0.169584
102	6	6	0	NA	0.695535	0.945951	0.868677
102	6	7	0	NA	0.855227	0.538703	0.00180687
102	6	8	0	1	0.709401	0.952193	-1.06141
102	6	9	0	1	0.994769	0.785257	0.861374
102	6	10	1	0	0.896655	0.792232	0.802686
102	6	11	0	NA	0.560082	0.872759	-1.09081
102	6	12	1	NA	1.15377	0.880542	0.0634191
102	6	13	1	NA	1.4433	0.906589	1.41324
102	6	14	0	NA	1.31331	0.674406	-0.352962
102	6	15	1	1	0.999521	0.686172	-0.492296
102	6	16	0	NA	0.729811	0.897761	0.377088
102	6	17	1	1	1.11185	0.992545	1.04339
102	6	18	0	NA	0.712389	0.661007	-0.275144
102	6	19	0	NA	0.922947	0.614953	1.23129
102	6	20	1	0	0.914774	0.67986	-0.341601
102	6	21	1	1	1.18104	0.783655	-0.0407435
102	6	22	0	0	0.618029	1.31708	-1.15096
102	6	23	0	NA	0.538459	0.729453	0.578438
102	6	24	0	1	0.74678	0.641473	-0.558399
102	6	25	NA	NA	1.01143	0.990631	0.0904915
102	6	26	1	NA	0.836622	0.821856	-0.525465
103	1	1	0	0	1.37237	0.910178	2.01928
103	1	2	1	1	0.820414	0.919916	0.431939
103	1	3	1	0	0.725025	0.934671	-0.725087
103	1	4	0	1	1.09508	0.977671	-0.862611
103	1	5	0	0	1.27776	0.712401	0.243756
103	1	6	NA	NA	1.33851	0.806641	0.282647
103	1	7	1	1	1.08211	0.797985	0.696807
103	1	8	0	0	0.809107	0.786222	0.513116
103	1	9	1	0	0.696491	1.16726	-0.284987
103	1	10	1	0	1.01829	1.06311	-0.775626
103	1	11	1	0	0.944779	0.917849	-0.704783
103	1	12	0	0	0.591263	0.887439	0.782077
103	1	13	1	1	1.2567	1.11646	0.824531
103	1	14	0	0	1.20056	0.921626	1.07434
103	1	15	1	1	1.34745	1.06093	0.856285
103	1	16	1	0	1.29254	1.02517	-0.0966853
103	1	17	NA	NA	1.24702	1.00279	0.180766
103	1	18	0	0	1.26533	0.967019	0.0163202
103	1	19	0	1	1.02673	0.810557	-0.629646
103	1	20	0	0	1.25052	0.800594	0.99996
103	1	21	1	1	1.19741	0.790831	-0.210412
103	1	22	1	1	1.10809	0.80899	1.29569
103	1	23	0	0	0.946328	0.739473	0.551942
103	1	24	1	0	1.43062	0.798288	-1.26051
103	1	25	0	0	0.830548	0.816913	-1.10529
103	1	26	0	1	1.58253	1.11053	-0.51029
103	2	1	0	1	0.654237	0.866062	1.02601
103	2	2	1	1	1.09758	0.783151	0.754375
103	2	3	1	0	0.529302	0.654505	0.65425
103	2	4	1	1	0.737965	0.82989	-0.168086
103	2	5	1	0	0.993395	0.674187	0.680546
103	2	6	1	1	0.726224	0.910116	0.254784
103	2	7	0	0	0.927007	0.927847	0.830767
103	2	8	0	0	1.23251	0.760758	-0.94305
103	2	9	0	1	0.787901	0.884519	-0.356348
103	2	10	NA	NA	1.05368	1.05627	-0.103119
103	2	11	1	NA	0.742791	0.884784	-0.700395
103	2	12	0	1	1.05877	0.736994	-1.16506
103	2	13	1	1	0.569366	0.75196	0.496678
103	2	14	0	0	0.746679	0.792123	1.26111
103	2	15	NA	1	0.957835	1.03339	0.0167098
103	2	16	0	0	1.08205	0.893496	-0.467454
103	2	17	1	1	1.20473	0.713211	-1.28839
103	2	18	1	0	1.04318	0.596294	-0.242844
103	2	19	1	1	1.17195	0.838432	-0.101822
103	2	20	0	0	1.20564	0.982646	-0.154959
103	2	21	0	0	0.924143	0.939219	-0.329119
103	2	22	1	1	0.538235	0.753145	0.303988
103	2	23	0	1	1.12575	0.761872	-0.304585
103	2	24	1	1	0.877726	1.04872	0.148344
103	2	25	0	0	0.956031	0.957808	-0.261855
103	2	26	0	0	1.24776	0.802907	-1.23632
103	3	1	0	1	0.846135	1.01221	1.29142
103	3	2	1	0	0.87916	0.729628	1.26873
103	3	3	NA	NA	0.83291	1.2175	-0.890785
103	3	4	0	1	0.90195	0.928888	-1.06204
103	3	5	0	1	1.06746	1.01241	-1.11145
103	3	6	1	1	1.07841	0.848535	-0.0404717
103	3	7	1	1	0.874542	1.05194	0.791407
103	3	8	0	1	1.23	0.8724	-0.307661
103	3	9	1	1	0.499647	0.473564	0.191339
103	3	10	1	0	1.35868	0.759144	-0.780279
103	3	11	0	1	0.96783	1.00967	0.222353
103	3	12	NA	NA	1.03085	1.27984	-1.14113
103	3	13	1	1	1.24686	0.932894	-1.7748
103	3	14	0	0	1.16755	1.06405	-0.498043
103	3	15	0	1	1.24505	0.928465	0.296884
103	3	16	1	0	0.747943	0.805411	-0.812369
103	3	17	1	0	1.026	0.912618	-0.05944
103	3	18	1	1	1.07395	0.806486	0.226663
103	3	19	0	1	0.907548	1.23048	0.597158
103	3	20	0	1	1.07991	0.890452	2.43983
103	3	21	1	1	0.871908	1.07917	1.51925
103	3	22	1	1	1.02104	0.88102	1.46469
103	3	23	0	1	1.19626	0.949235	-0.372773
103	3	24	1	1	0.957328	1.02468	0.0630984
103	3	25	0	0	0.560868	0.766476	1.20473
103	3	26	0	0	1.36289	1.16374	0.139041
103	4	1	0	0	1.06825	0.823124	-0.217782
103	4	2	1	0	0.976826	0.881722	-1.11632
103	4	3	0	1	1.03311	0.688552	-0.275358
103	4	4	0	0	1.35505	0.837172	0.693885
103	4	5	1	0	1.33869	0.853752	-0.0138302
103	4	6	0	1	1.36387	0.822821	-0.0320978
103	4	7	0	0	1.30678	1.17493	-0.471455
103	4	8	0	1	1.40963	0.886854	0.900702
103	4	9	0	0	1.36177	0.881574	0.798092
103	4	10	1	1	0.620837	0.704411	-0.220857
103	4	11	0	0	0.995465	1.02877	-0.490563
103	4	12	1	1	1.30681	0.602561	0.551898
103	4	13	1	0	0.561889	0.885698	0.581863
103	4	14	1	0	0.812879	0.754109	0.0804029
103	4	15	0	0	1.01896	0.999209	-0.548077
103	4	16	NA	NA	1.38644	0.96302	0.543671
103	4	17	NA	NA	1.46958	0.981248	0.036713
103	4	18	1	1	0.688103	0.959646	1.91767
103	4	19	0	0	1.38067	1.00151	0.648849
103	4	20	1	1	0.921194	0.814217	0.510951
103	4	21	1	0	1.34005	0.862348	0.729483
103	4	22	1	1	1.20671	0.993138	2.14922
103	4	23	1	0	1.14019	0.822964	0.888702
103	4	24	0	0	0.757452	0.93757	0.430144
103	4	25	1	0	0.584023	0.719001	-0.269676
103	4	26	0	0	0.717444	1.0318	-0.560547
103	5	1	0	1	1.07391	1.21168	0.263795
103	5	2	1	0	1.25587	0.766733	0.214481
103	5	3	1	1	0.889639	0.689771	0.713702
103	5	4	1	0	0.857943	0.796234	-0.222039
103	5	5	0	1	0.910368	0.86144	-0.904542
103	5	6	1	1	0.936197	0.840426	-0.671684
103	5	7	0	1	1.0543	0.773657	0.985673
103	5	8	1	1	0.849182	0.840793	1.33102
103	5	9	0	1	1.23547	0.922739	0.112082
103	5	10	0	1	0.829408	0.689662	1.94987
103	5	11	1	0	0.605048	0.813374	-0.0624239
103	5	12	0	0	1.2321	0.9774	1.33686
103	5	13	1	1	1.2131	1.02278	0.497785
103	5	14	1	1	1.10424	0.839081	1.60098
103	5	15	0	1	0.827374	0.950148	0.3872
103	5	16	NA	NA	0.578519	1.08629	-1.09141
103	5	17	1	1	0.809059	0.845155	0.200198
103	5	18	1	0	0.654744	0.889252	0.864055
103	5	19	0	0	0.789801	0.822927	1.21784
103	5	20	0	0	0.998868	1.01902	-0.753357
103	5	21	1	1	0.877726	0.81118	0.759778
103	5	22	NA	NA	0.556018	1.07376	-0.706327
103	5	23	1	1	1.24034	0.775436	-0.379265
103	5	24	0	0	0.556117	0.861731	0.245893
103	5	25	0	1	1.20438	1.1276	-0.91497
103	5	26	0	1	0.726953	1.05836	-0.753528
103	6	1	1	1	1.06169	0.85696	0.0278688
103	6	2	1	0	1.03865	0.692139	-0.456115
103	6	3	1	0	1.10359	0.915175	0.442809
103	6	4	NA	NA	0.884829	1.00913	0.889751
103	6	5	1	1	0.816513	0.796843	-0.988607
103	6	6	0	1	0.656077	0.756108	-0.302618
103	6	7	0	0	0.817596	0.597648	-1.5004
103	6	8	0	1	0.682413	0.649228	-0.8551
103	6	9	0	0	0.727224	0.731827	-0.155858
103	6	10	1	0	0.900251	0.873745	-1.35508
103	6	11	0	1	0.971346	0.790552	0.941051
103	6	12	1	1	1.27923	0.944176	0.250908
103	6	13	1	1	1.54026	1.0104	1.12276
103	6	14	0	1	0.82112	0.77347	-0.0463751
103	6	15	1	0	1.20548	0.915193	0.263074
103	6	16	0	1	0.568969	0.832753	0.34991
103	6	17	1	1	0.599265	0.777681	-0.951762
103	6	18	0	1	1.04496	0.812835	-0.160945
103	6	19	0	1	0.739224	1.10145	-0.835869
103	6	20	1	0	1.45157	0.883613	-0.441018
103	6	21	1	0	0.948321	1.30277	-0.131431
103	6	22	0	1	1.51924	1.05397	-0.381332
103	6	23	0	1	1.26184	1.04817	2.2548
103	6	24	0	0	1.26482	0.986282	1.95849
103	6	25	NA	NA	0.875596	1.00692	0.684505
103	6	26	1	0	1.33945	0.840094	0.649708
104	1	1	0	0	1.32723	0.932958	-0.632578
104	1	2	1	0	1.29923	0.959129	-0.246197
104	1	3	1	0	0.897676	0.905709	-0.0868751
104	1	4	0	NA	0.9631	0.953543	-0.263412
104	1	5	0	1	0.3554	0.850774	0.251415
104	1	6	NA	NA	1.54867	1.00762	-0.387378
104	1	7	1	0	1.13249	1.06263	0.681158
104	1	8	0	1	1.44627	1.17477	0.00101254
104	1	9	1	0	1.27929	1.17435	0.706947
104	1	10	1	0	1.43477	1.36897	-0.627593
104	1	11	1	1	1.31628	1.10502	-0.364281
104	1	12	0	0	1.62156	1.28905	-1.0432
104	1	13	1	0	0.577754	0.948729	-0.100791
104	1	14	0	0	0.823712	1.08085	-0.121537
104	1	15	1	1	0.434042	0.771143	0.813435
104	1	16	1	0	0.774661	1.10084	-0.836415
104	1	17	NA	NA	1.31077	0.777271	0.0983055
104	1	18	0	0	1.46952	0.856082	-0.518849
104	1	19	0	1	0.94694	0.925363	0.849341
104	1	20	0	0	1.04899	1.07934	-0.564596
104	1	21	1	1	1.07993	0.777834	-0.74273
104	1	22	1	0	1.46252	0.914007	0.517333
104	1	23	0	1	0.681036	0.775641	0.41744
104	1	24	1	0	0.36207	0.62922	0.927521
104	1	25	0	NA	1.63683	1.15771	-0.432603
104	1	26	0	0	1.00098	0.504391	0.390806
104	2	1	0	1	1.29524	1.09698	-0.838478
104	2	2	1	0	1.53696	0.873425	0.866954
104	2	3	1	0	1.00047	1.01791	-0.327427
104	2	4	1	0	1.23483	0.856238	-0.437589
104	2	5	1	1	0.468643	0.768517	0.197437
104	2	6	1	0	0.792017	0.720799	0.00328798
104	2	7	0	0	0.801173	1.08849	0.145977
104	2	8	0	0	0.599594	0.765992	1.52666
104	2	9	0	0	1.45322	1.06425	-0.547387
104	2	10	NA	NA	1.15921	0.865306	0.0251114
104	2	11	1	0	0.878781	0.596581	0.1445
104	2	12	0	NA	1.02415	0.86821	-1.08723
104	2	13	1	0	0.735987	0.859397	0.0977348
104	2	14	0	NA	0.811457	0.941791	0.390707
104	2	15	NA	NA	1.19949	0.951548	0.3246
104	2	16	0	1	0.954271	0.820721	0.516517
104	2	17	1	0	0.649908	0.854071	0.100681
104	2	18	1	0	0.511583	0.93461	1.17803
104	2	19	1	1	1.25883	0.939041	-0.714446
104	2	20	0	0	1.10208	1.05301	0.505227
104	2	21	0	0	0.723599	0.934778	0.125594
104	2	22	1	0	1.4883	1.13484	0.447878
104	2	23	0	1	0.480212	1.17482	0.648716
104	2	24	1	0	0.565649	0.838036	1.90822
104	2	25	0	0	1.07453	1.0717	0.379327
104	2	26	0	1	0.539238	0.84656	-0.915369
104	3	1	0	1	0.679429	0.852937	0.170805
104	3	2	1	1	1.28179	0.891794	0.630157
104	3	3	NA	NA	1.3401	1.34641	-0.697988
104	3	4	0	1	0.813173	0.750611	0.776285
104	3	5	0	1	0.906318	0.818442	-1.14709
104	3	6	1	1	0.422863	0.779202	0.11479
104	3	7	1	0	0.858358	1.06648	-0.445822
104	3	8	0	0	0.940297	0.734507	0.819031
104	3	9	1	1	1.34815	1.01145	-1.09322
104	3	10	1	1	0.716528	1.05651	0.111573
104	3	11	0	1	0.886069	0.854064	-0.363515
104	3	12	NA	NA	1.29689	1.27545	-0.730359
104	3	13	1	0	1.15415	1.06604	-0.81967
104	3	14	0	1	0.621879	0.541067	0.99916
104	3	15	0	0	0.696391	0.846004	0.525096
104	3	16	1	0	0.424736	0.78011	1.13421
104	3	17	1	1	1.42895	0.922516	-0.1347
104	3	18	1	0	1.41645	0.927001	-0.823186
104	3	19	0	1	0.408821	0.528981	1.22479
104	3	20	0	1	0.472556	0.727813	0.80522
104	3	21	1	NA	0.555021	0.552879	0.251813
104	3	22	1	NA	0.664445	1.05989	-0.230834
104	3	23	0	1	0.697798	0.480984	0.137498
104	3	24	1	1	1.31585	0.901581	-0.25033
104	3	25	0	NA	1.13307	1.01997	1.05034
104	3	26	0	0	1.63878	1.01172	-1.0088
104	4	1	0	1	0.478679	0.854217	0.563443
104	4	2	1	1	1.451	1.02842	-0.424196
104	4	3	0	0	0.8169	0.884402	0.420966
104	4	4	0	1	1.03587	0.798155	-0.388742
104	4	5	1	1	0.423647	0.76317	0.977538
104	4	6	0	1	1.54314	0.973042	-0.516067
104	4	7	0	0	1.00034	0.974401	-0.0481539
104	4	8	0	1	1.36246	0.943046	-0.645959
104	4	9	0	0	0.886583	0.668826	0.378228
104	4	10	1	0	1.67716	1.39157	-0.865476
104	4	11	0	1	0.804264	1.20662	-0.329687
104	4	12	1	0	1.07492	0.627695	0.821602
104	4	13	1	0	0.30528	0.71765	-0.282516
104	4	14	1	NA	0.52161	1.0609	-0.191316
104	4	15	0	1	1.04098	0.866049	-0.632398
104	4	16	NA	NA	0.906037	1.26191	0.680595
104	4	17	NA	NA	1.32577	1.11434	0.166574
104	4	18	1	0	0.800411	0.639204	0.818011
104	4	19	0	1	1.49828	0.948531	0.122779
104	4	20	1	0	0.675732	0.562587	0.772383
104	4	21	1	1	0.915723	0.850997	0.526131
104	4	22	1	NA	0.991694	0.839	-0.193011
104	4	23	1	0	0.91356	1.06888	0.0237265
104	4	24	0	1	1.53982	0.694433	-0.398979
104	4	25	1	0	0.719365	0.771774	-0.0296859
104	4	26	0	1	0.640246	1.20763	0.00153526
104	5	1	0	1	0.949898	0.951715	0.167659
104	5	2	1	1	1.19404	0.911086	-1.1591
104	5	3	1	1	0.660311	1.09872	-0.556578
104	5	4	1	0	1.1047	1.21872	0.528292
104	5	5	0	1	0.932267	1.07886	-0.844232
104	5	6	1	0	0.798557	1.34743	0.408138
104	5	7	0	0	0.446655	0.865626	0.612305
104	5	8	1	1	1.25794	0.814646	-0.661499
104	5	9	0	0	1.34995	1.03481	-0.450108
104	5	10	0	0	0.992813	0.840271	-0.289956
104	5	11	1	0	0.759542	0.975816	-0.22579
104	5	12	0	NA	0.703888	1.02784	-0.231164
104	5	13	1	0	0.608828	0.726568	0.685671
104	5	14	1	0	1.12079	1.17142	-0.847708
104	5	15	0	0	1.0961	1.28036	-0.681482
104	5	16	NA	NA	1.02564	0.807049	1.11551
104	5	17	1	0	1.54357	0.922055	-0.169813
104	5	18	1	0	1.117	0.900682	-1.02687
104	5	19	0	0	0.610613	0.969463	-0.256404
104	5	20	0	1	0.415928	0.581903	0.927874
104	5	21	1	1	0.354386	0.87118	1.52388
104	5	22	NA	NA	1.0877	0.910314	0.969277
104	5	23	1	NA	0.623114	0.588637	-0.0948344
104	5	24	0	0	0.537551	0.464109	1.76334
104	5	25	0	0	1.03	0.594469	0.35973
104	5	26	0	0	0.370839	1.23003	0.877108
104	6	1	1	1	0.746543	0.636953	0.159857
104	6	2	1	1	1.30873	0.809711	-0.00564774
104	6	3	1	0	1.54302	1.14613	-0.406181
104	6	4	NA	NA	0.561084	0.785251	0.502005
104	6	5	1	1	0.619379	0.756946	-0.0124722
104	6	6	0	1	0.937919	0.64569	-1.73249
104	6	7	0	0	0.81774	1.35993	-1.04445
104	6	8	0	0	0.559677	0.734164	0.606638
104	6	9	0	0	0.702548	1.19714	-0.0179429
104	6	10	1	0	0.77801	1.07054	-0.0585542
104	6	11	0	1	0.455832	0.910488	-1.15832
104	6	12	1	1	0.404827	0.706288	1.51632
104	6	13	1	0	1.1599	0.82606	0.090571
104	6	14	0	0	1.36729	0.861715	-0.746295
104	6	15	1	1	1.55462	0.922232	-0.465958
104	6	16	0	0	0.471806	0.647701	1.2198
104	6	17	1	1	1.26239	0.902593	0.376991
104	6	18	0	1	0.843863	0.970621	0.765272
104	6	19	0	0	0.907322	1.03077	-0.0030315
104	6	20	1	0	1.118	0.858508	0.182859
104	6	21	1	0	0.435162	0.880951	1.86722
104	6	22	0	1	0.320019	0.650032	1.15413
104	6	23	0	0	0.649106	1.29267	-0.346371
104	6	24	0	0	0.86496	0.927851	-0.0450322
104	6	25	NA	NA	0.555703	0.803617	0.0591333
104	6	26	1	1	0.606989	0.899896	1.29524
105	1	1	0	0	1.04255	0.521477	-0.535014
105	1	2	1	1	1.35407	0.71211	-0.0890811
105	1	3	1	0	0.910366	0.470096	0.962027
105	1	4	0	0	1.34765	0.604343	-0.569926
105	1	5	0	1	0.728445	0.528186	0.507784
105	1	6	NA	NA	1.0901	0.980838	0.200682
105	1	7	1	0	1.26719	0.597252	1.53801
105	1	8	0	0	1.1759	0.997383	0.381918
105	1	9	1	1	1.26515	0.714193	0.51022
105	1	10	1	1	0.650469	0.814738	1.27863
105	1	11	1	0	1.02526	0.664801	1.42971
105	1	12	0	1	1.27714	0.788629	-0.603571
105	1	13	1	1	1.404	0.800797	0.081989
105	1	14	0	1	0.999285	0.668722	0.235785
105	1	15	1	0	0.648569	0.666597	0.314889
105	1	16	1	1	0.716594	0.699866	0.344225
105	1	17	NA	NA	1.25715	0.938831	-0.400763
105	1	18	0	0	1.04954	0.701619	-0.258197
105	1	19	0	1	0.983414	0.556589	-1.07193
105	1	20	0	0	0.983578	0.646942	-0.572284
105	1	21	1	1	0.761106	0.561325	-0.352039
105	1	22	1	0	0.840321	0.622453	-0.382269
105	1	23	0	0	0.793075	0.655141	0.298397
105	1	24	1	0	1.25885	0.69844	-1.95378
105	1	25	0	1	1.14565	0.62628	0.577934
105	1	26	0	0	1.09512	0.423733	0.942026
105	2	1	0	NA	0.835961	0.866914	0.265506
105	2	2	1	0	1.02832	0.860636	0.390212
105	2	3	1	1	0.861364	0.659669	1.33646
105	2	4	1	1	1.15198	0.607047	0.897032
105	2	5	1	1	0.849477	0.594791	2.49278
105	2	6	1	1	0.998888	0.815094	0.534296
105	2	7	0	1	1.01711	0.501886	0.0110063
105	2	8	0	0	0.908325	0.443422	-0.238767
105	2	9	0	0	0.955403	0.726436	1.40579
105	2	10	NA	NA	1.12805	0.776844	-0.0481275
105	2	11	1	NA	0.817892	0.8683	-0.132602
105	2	12	0	0	0.924525	0.812015	1.92731
105	2	13	1	1	0.659437	0.737603	-0.650888
105	2	14	0	1	1.25144	0.927355	0.199404
105	2	15	NA	0	1.21482	0.84862	0.106583
105	2	16	0	1	0.843428	0.759266	-1.42472
105	2	17	1	1	0.963668	0.920161	-1.61867
105	2	18	1	1	0.87746	0.508246	-0.218042
105	2	19	1	1	0.989218	0.517627	-0.241506
105	2	20	0	1	0.895738	0.923272	0.149096
105	2	21	0	1	1.00812	0.425474	-0.544576
105	2	22	1	0	0.853309	0.823318	-0.284565
105	2	23	0	1	0.853031	0.479663	0.549221
105	2	24	1	1	0.876845	0.785086	-1.17768
105	2	25	0	1	0.873833	0.533408	1.78674
105	2	26	0	0	1.17769	0.610336	1.23973
105	3	1	0	1	0.765221	0.674114	0.0133979
105	3	2	1	1	0.968684	0.793415	0.74094
105	3	3	NA	NA	0.610533	0.469265	1.42754
105	3	4	0	0	0.859706	0.788996	-0.456223
105	3	5	0	0	0.835473	0.573332	2.74435
105	3	6	1	1	1.40697	0.693868	-1.81139
105	3	7	1	1	1.31563	0.53929	-2.39807
105	3	8	0	1	0.604554	0.524426	1.21002
105	3	9	1	1	1.1334	0.538572	-1.36536
105	3	10	1	1	0.966638	0.577798	-0.370742
105	3	11	0	1	1.33936	0.997796	-0.516193
105	3	12	NA	NA	0.806771	0.574059	0.605381
105	3	13	1	1	1.13569	0.789268	0.437685
105	3	14	0	0	1.32328	0.704193	-0.773874
105	3	15	0	0	1.23433	0.776285	1.48433
105	3	16	1	1	1.20846	0.569824	-0.661377
105	3	17	1	1	1.44323	1.09276	-0.841092
105	3	18	1	1	1.07694	0.603467	1.1531
105	3	19	0	0	0.664196	0.557413	1.23254
105	3	20	0	0	1.29657	0.952322	-1.21319
105	3	21	1	1	1.07373	0.662289	0.0611442
105	3	22	1	1	0.513083	0.598843	-0.0427306
105	3	23	0	1	1.44825	0.798302	-0.589585
105	3	24	1	0	1.25771	0.824811	-0.80045
105	3	25	0	0	0.723922	0.632533	0.563588
105	3	26	0	0	0.744033	0.861047	-0.332459
105	4	1	0	0	1.19306	0.885408	-2.6139
105	4	2	1	1	1.19694	0.643705	1.34614
105	4	3	0	0	0.913593	0.60331	0.428136
105	4	4	0	1	1.13992	0.675264	-0.311637
105	4	5	1	1	1.0603	0.64191	0.806947
105	4	6	0	1	1.07082	0.564406	2.56615
105	4	7	0	0	1.03098	0.74793	0.457871
105	4	8	0	0	1.00792	0.925622	1.51376
105	4	9	0	1	0.709563	0.486307	0.112001
105	4	10	1	1	0.790698	0.402049	0.163388
105	4	11	0	1	0.582116	0.628954	-0.682099
105	4	12	1	1	0.623536	0.691634	1.24472
105	4	13	1	1	0.935218	0.676223	0.789768
105	4	14	1	1	0.917619	0.415125	1.18063
105	4	15	0	0	0.475711	0.963638	-0.710733
105	4	16	NA	NA	0.643808	0.941285	0.690739
105	4	17	NA	NA	0.775407	0.972868	1.24977
105	4	18	1	0	1.23957	0.750584	0.559278
105	4	19	0	0	1.32906	0.790264	1.78958
105	4	20	1	1	0.998414	0.591239	1.15541
105	4	21	1	0	1.08928	0.776048	0.258014
105	4	22	1	1	1.00465	0.394314	0.467648
105	4	23	1	1	1.31342	0.824824	-0.443798
105	4	24	0	1	0.900631	0.410879	-0.846875
105	4	25	1	1	0.829048	0.699673	0.985916
105	4	26	0	1	1.05082	0.64233	-1.26776
105	5	1	0	1	0.780903	0.517263	1.90842
105	5	2	1	1	0.936773	0.676692	0.749973
105	5	3	1	1	0.84843	0.747626	1.35522
105	5	4	1	0	0.916836	0.457212	1.40599
105	5	5	0	1	1.07749	0.605531	0.133983
105	5	6	1	0	0.928406	0.848216	0.0734674
105	5	7	0	1	0.994293	0.8647	0.912683
105	5	8	1	0	0.942926	0.808066	-0.0111566
105	5	9	0	1	1.14284	1.10258	-0.406665
105	5	10	0	1	1.13827	0.816742	1.86614
105	5	11	1	0	0.768716	0.751963	0.022726
105	5	12	0	1	1.0299	0.670183	-1.79319
105	5	13	1	1	0.777533	0.687847	-0.382608
105	5	14	1	1	0.839138	0.643383	0.526702
105	5	15	0	1	1.33003	0.805812	-0.618415
105	5	16	NA	NA	1.32292	0.706841	0.434617
105	5	17	1	1	0.903667	0.82495	1.15184
105	5	18	1	1	0.629253	0.917429	0.768568
105	5	19	0	0	0.952848	0.826488	1.00773
105	5	20	0	0	1.29223	1.01532	-0.927948
105	5	21	1	1	1.05815	0.773291	-0.53072
105	5	22	NA	NA	1.44478	0.820392	0.389769
105	5	23	1	1	1.25869	0.959352	-0.280518
105	5	24	0	1	0.850741	0.766511	0.847656
105	5	25	0	0	0.991395	0.6096	0.0675974
105	5	26	0	1	0.656944	0.762936	1.70511
105	6	1	1	1	0.676632	0.628633	1.7778
105	6	2	1	1	1.18779	0.86308	0.112432
105	6	3	1	1	1.22866	0.939516	-0.21422
105	6	4	NA	NA	0.844844	1.11031	-0.427652
105	6	5	1	1	0.811013	1.12893	1.12062
105	6	6	0	1	1.18314	0.643367	-0.666862
105	6	7	0	0	0.582651	0.572787	2.24301
105	6	8	0	1	0.918184	0.936425	-0.677966
105	6	9	0	0	0.818675	0.450529	1.78256
105	6	10	1	1	1.02659	0.584953	0.062242
105	6	11	0	1	1.12863	0.881185	-0.799368
105	6	12	1	1	1.10106	1.03386	0.0804129
105	6	13	1	1	0.794063	0.401855	-0.138226
105	6	14	0	0	0.729144	0.706643	-0.108679
105	6	15	1	1	1.20474	1.05611	0.64327
105	6	16	0	1	0.877834	0.93753	0.72086
105	6	17	1	1	1.18399	0.868393	-2.33824
105	6	18	0	0	0.788473	0.706279	1.55499
105	6	19	0	1	1.19928	0.865289	-1.18919
105	6	20	1	1	1.19009	0.645447	-2.20084
105	6	21	1	1	1.14852	0.696099	-0.835173
105	6	22	0	1	0.852496	1.06913	0.78903
105	6	23	0	1	1.26874	0.763035	-1.33294
105	6	24	0	0	1.19877	0.490242	-0.275276
105	6	25	NA	NA	0.859422	0.947539	0.184053
105	6	26	1	1	1.24391	0.763369	-0.788877
106	1	1	0	0	0.954013	0.840799	-1.16644
106	1	2	1	0	0.543352	0.506654	0.986442
106	1	3	1	1	1.28187	0.714732	-0.84104
106	1	4	0	0	0.688051	1.04692	-0.394887
106	1	5	0	1	1.01925	0.507151	1.1312
106	1	6	NA	NA	0.397376	1.33301	-0.676826
106	1	7	1	1	1.43158	0.773392	1.12905
106	1	8	0	0	0.817792	0.777859	-0.843164
106	1	9	1	0	1.11703	0.944671	-0.52892
106	1	10	1	1	1.2475	0.674883	0.741903
106	1	11	1	1	1.13064	0.685436	-0.347285
106	1	12	0	0	1.2106	0.782214	-1.20494
106	1	13	1	1	0.485125	0.846938	-0.913886
106	1	14	0	1	0.373686	0.659766	0.264485
106	1	15	1	1	0.559909	0.558019	0.255848
106	1	16	1	1	0.546157	0.442684	0.573037
106	1	17	NA	NA	0.514483	1.35906	-0.428705
106	1	18	0	0	0.920244	0.435718	0.675991
106	1	19	0	1	1.44839	0.528575	1.04969
106	1	20	0	0	1.17215	0.593475	0.0686183
106	1	21	1	0	1.26741	0.767226	-0.891269
106	1	22	1	1	0.486462	0.404893	0.469087
106	1	23	0	1	0.656449	0.860101	0.134702
106	1	24	1	0	0.289018	0.590596	0.529647
106	1	25	0	1	0.681029	0.954467	-0.84819
106	1	26	0	0	1.43507	1.03997	0.363558
106	2	1	0	0	0.763953	0.916677	-1.28536
106	2	2	1	1	0.410144	0.782301	-0.366235
106	2	3	1	1	1.25661	0.95893	-0.448915
106	2	4	1	1	1.42592	0.695263	-0.966926
106	2	5	1	1	1.13877	0.70648	1.30163
106	2	6	1	0	0.44899	0.823571	0.300087
106	2	7	0	1	1.49281	1.038	0.0144146
106	2	8	0	0	0.970649	0.425463	1.81164
106	2	9	0	0	1.05258	0.746991	-1.23661
106	2	10	NA	NA	0.903734	0.690748	-0.0619856
106	2	11	1	1	0.400858	0.798979	0.898311
106	2	12	0	1	0.535522	0.777769	0.701699
106	2	13	1	1	0.324637	0.574834	1.36276
106	2	14	0	0	0.37947	0.506733	1.25774
106	2	15	NA	NA	0.718754	0.797417	-0.0856017
106	2	16	0	1	0.563087	0.763502	0.997871
106	2	17	1	0	1.34436	1.02262	0.00985119
106	2	18	1	1	0.618302	0.470165	2.23579
106	2	19	1	1	0.781283	0.86751	0.00991603
106	2	20	0	1	1.03652	0.680956	0.274251
106	2	21	0	0	0.791846	0.876385	1.56476
106	2	22	1	1	1.17269	0.969916	-1.23006
106	2	23	0	1	0.718828	0.626386	1.1886
106	2	24	1	1	1.0792	0.88643	2.76726
106	2	25	0	0	0.943458	0.875579	-0.0377094
106	2	26	0	1	0.425251	0.677464	0.747075
106	3	1	0	1	0.764473	0.911231	2.02841
106	3	2	1	1	1.0431	0.854284	0.303234
106	3	3	NA	NA	1.17463	1.32407	-1.22544
106	3	4	0	1	0.573513	0.759553	1.06449
106	3	5	0	0	0.912056	0.94995	-0.679426
106	3	6	1	0	0.998276	0.743881	0.504582
106	3	7	1	0	0.775073	0.678468	1.81801
106	3	8	0	0	0.759162	0.842351	0.625352
106	3	9	1	1	0.808156	0.883999	0.085711
106	3	10	1	1	0.522506	0.984847	0.187819
106	3	11	0	0	0.617855	0.882225	0.821376
106	3	12	NA	NA	1.04778	1.21839	-0.87648
106	3	13	1	0	0.914468	0.73348	-0.375306
106	3	14	0	1	0.391862	0.479669	1.01483
106	3	15	0	1	1.24222	0.754726	0.731132
106	3	16	1	1	0.809046	0.663279	0.84127
106	3	17	1	1	1.0842	0.96904	-0.0356941
106	3	18	1	1	0.558062	0.753062	0.329601
106	3	19	0	0	0.695808	0.698587	0.469989
106	3	20	0	0	0.68942	0.684412	0.659161
106	3	21	1	1	0.776171	0.683163	1.31705
106	3	22	1	1	0.493384	0.83673	-0.967799
106	3	23	0	0	1.15166	0.841155	1.31587
106	3	24	1	1	0.51715	0.924154	-0.0372656
106	3	25	0	1	1.05543	0.762471	1.44218
106	3	26	0	0	0.789375	0.996874	-0.063342
106	4	1	0	1	0.85834	1.0292	-2.64551
106	4	2	1	1	1.5228	0.78168	0.318542
106	4	3	0	1	1.25812	0.722598	1.24331
106	4	4	0	0	1.24091	0.806585	0.488
106	4	5	1	1	0.908613	0.566902	0.209269
106	4	6	0	0	1.05775	0.828206	-0.624933
106	4	7	0	1	1.43971	0.943141	-0.383333
106	4	8	0	0	0.760566	0.702725	-0.620017
106	4	9	0	1	0.736844	0.521044	1.58347
106	4	10	1	1	0.976773	0.719884	-0.79507
106	4	11	0	1	0.979707	0.667066	0.578881
106	4	12	1	1	0.417246	0.833752	0.141528
106	4	13	1	0	0.366142	0.697645	0.678004
106	4	14	1	1	0.425084	0.366522	-0.227984
106	4	15	0	0	1.18064	0.832774	-0.264031
106	4	16	NA	NA	0.740981	1.06136	0.52593
106	4	17	NA	NA	1.37811	1.30032	-0.421419
106	4	18	1	1	1.46395	0.914873	0.0641966
106	4	19	0	1	0.460264	1.08224	2.22777
106	4	20	1	1	0.93871	0.810054	-0.725825
106	4	21	1	0	1.10041	0.693086	0.57017
106	4	22	1	1	0.712155	0.399469	-0.0952656
106	4	23	1	1	0.695523	0.92286	-0.762674
106	4	24	0	1	0.555089	0.469674	0.219424
106	4	25	1	1	0.881001	0.70251	3.22736
106	4	26	0	1	0.784862	0.919154	-0.585008
106	5	1	0	0	0.983491	0.731115	1.01147
106	5	2	1	1	0.695004	1.15258	0.734346
106	5	3	1	1	1.10997	1.17678	1.16724
106	5	4	1	1	1.14697	0.53666	1.12453
106	5	5	0	1	0.428399	0.843172	-0.00615981
106	5	6	1	1	0.721465	0.699133	1.20647
106	5	7	0	1	0.770286	0.653051	1.37887
106	5	8	1	1	1.06263	0.540529	-0.117859
106	5	9	0	0	0.710992	0.812851	-0.0150095
106	5	10	0	1	1.12817	0.919711	-0.0241417
106	5	11	1	1	1.20981	0.97054	-0.122713
106	5	12	0	0	1.40505	0.751253	0.112558
106	5	13	1	1	1.44513	1.03743	-0.140232
106	5	14	1	1	0.742063	0.691525	-0.502284
106	5	15	0	0	1.43243	0.847743	-0.557306
106	5	16	NA	NA	1.47466	1.1441	-0.943719
106	5	17	1	1	0.796459	0.626962	0.967339
106	5	18	1	1	0.41231	0.616952	0.800667
106	5	19	0	1	0.626844	0.958164	0.955391
106	5	20	0	0	0.809031	1.02773	-1.27646
106	5	21	1	0	0.716984	0.630505	0.54334
106	5	22	NA	NA	1.50309	1.12986	-0.679253
106	5	23	1	1	0.915829	0.883945	0.689092
106	5	24	0	1	0.545253	0.742642	0.26614
106	5	25	0	1	0.668927	0.900331	1.19057
106	5	26	0	1	0.667416	1.09599	0.213671
106	6	1	1	1	0.467857	1.01469	2.1396
106	6	2	1	1	0.418792	0.577343	0.655371
106	6	3	1	1	1.18616	0.672951	-0.0880696
106	6	4	NA	NA	1.32045	1.09438	0.750926
106	6	5	1	1	0.918661	0.976159	0.520971
106	6	6	0	1	0.995525	0.851952	1.45086
106	6	7	0	1	0.684608	0.675112	1.48826
106	6	8	0	1	0.841134	0.751462	1.28533
106	6	9	0	0	1.01978	0.807516	0.534837
106	6	10	1	1	1.00627	1.05674	-0.259773
106	6	11	0	0	0.68799	0.525652	1.34725
106	6	12	1	1	1.24565	0.597423	1.11715
106	6	13	1	1	0.894007	0.550845	0.592063
106	6	14	0	0	1.34375	0.654147	0.153212
106	6	15	1	1	1.12286	0.838421	-0.312027
106	6	16	0	0	0.96634	0.577156	0.467885
106	6	17	1	1	1.24747	0.966509	1.62136
106	6	18	0	0	1.09634	0.869327	0.151032
106	6	19	0	1	1.19771	0.576037	-0.425507
106	6	20	1	1	0.553587	0.989609	1.19672
106	6	21	1	1	0.532296	0.696763	1.3532
106	6	22	0	0	0.837828	0.610044	3.82702
106	6	23	0	1	0.800826	0.713493	0.590255
106	6	24	0	1	0.755595	0.540596	-0.317093
106	6	25	NA	NA	1.22476	0.884644	0.913866
106	6	26	1	1	0.566354	0.935884	0.125508
107	1	1	0	0	0.545218	0.718538	0.881873
107	1	2	1	0	0.686456	0.96851	0.861235
107	1	3	1	1	0.63877	1.01322	0.912358
107	1	4	0	0	0.597834	0.750828	-0.111854
107	1	5	0	1	0.939738	0.59502	-0.509581
107	1	6	NA	NA	0.674647	1.1125	0.465911
107	1	7	1	1	1.5459	0.933922	-1.78601
107	1	8	0	0	1.09267	0.688088	-0.311576
107	1	9	1	1	1.43208	0.936032	0.791952
107	1	10	1	1	0.76388	0.42243	1.05863
107	1	11	1	1	1.0077	0.783044	0.714904
107	1	12	0	0	1.06282	0.67961	-0.60276
107	1	13	1	0	1.15713	0.755426	0.0563748
107	1	14	0	1	1.62045	0.917746	-1.65472
107	1	15	1	1	1.3716	1.09555	-0.234867
107	1	16	1	1	1.53825	0.652705	-1.05491
107	1	17	NA	NA	0.6949	1.02722	0.882429
107	1	18	0	0	0.571941	1.1869	0.486444
107	1	19	0	0	1.0526	0.717254	0.636855
107	1	20	0	0	1.29619	0.750995	-1.8082
107	1	21	1	1	0.847773	0.783464	-1.57095
107	1	22	1	0	0.530278	0.775362	1.0037
107	1	23	0	0	0.813953	1.02534	-1.40663
107	1	24	1	0	1.24379	1.17251	-2.34221
107	1	25	0	0	0.995841	0.87728	-0.843508
107	1	26	0	0	1.42919	0.843726	-0.945619
107	2	1	0	0	1.32977	1.19555	-0.12209
107	2	2	1	1	0.779122	0.47596	-0.435476
107	2	3	1	1	0.786524	0.910137	1.17695
107	2	4	1	0	1.27843	0.86536	-0.227395
107	2	5	1	1	1.19443	0.860752	-1.06619
107	2	6	1	0	0.98771	0.630498	-1.21281
107	2	7	0	0	0.199609	0.645698	0.691828
107	2	8	0	0	0.300854	0.681501	1.13176
107	2	9	0	0	0.373899	0.810898	0.802163
107	2	10	NA	NA	1.37896	1.17887	0.821296
107	2	11	1	NA	1.40017	0.822943	0.625504
107	2	12	0	0	1.1225	0.950679	1.54693
107	2	13	1	0	0.965617	0.56508	0.424165
107	2	14	0	0	0.980829	0.791038	0.615917
107	2	15	NA	0	1.55292	1.12454	0.580216
107	2	16	0	0	1.22815	0.997238	-1.68114
107	2	17	1	1	1.39055	1.07129	1.61234
107	2	18	1	1	0.987955	0.734134	0.463172
107	2	19	1	1	0.973185	1.18977	-1.55853
107	2	20	0	1	0.34645	1.00541	-0.321001
107	2	21	0	0	0.418642	1.11796	0.822448
107	2	22	1	0	0.715169	0.541684	-0.0288507
107	2	23	0	1	1.1885	0.694832	-1.83485
107	2	24	1	1	0.47371	0.72869	-0.359253
107	2	25	0	0	1.41813	0.573826	-0.853931
107	2	26	0	1	0.606003	1.03778	0.771575
107	3	1	0	0	1.04316	0.826574	0.856631
107	3	2	1	1	1.1944	0.944422	0.022654
107	3	3	NA	NA	0.757176	0.736825	0.454733
107	3	4	0	0	1.15255	0.751954	0.0904244
107	3	5	0	0	0.864129	1.01998	1.24479
107	3	6	1	1	1.44738	0.963442	-2.4066
107	3	7	1	0	0.555034	1.02691	0.618965
107	3	8	0	0	1.40111	0.787495	-0.822582
107	3	9	1	1	0.885863	0.76873	-1.88381
107	3	10	1	1	0.563937	0.454795	-0.00618783
107	3	11	0	1	1.23431	0.993362	0.295161
107	3	12	NA	NA	0.462718	0.72674	0.908623
107	3	13	1	0	1.51157	0.799319	-1.34142
107	3	14	0	0	1.67276	1.03521	0.214652
107	3	15	0	0	0.629424	0.61064	0.847137
107	3	16	1	1	0.792928	0.872224	0.0144606
107	3	17	1	1	0.685482	0.731881	1.11189
107	3	18	1	0	1.03766	0.750307	-0.495705
107	3	19	0	0	1.31969	0.679701	-1.58176
107	3	20	0	0	0.751829	0.873992	0.682412
107	3	21	1	1	0.590256	0.587692	-0.84451
107	3	22	1	0	1.15787	0.5864	-0.472946
107	3	23	0	1	1.35257	0.697148	-1.29784
107	3	24	1	0	0.707433	1.25875	1.87372
107	3	25	0	0	0.41116	0.75852	0.445882
107	3	26	0	1	0.629926	0.627858	0.554938
107	4	1	0	0	0.904587	0.594633	0.0901023
107	4	2	1	1	0.933662	0.821709	1.14004
107	4	3	0	1	0.852733	0.674418	0.471058
107	4	4	0	0	0.68838	0.992572	0.292863
107	4	5	1	1	0.798981	0.672122	-0.116789
107	4	6	0	0	0.884693	0.773454	-1.73943
107	4	7	0	0	1.00068	0.809317	-0.441251
107	4	8	0	0	0.971865	1.07839	-0.32953
107	4	9	0	0	0.673143	0.554517	-0.831544
107	4	10	1	0	0.714478	0.614452	0.112709
107	4	11	0	1	0.668758	0.507436	0.420872
107	4	12	1	1	1.3976	1.06219	-0.196548
107	4	13	1	0	0.91417	0.961439	-2.66826
107	4	14	1	0	0.814512	0.527649	0.594121
107	4	15	0	0	0.801163	0.640867	-0.0766579
107	4	16	NA	NA	0.85563	0.723881	1.54895
107	4	17	NA	NA	0.9523	0.876238	0.538597
107	4	18	1	1	0.590305	0.809879	1.08426
107	4	19	0	0	1.42991	0.803512	1.57721
107	4	20	1	1	0.873463	0.889542	-0.749378
107	4	21	1	1	1.09661	1.06154	0.0308227
107	4	22	1	1	0.835767	0.54983	-0.74275
107	4	23	1	1	0.847233	0.758565	-0.590434
107	4	24	0	1	0.865462	0.680948	0.281722
107	4	25	1	1	0.869747	0.757862	-0.143838
107	4	26	0	0	1.29247	1.05446	-1.2245
107	5	1	0	0	0.772988	0.914924	0.274703
107	5	2	1	0	1.27031	0.79087	-0.120974
107	5	3	1	1	0.939699	0.724194	2.00574
107	5	4	1	0	1.03743	1.02328	-0.204331
107	5	5	0	0	0.378887	0.491798	-0.0919318
107	5	6	1	1	0.597632	0.781362	1.81018
107	5	7	0	1	1.09849	0.511931	0.159972
107	5	8	1	1	1.42905	1.22062	-0.802145
107	5	9	0	1	0.815111	0.573198	-1.7243
107	5	10	0	1	0.702561	0.490828	1.20845
107	5	11	1	1	1.02186	0.639198	2.57913
107	5	12	0	1	0.807353	0.917693	0.653841
107	5	13	1	0	0.549776	0.755637	1.9519
107	5	14	1	1	1.37772	0.60501	-0.952089
107	5	15	0	0	1.04335	1.13455	-0.678689
107	5	16	NA	NA	0.640163	0.801164	-0.512755
107	5	17	1	0	0.678932	0.63967	1.47596
107	5	18	1	0	0.748002	1.13203	-0.181138
107	5	19	0	0	0.877603	0.618498	-0.912943
107	5	20	0	1	0.382322	0.6749	1.92612
107	5	21	1	1	1.08905	0.815213	-1.07158
107	5	22	NA	NA	0.465174	0.762727	-0.0602637
107	5	23	1	0	0.512964	0.796406	0.590032
107	5	24	0	0	1.58142	0.743551	-0.857029
107	5	25	0	0	0.89464	0.767644	-1.23606
107	5	26	0	0	0.784558	0.761571	-0.438858
107	6	1	1	1	1.0688	0.975267	0.552728
107	6	2	1	0	0.998607	1.21043	0.264355
107	6	3	1	1	0.895164	1.07589	-1.10538
107	6	4	NA	NA	1.32413	0.794101	-0.229873
107	6	5	1	1	1.5684	0.917537	-0.0960357
107	6	6	0	1	0.939341	0.66608	0.0518408
107	6	7	0	0	0.70998	0.628434	0.268955
107	6	8	0	0	1.01803	0.564912	-1.03762
107	6	9	0	0	1.21708	0.813558	1.1987
107	6	10	1	1	1.27159	1.034	-0.903126
107	6	11	0	1	0.939829	1.12194	1.10725
107	6	12	1	0	0.976052	0.815411	1.18315
107	6	13	1	0	1.00709	1.02624	0.924687
107	6	14	0	1	1.61854	0.9501	-1.95446
107	6	15	1	1	0.840602	0.771155	0.94501
107	6	16	0	1	0.757709	1.06047	-0.373215
107	6	17	1	1	0.905456	1.15747	2.55491
107	6	18	0	0	0.994619	0.732529	-0.767287
107	6	19	0	0	1.63416	1.21997	-2.33966
107	6	20	1	1	0.741589	0.573108	0.306337
107	6	21	1	1	0.375959	0.548828	0.49445
107	6	22	0	1	1.3165	1.01993	-0.20602
107	6	23	0	0	0.260204	0.744761	2.04521
107	6	24	0	1	1.19663	0.532946	-0.802348
107	6	25	NA	NA	1.08244	0.81925	-0.572851
107	6	26	1	0	0.561997	0.552719	-1.49245
108	1	1	0	0	0.724491	0.670152	1.11103
108	1	2	1	1	0.400568	0.818465	1.12259
108	1	3	1	0	1.11289	0.630343	0.757217
108	1	4	0	0	0.778737	0.638387	0.202576
108	1	5	0	0	1.19331	0.65519	-0.827288
108	1	6	NA	NA	0.753222	0.685896	0.676752
108	1	7	1	0	0.532101	0.900254	1.14372
108	1	8	0	0	0.488552	0.729175	0.980113
108	1	9	1	1	0.522271	0.911678	0.699216
108	1	10	1	1	0.58676	0.9096	0.872144
108	1	11	1	1	0.974069	0.71209	-0.975711
108	1	12	0	0	1.09945	0.959246	-1.97219
108	1	13	1	0	0.552216	0.728071	0.210194
108	1	14	0	0	1.13192	0.893542	0.0808818
108	1	15	1	1	1.23387	0.81306	0.0849789
108	1	16	1	0	1.22071	0.667022	1.10313
108	1	17	NA	NA	0.873857	0.789357	0.494016
108	1	18	0	0	0.890045	0.923027	-0.998927
108	1	19	0	0	1.00686	0.964189	-0.280563
108	1	20	0	1	1.49318	1.24391	-2.32019
108	1	21	1	0	1.21699	0.892503	0.888594
108	1	22	1	1	0.397285	0.586577	1.43435
108	1	23	0	0	0.697281	0.580229	1.10328
108	1	24	1	1	0.884922	0.764139	-0.116027
108	1	25	0	1	0.901255	0.799573	0.705063
108	1	26	0	0	1.60026	1.19811	-1.39922
108	2	1	0	0	1.09907	0.507923	2.13418
108	2	2	1	1	1.01587	0.644856	1.52789
108	2	3	1	1	1.24433	0.729782	0.00792189
108	2	4	1	1	0.934163	0.919216	0.553542
108	2	5	1	1	0.800668	0.569628	0.635396
108	2	6	1	1	1.0597	1.12781	-0.111972
108	2	7	0	0	0.540572	1.11893	-1.10686
108	2	8	0	0	1.14966	0.887967	-0.311455
108	2	9	0	0	1.07017	1.18797	-0.599189
108	2	10	NA	NA	1.19389	1.24259	-0.397568
108	2	11	1	1	0.800745	0.436741	0.870444
108	2	12	0	1	0.676859	0.902179	0.326081
108	2	13	1	0	0.632595	0.806673	1.22348
108	2	14	0	NA	0.89453	0.917174	-0.788635
108	2	15	NA	NA	1.1017	1.25254	-0.756095
108	2	16	0	1	1.08169	0.841506	0.19555
108	2	17	1	1	0.865213	0.996071	0.193924
108	2	18	1	1	1.25756	0.84716	0.439443
108	2	19	1	1	0.661513	0.737735	1.17517
108	2	20	0	0	0.883965	1.21534	0.150514
108	2	21	0	0	1.21567	1.28768	-1.03778
108	2	22	1	1	0.598438	0.506663	1.42689
108	2	23	0	0	0.947966	0.722183	-0.580712
108	2	24	1	0	0.328048	0.479329	0.975103
108	2	25	0	1	0.517751	0.71874	0.55487
108	2	26	0	0	0.704607	0.957135	-0.608062
108	3	1	0	1	1.13979	1.30965	-0.955894
108	3	2	1	1	0.932143	1.18467	-0.927759
108	3	3	NA	NA	1.12656	0.763081	-0.302058
108	3	4	0	0	1.46201	0.950891	0.107708
108	3	5	0	0	0.786787	1.04045	0.230435
108	3	6	1	1	0.861538	0.767126	0.211253
108	3	7	1	0	1.6103	1.30429	-2.09083
108	3	8	0	0	0.616638	0.548309	1.41344
108	3	9	1	1	0.6297	1.01826	0.388922
108	3	10	1	NA	0.948266	1.1083	0.616131
108	3	11	0	1	0.559913	0.491017	1.0688
108	3	12	NA	NA	1.09198	0.84538	-0.231797
108	3	13	1	0	1.32757	0.761827	-0.82067
108	3	14	0	1	0.620938	1.03331	-0.00401401
108	3	15	0	1	1.07282	1.18457	-1.30749
108	3	16	1	0	1.14158	1.16644	-0.753943
108	3	17	1	NA	1.49726	0.801717	0.0595775
108	3	18	1	0	1.23453	0.64502	-0.220998
108	3	19	0	0	1.38713	1.2635	-1.18056
108	3	20	0	1	1.02813	1.28093	0.113218
108	3	21	1	0	1.17959	0.707512	0.110822
108	3	22	1	0	1.11237	0.726728	1.3142
108	3	23	0	0	1.03505	0.960955	-0.0686374
108	3	24	1	1	1.26655	1.13666	-1.01422
108	3	25	0	1	0.871376	0.667665	0.189002
108	3	26	0	0	0.994444	0.931773	-0.649177
108	4	1	0	1	1.26203	0.731418	-0.272961
108	4	2	1	1	1.09577	0.727312	-0.0424349
108	4	3	0	1	0.541348	0.621822	1.67585
108	4	4	0	1	1.13208	0.849963	-0.0510553
108	4	5	1	1	0.461542	0.676905	0.679886
108	4	6	0	1	1.32116	0.496439	-0.0744531
108	4	7	0	0	0.700831	0.747945	-0.464084
108	4	8	0	1	1.14096	0.814496	-1.20912
108	4	9	0	0	1.28856	1.07101	-0.126901
108	4	10	1	1	0.407184	0.959116	1.58311
108	4	11	0	0	1.21699	0.870032	0.179513
108	4	12	1	0	0.611917	0.706863	0.34963
108	4	13	1	1	0.435488	0.560211	1.24523
108	4	14	1	0	0.965528	0.624273	-0.296608
108	4	15	0	1	0.971079	0.668675	1.17717
108	4	16	NA	NA	0.846846	0.645073	1.03216
108	4	17	NA	NA	0.898638	0.807769	0.416573
108	4	18	1	0	0.567172	0.852226	0.289608
108	4	19	0	0	1.1809	0.870906	-0.0352665
108	4	20	1	0	1.42904	0.955145	-0.372921
108	4	21	1	1	0.678591	0.677011	0.456247
108	4	22	1	0	1.06971	1.19856	-0.350016
108	4	23	1	0	0.777995	0.827043	0.0450567
108	4	24	0	0	0.73269	0.898944	0.55576
108	4	25	1	0	0.945323	0.984543	-0.0083818
108	4	26	0	0	1.38163	0.570058	0.374195
108	5	1	0	0	0.45301	0.742382	1.2836
108	5	2	1	0	0.95031	0.756481	0.805903
108	5	3	1	1	1.07331	0.568462	0.136229
108	5	4	1	1	0.728768	0.567771	0.464453
108	5	5	0	1	1.12844	0.598123	0.0608137
108	5	6	1	0	1.08097	1.18863	0.000836502
108	5	7	0	0	0.69033	0.768214	1.06848
108	5	8	1	1	0.618149	0.712877	0.451931
108	5	9	0	0	0.940605	1.10624	1.4278
108	5	10	0	1	0.890461	0.77531	0.778666
108	5	11	1	1	0.425388	0.548027	2.33291
108	5	12	0	1	0.868095	1.02985	-0.830995
108	5	13	1	1	0.987679	0.674442	1.06552
108	5	14	1	1	0.755335	0.696786	1.29808
108	5	15	0	1	0.701953	0.555938	0.400685
108	5	16	NA	NA	1.03865	1.34619	-0.368415
108	5	17	1	1	0.806624	0.707611	0.251462
108	5	18	1	1	0.461433	0.835893	1.11434
108	5	19	0	0	1.12942	0.946806	0.165092
108	5	20	0	0	0.83473	1.06007	-0.314245
108	5	21	1	1	0.878247	0.903535	0.428696
108	5	22	NA	NA	1.27314	1.23765	-0.562987
108	5	23	1	1	0.692325	0.902629	0.167888
108	5	24	0	1	0.876293	1.04361	-0.413134
108	5	25	0	0	0.647376	0.820325	0.278779
108	5	26	0	1	0.489593	0.829822	2.10238
108	6	1	1	1	1.07004	0.837435	-0.177037
108	6	2	1	0	0.961824	0.996889	-0.626404
108	6	3	1	1	1.52818	0.751164	0.162467
108	6	4	NA	NA	0.600579	0.769107	0.692117
108	6	5	1	1	1.20687	0.858964	-0.0800136
108	6	6	0	1	0.675462	0.784019	-0.159714
108	6	7	0	0	0.612172	0.764466	1.08461
108	6	8	0	1	0.447952	0.774868	0.880395
108	6	9	0	1	0.741201	1.01078	0.211809
108	6	10	1	0	0.778414	0.568635	0.231797
108	6	11	0	1	0.285924	0.608071	2.04709
108	6	12	1	1	1.43107	0.986184	-0.0656512
108	6	13	1	1	1.46105	1.11965	-0.126435
108	6	14	0	1	0.505117	0.581003	1.46145
108	6	15	1	1	1.02389	0.81992	0.876648
108	6	16	0	1	0.445944	0.681592	2.00065
108	6	17	1	0	0.758415	0.604332	2.39598
108	6	18	0	1	1.27699	0.884415	-0.0678159
108	6	19	0	0	0.601093	1.08165	2.08434
108	6	20	1	1	1.67884	1.1497	-1.91924
108	6	21	1	1	0.936605	1.01304	0.804398
108	6	22	0	1	1.17582	0.893633	-1.31368
108	6	23	0	0	0.474524	0.976171	1.64469
108	6	24	0	1	1.24483	0.978024	0.758537
108	6	25	NA	NA	0.770686	1.15008	0.423451
108	6	26	1	1	0.850261	0.946362	0.127606
109	1	1	0	0	1.16565	0.931559	-0.712237
109	1	2	1	0	1.22104	0.798257	-0.480294
109	1	3	1	0	1.20973	0.822825	-0.30124
109	1	4	0	1	0.852562	1.05973	-0.40329
109	1	5	0	0	1.04419	0.797171	-0.0995242
109	1	6	NA	NA	1.11017	1.18445	0.0667832
109	1	7	1	0	0.951034	0.946704	-0.817432
109	1	8	0	0	0.900388	0.800335	0.435218
109	1	9	1	0	0.448177	1.00429	0.0277547
109	1	10	1	1	1.05142	0.840657	0.22937
109	1	11	1	0	0.826908	0.914434	0.46396
109	1	12	0	0	0.954967	0.955631	0.237791
109	1	13	1	0	1.0018	0.906456	0.587114
109	1	14	0	1	1.01467	0.979928	2.11783
109	1	15	1	1	0.706719	1.02761	0.35075
109	1	16	1	0	0.766268	0.913711	-0.305729
109	1	17	NA	NA	1.12722	1.14465	0.40118
109	1	18	0	0	0.733024	0.88342	0.530631
109	1	19	0	0	0.703869	0.940911	-0.364491
109	1	20	0	0	0.989064	0.983394	-0.308277
109	1	21	1	0	1.14977	1.07219	0.511719
109	1	22	1	0	1.26131	0.792406	-0.280475
109	1	23	0	0	1.031	0.936253	-0.405421
109	1	24	1	1	1.35842	1.04629	0.447956
109	1	25	0	0	1.32373	0.834123	-0.378892
109	1	26	0	0	0.964193	1.00252	-0.26921
109	2	1	0	0	0.934851	0.969197	0.660481
109	2	2	1	0	1.17795	1.1654	0.703306
109	2	3	1	0	1.03419	0.773049	-0.65198
109	2	4	1	1	1.28826	0.834504	-0.764255
109	2	5	1	0	1.0901	0.868697	-2.47557
109	2	6	1	1	1.39625	1.14655	-0.76387
109	2	7	0	0	1.41142	0.720392	0.244449
109	2	8	0	0	0.784025	1.17871	0.880885
109	2	9	0	0	0.844748	0.7067	-0.62356
109	2	10	NA	NA	1.20148	1.27456	-0.303041
109	2	11	1	NA	0.619197	1.04563	0.149723
109	2	12	0	0	0.737385	1.15809	1.04534
109	2	13	1	0	1.0752	1.33411	0.0882786
109	2	14	0	1	1.11561	1.06135	-0.330805
109	2	15	NA	0	1.13808	1.34805	0.0821287
109	2	16	0	0	1.04337	0.848059	-0.118731
109	2	17	1	1	0.953466	0.774069	-0.620535
109	2	18	1	1	0.631959	1.28265	0.183479
109	2	19	1	0	1.21646	0.749706	-1.09564
109	2	20	0	0	0.810418	0.836552	-1.18609
109	2	21	0	0	0.811625	1.08897	-0.527406
109	2	22	1	0	1.14934	1.05964	0.103378
109	2	23	0	0	0.986393	1.05714	0.953859
109	2	24	1	0	1.16573	0.935431	-0.742278
109	2	25	0	0	0.902745	1.17646	0.0632542
109	2	26	0	0	0.569896	1.21075	0.724178
109	3	1	0	0	1.28362	0.919476	-0.889918
109	3	2	1	0	0.984566	1.23557	0.49596
109	3	3	NA	NA	0.815133	1.00248	0.242742
109	3	4	0	0	0.893792	0.908077	0.457334
109	3	5	0	0	0.862053	0.919265	-0.263907
109	3	6	1	0	1.52214	0.836025	0.326786
109	3	7	1	0	1.37403	0.814156	-0.219225
109	3	8	0	0	1.06697	0.798263	0.188589
109	3	9	1	0	0.797171	0.953467	-0.217235
109	3	10	1	1	0.965093	1.09351	-0.326087
109	3	11	0	0	0.85131	0.966919	-0.0203998
109	3	12	NA	NA	0.778405	1.03467	-0.0552982
109	3	13	1	0	1.23267	1.03083	-0.461048
109	3	14	0	0	0.937194	0.9194	0.0964134
109	3	15	0	0	1.30215	0.907984	-0.0322795
109	3	16	1	0	0.981204	0.860356	-0.986379
109	3	17	1	1	0.865459	1.17233	-0.359891
109	3	18	1	0	1.09016	0.947803	-0.825675
109	3	19	0	0	1.04427	1.15353	-0.693696
109	3	20	0	0	1.11121	1.15028	-1.12909
109	3	21	1	0	1.19362	0.98598	-1.50496
109	3	22	1	0	0.733501	1.06356	0.524397
109	3	23	0	0	0.729269	0.861765	-0.0557976
109	3	24	1	0	0.657476	1.23555	0.961378
109	3	25	0	1	0.733735	1.07566	0.41531
109	3	26	0	0	1.2107	0.948205	-0.236825
109	4	1	0	1	1.50712	1.06872	0.706537
109	4	2	1	1	1.41993	0.775535	-0.835765
109	4	3	0	1	1.55629	1.35845	-0.242127
109	4	4	0	1	1.05168	1.06258	-0.398141
109	4	5	1	0	0.909891	0.764373	-0.755268
109	4	6	0	0	0.95909	1.05837	0.186735
109	4	7	0	0	1.13469	1.01398	0.324147
109	4	8	0	0	0.755847	0.624768	0.0220367
109	4	9	0	0	1.1255	0.961838	1.13238
109	4	10	1	0	0.855686	1.07955	0.988928
109	4	11	0	0	1.25817	0.807257	0.0833876
109	4	12	1	0	0.729258	1.34068	-1.0447
109	4	13	1	0	1.00659	0.899354	0.793437
109	4	14	1	1	1.17203	0.983839	0.181212
109	4	15	0	0	1.08634	0.893276	-0.734321
109	4	16	NA	NA	0.761861	1.02784	0.0821124
109	4	17	NA	NA	0.744806	0.97539	-0.0656313
109	4	18	1	1	1.07834	1.00497	-0.172476
109	4	19	0	0	1.30628	0.947659	1.55877
109	4	20	1	1	1.34176	1.27286	0.672822
109	4	21	1	1	0.872528	0.967555	-0.719215
109	4	22	1	1	1.47892	1.07181	-0.200417
109	4	23	1	0	1.49596	1.04451	-1.2673
109	4	24	0	1	0.911442	1.24745	0.0977673
109	4	25	1	0	0.762688	0.89298	-0.382637
109	4	26	0	1	1.40762	0.958659	-0.257115
109	5	1	0	1	0.676752	0.839939	0.00221126
109	5	2	1	0	0.887586	0.913408	-0.0094531
109	5	3	1	0	0.756389	1.12687	0.306036
109	5	4	1	1	1.2787	1.18488	0.700704
109	5	5	0	NA	1.3004	1.02592	0.524129
109	5	6	1	0	1.03512	1.05668	-0.481768
109	5	7	0	0	0.866838	0.968909	1.51692
109	5	8	1	0	0.876109	0.961253	0.385719
109	5	9	0	0	1.00453	1.05511	-0.704484
109	5	10	0	1	1.44511	0.96745	-0.336064
109	5	11	1	1	0.954114	0.944239	-0.064002
109	5	12	0	0	1.27069	1.13579	-0.493312
109	5	13	1	0	0.727684	0.841961	-1.34992
109	5	14	1	0	0.888899	0.897718	-1.92973
109	5	15	0	0	1.31479	0.943159	-0.666421
109	5	16	NA	NA	0.942402	1.10701	0.781406
109	5	17	1	0	1.26082	0.863959	-0.533483
109	5	18	1	1	0.978661	0.983868	0.256627
109	5	19	0	0	1.13753	0.890822	0.0687438
109	5	20	0	0	1.08127	0.958604	0.236002
109	5	21	1	1	1.19556	0.924306	0.85435
109	5	22	NA	NA	0.99212	1.13868	0.577667
109	5	23	1	1	0.992409	0.879236	-0.254472
109	5	24	0	0	1.10691	0.802628	-0.594545
109	5	25	0	0	0.629334	1.13	0.312752
109	5	26	0	1	1.25806	1.17887	2.25383
109	6	1	1	1	1.16168	0.927582	0.421608
109	6	2	1	0	1.33959	0.940018	0.173233
109	6	3	1	1	1.08376	1.06451	0.825938
109	6	4	NA	NA	1.34961	0.910313	-0.029274
109	6	5	1	0	1.45585	1.05334	-0.64511
109	6	6	0	0	0.940053	1.19884	-0.396229
109	6	7	0	0	1.00107	1.24203	1.11225
109	6	8	0	1	0.829384	0.874342	0.322909
109	6	9	0	NA	1.13767	0.962656	-0.768084
109	6	10	1	0	0.973095	1.26589	0.44925
109	6	11	0	1	1.08807	0.970912	0.0407386
109	6	12	1	1	1.40236	1.08343	1.2404
109	6	13	1	0	0.676911	0.9345	0.503747
109	6	14	0	0	1.39781	1.189	1.48237
109	6	15	1	NA	1.05918	1.09703	0.860048
109	6	16	0	1	0.99621	1.06486	-0.0692528
109	6	17	1	0	0.779422	1.12104	1.01854
109	6	18	0	1	1.05977	0.834586	-1.16591
109	6	19	0	0	0.84753	0.712247	-0.27748
109	6	20	1	1	0.831502	0.993801	0.894502
109	6	21	1	1	1.20524	0.915537	0.155652
109	6	22	0	1	0.960554	1.07493	1.21395
109	6	23	0	0	0.994981	1.0217	0.375669
109	6	24	0	0	1.2908	0.868849	-0.0928274
109	6	25	NA	NA	1.31798	0.820943	0.444776
109	6	26	1	1	0.510714	0.791208	0.354953
111	1	1	0	0	1.3627	0.635214	-0.0961733
111	1	2	1	0	0.674843	0.658014	0.0298658
111	1	3	1	0	0.883629	0.863393	0.0743681
111	1	4	0	0	1.31159	1.27748	-1.18075
111	1	5	0	0	0.768861	0.65698	-0.464852
111	1	6	NA	NA	0.937771	0.814845	0.146688
111	1	7	1	1	0.905335	0.650127	0.348376
111	1	8	0	0	0.899877	0.540337	-0.264209
111	1	9	1	0	0.88711	0.531112	0.424994
111	1	10	1	1	1.58964	1.05433	-0.611942
111	1	11	1	0	0.74077	0.667313	-0.323832
111	1	12	0	0	0.743585	0.567701	0.661076
111	1	13	1	0	1.40354	0.454226	0.734762
111	1	14	0	0	0.878333	0.687201	1.15017
111	1	15	1	0	0.930654	0.542158	0.685103
111	1	16	1	1	0.825152	0.36963	2.33051
111	1	17	NA	NA	0.868885	0.668875	0.361106
111	1	18	0	0	1.0491	0.666675	-0.666461
111	1	19	0	1	0.926923	0.542095	1.76468
111	1	20	0	0	0.703553	0.658169	2.24588
111	1	21	1	1	0.927242	0.387758	1.36425
111	1	22	1	1	1.0932	0.354052	2.14763
111	1	23	0	0	1.21812	0.646289	0.355742
111	1	24	1	0	0.941225	0.518657	0.147833
111	1	25	0	NA	0.756222	0.528523	-0.0489719
111	1	26	0	0	0.912072	0.868336	-0.451971
111	2	1	0	0	0.623309	0.385857	3.0783
111	2	2	1	1	1.15614	0.957351	0.409129
111	2	3	1	0	0.754418	0.455164	1.13456
111	2	4	1	1	0.965586	0.676001	0.611831
111	2	5	1	0	1.21622	0.986245	0.392229
111	2	6	1	1	1.10991	1.09935	-0.586901
111	2	7	0	0	1.10171	0.852689	0.257703
111	2	8	0	0	0.756894	0.666367	0.40219
111	2	9	0	0	1.17346	0.879986	-1.1099
111	2	10	NA	NA	1.54131	0.662484	0.386236
111	2	11	1	0	0.926338	1.10322	-0.837026
111	2	12	0	1	0.607547	0.361156	0.391211
111	2	13	1	0	0.38455	0.478145	1.21187
111	2	14	0	NA	0.720061	0.583019	1.26063
111	2	15	NA	NA	1.51754	0.648597	-0.736754
111	2	16	0	0	0.731215	0.290943	0.994986
111	2	17	1	0	1.19084	0.977985	-1.73366
111	2	18	1	0	1.06694	0.768211	-0.77246
111	2	19	1	0	0.344454	0.276615	3.14629
111	2	20	0	0	0.531251	0.528438	1.46698
111	2	21	0	0	1.28438	0.776117	-1.37137
111	2	22	1	0	0.751689	0.723953	-0.203972
111	2	23	0	0	0.281737	0.273111	2.1946
111	2	24	1	0	0.577104	0.428907	2.65415
111	2	25	0	1	0.52858	0.892151	1.24943
111	2	26	0	NA	1.26232	0.688935	-0.859708
111	3	1	0	0	0.825537	0.454616	1.28115
111	3	2	1	0	1.02657	0.538885	1.03252
111	3	3	NA	NA	1.39994	0.753313	-0.0487655
111	3	4	0	0	0.839617	0.555016	0.749698
111	3	5	0	0	1.3688	0.467061	-0.308798
111	3	6	1	1	0.64748	0.643454	0.229458
111	3	7	1	0	0.415591	0.643151	0.423913
111	3	8	0	1	0.642598	0.647856	1.34821
111	3	9	1	0	0.495323	0.339284	0.808712
111	3	10	1	0	0.609612	0.231319	2.71927
111	3	11	0	0	0.695356	0.471349	0.987206
111	3	12	NA	NA	1.44713	0.81584	0.0902118
111	3	13	1	0	1.04101	0.802575	0.912272
111	3	14	0	1	1.06257	0.862722	-0.282041
111	3	15	0	0	0.649114	0.380888	2.33284
111	3	16	1	1	1.31011	0.980151	-0.498681
111	3	17	1	0	0.934839	0.634652	0.913381
111	3	18	1	0	0.807335	0.560563	0.417777
111	3	19	0	1	0.372544	0.456639	0.928074
111	3	20	0	0	0.8057	0.342832	1.56639
111	3	21	1	1	1.40557	0.767593	0.0533251
111	3	22	1	1	0.779155	0.407281	0.932521
111	3	23	0	0	0.762134	0.511624	1.11609
111	3	24	1	0	0.758207	0.577704	1.19039
111	3	25	0	0	1.30562	0.476866	-0.354711
111	3	26	0	0	0.840815	1.00635	0.902867
111	4	1	0	1	1.17154	1.1557	-0.378088
111	4	2	1	1	0.415454	0.371916	2.81851
111	4	3	0	1	1.43368	0.706994	-0.26625
111	4	4	0	0	0.49226	0.519803	-0.00415504
111	4	5	1	0	0.859735	0.634633	0.609196
111	4	6	0	0	0.855536	0.666907	0.0553918
111	4	7	0	0	0.78492	0.560364	-0.0606189
111	4	8	0	0	1.496	1.01478	-0.508269
111	4	9	0	1	0.856831	0.300721	0.771288
111	4	10	1	1	0.699039	0.45202	1.6962
111	4	11	0	0	0.897304	0.395195	0.961802
111	4	12	1	1	0.552912	0.478754	1.21561
111	4	13	1	1	1.20542	0.824204	-1.02113
111	4	14	1	1	1.03098	0.898737	-0.211785
111	4	15	0	1	0.753287	0.27129	2.05002
111	4	16	NA	NA	1.03166	0.785177	0.06588
111	4	17	NA	NA	1.29317	0.928785	-0.46074
111	4	18	1	0	1.21144	0.65042	-0.528692
111	4	19	0	0	0.969941	0.273612	1.36015
111	4	20	1	1	0.620025	0.362135	1.30447
111	4	21	1	1	0.616542	0.463141	-0.24801
111	4	22	1	1	1.0102	0.316459	1.78565
111	4	23	1	1	0.697471	0.826703	-0.415223
111	4	24	0	1	1.24162	0.560832	1.31709
111	4	25	1	0	0.743544	0.560162	2.34897
111	4	26	0	0	1.0039	0.715246	1.86466
111	5	1	0	0	0.69147	0.763345	0.42926
111	5	2	1	0	0.481391	0.364629	1.51564
111	5	3	1	0	0.910352	0.463305	-0.615864
111	5	4	1	1	0.798621	0.564796	1.5059
111	5	5	0	1	1.29808	0.659056	0.241346
111	5	6	1	0	0.458023	0.410437	3.13098
111	5	7	0	0	0.486142	0.560953	2.02577
111	5	8	1	0	0.947038	0.507708	0.618198
111	5	9	0	1	1.18605	0.774368	-0.606794
111	5	10	0	1	0.853928	0.656573	0.394974
111	5	11	1	0	0.719619	0.704629	1.63667
111	5	12	0	0	1.21411	0.887616	-0.355015
111	5	13	1	1	0.726149	0.538768	2.36253
111	5	14	1	0	0.723441	0.62418	0.992803
111	5	15	0	0	0.654612	0.344515	1.57706
111	5	16	NA	NA	0.594235	0.842849	0.652972
111	5	17	1	1	0.919518	0.670873	0.594329
111	5	18	1	0	1.11864	1.1132	1.07207
111	5	19	0	0	0.964906	0.860804	0.0021548
111	5	20	0	1	0.714583	0.529674	1.95355
111	5	21	1	1	0.625821	0.435976	1.71748
111	5	22	NA	NA	0.622044	0.87897	0.227347
111	5	23	1	0	0.59287	0.549375	1.35962
111	5	24	0	0	0.822533	0.242251	1.32562
111	5	25	0	0	0.891565	0.612818	-0.186547
111	5	26	0	1	0.863213	0.631755	-0.368539
111	6	1	1	1	1.03185	0.499046	0.721167
111	6	2	1	0	0.606824	0.450353	1.94179
111	6	3	1	0	1.63118	1.35608	-1.26529
111	6	4	NA	NA	0.663089	0.372841	0.364427
111	6	5	1	1	0.715414	0.372485	0.939304
111	6	6	0	1	0.687214	0.288069	0.755458
111	6	7	0	0	1.01802	0.491368	1.4352
111	6	8	0	0	0.985819	0.507227	-0.183979
111	6	9	0	0	0.988981	0.447526	1.08887
111	6	10	1	1	1.24421	0.962103	0.411282
111	6	11	0	0	1.39909	1.04065	-1.69849
111	6	12	1	1	1.05958	0.969659	-1.46951
111	6	13	1	0	0.749606	0.570366	0.819219
111	6	14	0	0	1.00364	0.653532	1.08976
111	6	15	1	1	0.813972	0.516617	0.0777312
111	6	16	0	0	0.841511	0.617534	0.482888
111	6	17	1	1	0.972764	0.488016	0.454655
111	6	18	0	0	1.15356	1.29672	-1.05453
111	6	19	0	1	1.20463	0.651164	0.302109
111	6	20	1	1	0.730611	0.580803	1.61426
111	6	21	1	0	0.618817	0.772763	-0.0309819
111	6	22	0	0	0.511302	0.705648	-0.0860831
111	6	23	0	0	0.651974	0.714761	-0.41742
111	6	24	0	0	1.35784	0.734158	-0.350937
111	6	25	NA	NA	0.974378	0.403318	0.012092
111	6	26	1	1	1.07352	0.712833	-0.578852
112	1	1	0	0	0.497253	0.952857	0.0430438
112	1	2	1	0	1.20358	0.856018	-0.157314
112	1	3	1	1	1.12144	0.921376	-0.806461
112	1	4	0	0	1.21803	1.09933	0.396785
112	1	5	0	0	0.599017	1.00082	-1.28474
112	1	6	NA	NA	0.901137	1.15795	-1.31889
112	1	7	1	1	0.611649	0.794059	2.1621
112	1	8	0	0	0.633117	0.773043	0.699715
112	1	9	1	0	1.17158	0.764314	1.19808
112	1	10	1	0	0.834149	0.400131	0.281243
112	1	11	1	1	0.686501	0.406868	0.26392
112	1	12	0	0	0.707185	0.547646	1.09704
112	1	13	1	1	0.444436	0.799401	-0.227913
112	1	14	0	1	0.568456	0.572168	-0.0837757
112	1	15	1	1	1.298	0.989005	0.01713
112	1	16	1	1	0.701764	0.636182	0.469467
112	1	17	NA	NA	0.950454	1.0741	-1.22217
112	1	18	0	0	0.869707	0.406452	-0.0923366
112	1	19	0	1	0.483577	0.601707	-0.187414
112	1	20	0	1	0.668336	0.638781	-0.582527
112	1	21	1	0	1.36511	0.77221	0.403883
112	1	22	1	0	0.837543	0.707805	1.12849
112	1	23	0	0	1.01563	0.945033	-0.0969211
112	1	24	1	0	0.50822	0.869599	0.211351
112	1	25	0	1	1.2533	0.621598	-0.825934
112	1	26	0	0	0.573235	0.436532	0.850393
112	2	1	0	0	0.673982	0.54462	1.02904
112	2	2	1	1	1.34217	0.45237	0.212522
112	2	3	1	1	0.845913	0.383939	0.886741
112	2	4	1	1	0.641275	0.711248	0.530871
112	2	5	1	1	0.947836	0.739494	0.544818
112	2	6	1	0	0.952985	0.758331	-0.10305
112	2	7	0	1	1.34398	1.24904	1.12483
112	2	8	0	0	1.24648	0.869439	1.23887
112	2	9	0	1	0.733734	0.466426	0.106432
112	2	10	NA	NA	1.02265	0.736493	-1.05807
112	2	11	1	NA	0.701064	0.45208	0.84832
112	2	12	0	1	0.768082	0.5448	-0.855266
112	2	13	1	1	0.984976	0.61474	0.400829
112	2	14	0	0	0.857935	1.0361	-0.151484
112	2	15	NA	0	0.838891	0.70082	-0.988797
112	2	16	0	0	1.08065	1.06853	-0.47878
112	2	17	1	0	0.943786	0.9038	1.97174
112	2	18	1	0	1.21521	0.972211	0.506618
112	2	19	1	1	0.816045	1.02714	1.26546
112	2	20	0	0	0.72844	0.542184	0.641602
112	2	21	0	1	0.915046	1.20035	1.27677
112	2	22	1	0	0.933104	0.895317	0.373499
112	2	23	0	1	0.861951	0.66501	0.801917
112	2	24	1	1	0.69001	0.719278	0.484505
112	2	25	0	0	1.05181	0.91878	-0.438305
112	2	26	0	0	1.19984	0.579313	0.722062
112	3	1	0	0	0.690873	0.681884	-0.192861
112	3	2	1	0	1.04149	0.538785	-1.16048
112	3	3	NA	NA	1.34574	1.22852	-0.0376346
112	3	4	0	1	1.06952	0.898477	-2.10194
112	3	5	0	0	0.645072	0.660914	1.14127
112	3	6	1	1	0.56001	0.715777	0.935728
112	3	7	1	1	1.08376	0.990986	-0.173041
112	3	8	0	0	1.13595	0.902077	0.534031
112	3	9	1	1	0.847049	0.589398	1.15765
112	3	10	1	0	0.937677	0.622785	1.413
112	3	11	0	0	0.904462	0.569401	-0.27423
112	3	12	NA	NA	1.02463	1.04653	0.478575
112	3	13	1	1	0.74718	0.764308	1.11955
112	3	14	0	0	0.861122	1.0127	0.134554
112	3	15	0	1	0.668138	0.733061	0.330235
112	3	16	1	1	1.10446	0.826481	0.636512
112	3	17	1	1	1.46443	0.947115	-0.635639
112	3	18	1	1	0.633301	0.520266	0.916003
112	3	19	0	1	1.03353	1.13872	-0.557729
112	3	20	0	1	0.852123	0.840597	0.0436216
112	3	21	1	1	1.39464	1.34706	-0.810514
112	3	22	1	0	1.61889	0.708268	-1.2324
112	3	23	0	0	0.844386	1.03892	-1.33518
112	3	24	1	0	1.51953	0.83049	-1.70104
112	3	25	0	1	0.548722	0.778895	0.344938
112	3	26	0	0	0.788008	0.986379	-1.32339
112	4	1	0	1	0.764499	0.723199	0.321888
112	4	2	1	1	1.01232	0.967051	-0.415013
112	4	3	0	1	1.38948	1.05781	-0.715626
112	4	4	0	0	1.17684	1.26665	-0.246338
112	4	5	1	0	0.579674	0.613264	-0.104815
112	4	6	0	0	0.578408	0.543714	-0.422396
112	4	7	0	0	1.01417	0.972496	-0.895711
112	4	8	0	0	0.69333	0.427935	-0.755531
112	4	9	0	1	0.88027	0.425578	0.701044
112	4	10	1	1	1.19016	0.847062	-0.633591
112	4	11	0	0	1.18886	0.990398	0.903595
112	4	12	1	0	0.301425	0.64665	0.663325
112	4	13	1	0	0.583379	0.783813	0.184466
112	4	14	1	1	0.309891	0.517885	-0.17187
112	4	15	0	1	0.26437	0.646082	0.240483
112	4	16	NA	NA	0.566691	0.942358	-0.574743
112	4	17	NA	NA	0.551651	0.986144	-0.49064
112	4	18	1	0	0.718017	0.740437	0.98079
112	4	19	0	0	1.27993	1.10656	-0.23848
112	4	20	1	1	0.800334	1.13849	-0.918812
112	4	21	1	0	1.24432	0.873547	-0.211937
112	4	22	1	1	0.751884	0.576212	-0.210073
112	4	23	1	0	0.69749	0.747908	-1.05879
112	4	24	0	0	0.889179	0.540409	-0.486135
112	4	25	1	0	0.868083	1.12664	0.717103
112	4	26	0	1	1.12253	0.891552	0.070174
112	5	1	0	1	0.77383	0.801056	1.2298
112	5	2	1	1	0.797048	0.910136	-0.772806
112	5	3	1	0	1.17332	0.681252	0.189229
112	5	4	1	0	1.02762	0.951145	0.584985
112	5	5	0	0	0.747434	0.540881	-0.150666
112	5	6	1	1	0.81419	0.843151	0.139227
112	5	7	0	1	0.724871	0.512646	1.07093
112	5	8	1	0	1.63361	0.969871	-0.668626
112	5	9	0	1	1.3785	1.03497	-0.463352
112	5	10	0	1	0.996618	0.919089	-0.312559
112	5	11	1	0	0.468766	0.743724	-0.941415
112	5	12	0	1	0.96901	0.582505	-0.244658
112	5	13	1	1	0.666117	0.726582	-0.608829
112	5	14	1	1	1.28071	1.03129	-1.036
112	5	15	0	0	0.820406	0.971142	-0.00174697
112	5	16	NA	NA	1.26418	1.03739	-0.133071
112	5	17	1	1	1.0351	1.12172	0.778496
112	5	18	1	0	0.690681	0.695946	0.890824
112	5	19	0	0	0.873649	1.08676	-0.176596
112	5	20	0	1	1.38919	0.876018	-1.22822
112	5	21	1	0	1.1495	1.1126	-0.102782
112	5	22	NA	NA	1.25758	1.0689	-0.117621
112	5	23	1	1	0.606439	0.816493	-0.592105
112	5	24	0	0	0.822494	1.30499	-0.636252
112	5	25	0	0	0.766935	0.921431	-0.167861
112	5	26	0	0	0.946327	1.06059	-0.169353
112	6	1	1	0	1.29217	0.790529	1.02997
112	6	2	1	1	1.53437	0.777817	-1.04629
112	6	3	1	0	0.848664	0.602974	0.949923
112	6	4	NA	NA	0.922068	1.03123	0.679778
112	6	5	1	0	0.994466	0.671775	0.192883
112	6	6	0	0	0.905603	0.591144	0.0832733
112	6	7	0	1	0.932099	0.524828	0.653551
112	6	8	0	0	0.951594	1.19519	0.391895
112	6	9	0	0	0.916749	1.25157	-0.044848
112	6	10	1	1	1.47506	0.710092	-0.158319
112	6	11	0	1	1.26059	0.672528	-0.564143
112	6	12	1	1	0.269893	1.02304	-0.00270413
112	6	13	1	0	0.95497	0.520406	0.035617
112	6	14	0	0	1.15496	0.453393	1.06003
112	6	15	1	1	1.07096	0.719569	0.561008
112	6	16	0	0	1.3387	0.688418	-0.672057
112	6	17	1	0	1.42205	0.52342	-0.56058
112	6	18	0	1	0.946439	0.736663	-0.540818
112	6	19	0	1	1.1495	0.700548	-0.291529
112	6	20	1	0	1.01014	0.914004	-0.389524
113	1	1	0	0	0.70483	0.801031	1.07407
113	1	2	1	1	0.844911	0.642006	-0.136059
113	1	3	1	0	0.478977	0.833497	0.559028
113	1	4	0	1	0.637539	0.90614	0.122589
113	1	5	0	1	1.00029	0.806473	0.625062
113	1	6	NA	NA	0.820378	0.721194	0.616274
113	1	7	1	1	1.17085	0.785862	1.35724
113	1	8	0	1	0.903315	0.790206	1.01137
113	1	9	1	1	0.668022	1.10746	-0.138847
113	1	10	1	1	1.49892	1.22222	-0.488031
113	1	11	1	1	0.819412	1.01267	0.514975
113	1	12	0	0	0.66079	0.897381	1.11952
113	1	13	1	0	1.05928	0.747387	0.456626
113	1	14	0	1	1.47668	0.998573	-1.80364
113	1	15	1	1	1.18039	0.732961	-0.6661
113	1	16	1	0	1.23554	0.8194	1.06627
113	1	17	NA	NA	0.961348	0.553287	0.552594
113	1	18	0	0	0.796886	0.877376	-0.515699
113	1	19	0	1	1.10738	1.16181	-0.366747
113	1	20	0	1	0.822148	0.64681	1.3428
113	1	21	1	1	1.17451	0.493236	0.333742
113	1	22	1	1	0.926904	0.881979	-0.505903
113	1	23	0	1	0.815281	1.13367	0.645387
113	1	24	1	1	1.23483	0.920454	-0.366095
113	1	25	0	0	0.346238	0.81109	0.591513
113	1	26	0	1	0.956929	1.34664	-1.65732
113	2	1	0	0	0.724247	0.962166	0.7678
113	2	2	1	1	0.554976	1.19091	0.0350309
113	2	3	1	1	0.938361	0.706667	1.29656
113	2	4	1	0	1.43459	1.39021	0.137365
113	2	5	1	1	0.559249	1.06541	-0.216991
113	2	6	1	1	0.895639	0.659537	1.09623
113	2	7	0	0	1.59773	0.967792	0.157045
113	2	8	0	0	0.422955	0.688773	0.105226
113	2	9	0	1	0.969387	0.52398	0.534621
113	2	10	NA	NA	0.656002	1.17459	-0.462976
113	2	11	1	1	0.725779	0.669775	1.74187
113	2	12	0	1	0.906688	1.07702	-1.04002
113	2	13	1	0	0.996229	1.01273	-0.425332
113	2	14	0	0	0.512553	1.04643	-0.938613
113	2	15	NA	NA	0.694947	1.19836	-0.750069
113	2	16	0	1	0.896782	0.76064	0.031707
113	2	17	1	1	1.47529	0.50324	0.641384
113	2	18	1	1	0.830618	0.601824	0.360076
113	2	19	1	1	0.523411	0.620176	-0.289524
113	2	20	0	0	1.01748	1.02776	0.503986
113	2	21	0	1	1.0423	0.79815	0.0827278
113	2	22	1	0	1.53363	1.05471	-0.620976
113	2	23	0	0	0.98974	0.615699	-0.239885
113	2	24	1	1	1.02941	0.579002	-0.125766
113	2	25	0	0	0.835532	1.07859	-0.174343
113	2	26	0	1	1.42898	0.83543	-0.0136197
113	3	1	0	0	1.274	1.06737	0.0035023
113	3	2	1	0	0.759404	0.672321	0.0603436
113	3	3	NA	NA	0.374538	0.822937	1.17985
113	3	4	0	1	1.36376	0.694316	-0.345744
113	3	5	0	0	0.895855	0.655495	-0.114663
113	3	6	1	1	1.26913	0.897568	-0.417173
113	3	7	1	1	0.759887	1.03927	0.637137
113	3	8	0	0	0.748423	0.61714	0.575434
113	3	9	1	0	0.874152	0.566938	-0.224127
113	3	10	1	0	1.05352	0.728537	1.4684
113	3	11	0	0	0.646083	0.968953	0.453491
113	3	12	NA	NA	0.528823	0.705092	0.735662
113	3	13	1	0	1.13867	0.951123	-1.74816
113	3	14	0	0	0.796324	0.699403	-0.777275
113	3	15	0	0	0.405887	0.601386	1.43453
113	3	16	1	0	0.549475	0.947103	0.896084
113	3	17	1	0	0.631349	0.874679	0.0287767
113	3	18	1	1	0.802483	0.653663	0.436676
113	3	19	0	0	1.41472	0.913472	0.21427
113	3	20	0	0	0.52287	0.933186	0.786028
113	3	21	1	0	0.899874	0.661105	-0.446896
113	3	22	1	1	0.425938	0.772685	0.545447
113	3	23	0	1	0.961303	0.695535	1.11891
113	3	24	1	0	1.17698	0.750621	0.787962
113	3	25	0	0	1.35387	0.952611	-0.465162
113	3	26	0	1	1.02329	0.594049	0.616817
113	4	1	0	0	0.850269	0.821208	0.238959
113	4	2	1	1	0.689985	0.775869	0.166962
113	4	3	0	1	0.707918	1.16181	0.369255
113	4	4	0	1	1.60816	1.10731	-0.849646
113	4	5	1	0	1.5198	0.660394	-0.997986
113	4	6	0	0	1.50208	0.727285	-0.624707
113	4	7	0	0	1.13206	0.794381	0.222001
113	4	8	0	0	1.34174	0.907116	-2.5553
113	4	9	0	1	1.4442	0.73369	-0.875254
113	4	10	1	1	0.530121	0.8587	-0.431317
113	4	11	0	0	1.3898	1.17485	-0.989871
113	4	12	1	1	1.61881	0.863465	-0.658704
113	4	13	1	1	1.34996	1.01843	0.157494
113	4	14	1	0	0.824277	0.854513	-0.299965
113	4	15	0	1	0.748399	0.700395	0.778773
113	4	16	NA	NA	0.465434	0.724717	0.517111
113	4	17	NA	NA	0.425911	0.800735	-0.100301
113	4	18	1	1	1.01537	0.830832	-0.054726
113	4	19	0	0	0.435943	1.03617	-0.574726
113	4	20	1	1	0.913097	0.765298	-1.18069
113	4	21	1	0	0.922373	0.931921	-0.315296
113	4	22	1	1	0.502742	0.812158	-0.387824
113	4	23	1	1	1.06143	0.891131	1.22512
113	4	24	0	0	0.866219	1.04045	-1.09264
113	4	25	1	1	0.8598	0.711297	0.0514766
113	4	26	0	0	0.791452	1.11298	-1.20231
113	5	1	0	1	0.801585	0.944284	-0.420101
113	5	2	1	0	0.865714	0.772525	0.158456
113	5	3	1	1	1.43074	0.917013	-0.752905
113	5	4	1	1	0.411842	0.653007	1.40942
113	5	5	0	0	1.14967	0.705666	-0.614999
113	5	6	1	1	1.29176	0.57667	0.300269
113	5	7	0	1	1.00377	1.13698	-0.086805
113	5	8	1	1	1.10591	0.877875	-0.932753
113	5	9	0	1	1.31812	1.03153	-0.28166
113	5	10	0	0	0.562211	0.490861	1.50167
113	5	11	1	0	0.560271	0.527024	1.40939
113	5	12	0	1	0.425265	0.685142	0.547823
113	5	13	1	1	1.43173	0.86695	-1.00667
113	5	14	1	1	0.538625	0.765926	1.40923
113	5	15	0	0	0.698098	0.845917	1.06052
113	5	16	NA	NA	1.35265	0.777472	-0.150456
113	5	17	1	1	0.878871	0.740152	0.196583
113	5	18	1	1	0.530134	0.734426	0.906791
113	5	19	0	1	0.725284	0.92077	1.38154
113	5	20	0	0	1.49174	0.923881	-1.14203
113	5	21	1	0	1.17109	0.800907	-0.226203
113	5	22	NA	NA	1.19185	0.712467	0.636958
113	5	23	1	1	1.31013	0.800232	0.00767105
113	5	24	0	0	0.746813	0.487461	-0.0765953
113	5	25	0	1	0.701549	0.725227	0.23008
113	5	26	0	1	0.887616	0.719713	-0.000529471
113	6	1	1	1	0.4305	0.665978	0.734107
113	6	2	1	1	0.758412	0.890873	-0.190538
113	6	3	1	0	1.08385	1.04543	0.0402858
113	6	4	NA	NA	0.979007	0.824494	0.290912
113	6	5	1	1	0.786989	1.2308	0.164121
113	6	6	0	0	1.06736	1.12966	-0.975209
113	6	7	0	0	0.866514	0.708214	1.44751
113	6	8	0	0	0.441631	1.13672	1.72621
113	6	9	0	1	0.707456	1.08835	0.122499
113	6	10	1	1	0.815962	0.724789	0.0298832
113	6	11	0	1	0.439277	0.894834	0.970946
113	6	12	1	1	0.531009	0.673306	1.81344
113	6	13	1	1	1.61252	1.1952	-1.95971
113	6	14	0	1	1.34791	1.12529	-1.06959
113	6	15	1	1	1.36184	0.60685	0.44455
113	6	16	0	1	0.993765	0.665204	0.21946
113	6	17	1	1	0.818374	0.729235	0.71623
113	6	18	0	1	1.43373	0.90615	-1.40614
113	6	19	0	1	1.36078	0.625754	0.448515
113	6	20	1	1	0.927655	0.682731	0.302438
113	6	21	1	1	0.862229	0.749994	0.381807
113	6	22	0	1	1.05836	0.633985	-0.735963
113	6	23	0	0	1.36665	0.899801	-3.14576
113	6	24	0	0	1.24665	1.24696	-1.60409
113	6	25	NA	NA	0.96591	0.647839	0.431013
113	6	26	1	1	0.873173	0.964407	-0.0948197
114	1	1	0	0	1.33127	1.30861	-0.399335
114	1	2	1	0	1.1449	0.854666	-1.37568
114	1	3	1	0	1.59933	1.18023	0.296629
114	1	4	0	1	0.837381	0.630947	0.861216
114	1	5	0	0	1.15726	0.571449	-0.800504
114	1	6	NA	NA	1.38065	0.548937	-0.0678845
114	1	7	1	1	1.24578	0.569667	2.11783
114	1	8	0	0	1.43154	0.992506	1.62636
114	1	9	1	1	1.48237	0.513303	-0.0427754
114	1	10	1	1	1.00465	0.536284	-0.776095
114	1	11	1	0	1.06806	0.531422	0.11111
114	1	12	0	0	1.14443	0.495068	-0.552424
114	1	13	1	1	0.941014	0.622339	-0.0844978
114	1	14	0	0	1.1146	0.746278	0.0310827
114	1	15	1	0	0.81709	1.1423	0.679283
114	1	16	1	0	0.646997	0.931706	0.198416
114	1	17	NA	NA	0.763481	0.587951	-0.448431
114	1	18	0	0	0.819973	0.738497	-0.886699
114	1	19	0	NA	0.867354	0.506123	-1.14791
114	1	20	0	0	0.672103	0.659672	0.527196
114	1	21	1	1	1.08526	0.631606	0.314217
114	1	22	1	0	1.41498	1.07014	0.210522
114	1	23	0	0	1.3256	0.733167	0.69825
114	1	24	1	1	1.61617	0.679219	-1.03693
114	1	25	0	0	0.98691	0.59758	-0.323204
114	1	26	0	0	1.55636	0.762139	-0.769185
114	2	1	0	0	1.31083	0.951823	-1.37943
114	2	2	1	1	1.18164	0.838291	-0.335349
114	2	3	1	0	1.01809	0.447656	1.10227
114	2	4	1	1	1.23963	1.02679	1.01116
114	2	5	1	0	0.746312	1.09941	2.42514
114	2	6	1	0	0.899916	1.08403	0.659867
114	2	7	0	0	1.02753	0.867638	-2.03582
114	2	8	0	0	1.19118	0.726267	-1.6756
114	2	9	0	0	1.04025	1.21114	-1.05565
114	2	10	NA	NA	1.04565	0.648376	-0.0240474
114	2	11	1	NA	1.06522	0.51253	0.649986
114	2	12	0	0	1.29032	0.491602	-1.60278
114	2	13	1	0	0.715496	0.834455	0.790973
114	2	14	0	0	0.707958	0.928265	-0.210879
114	2	15	NA	0	1.1501	0.658981	-0.243048
114	2	16	0	NA	1.0324	0.828781	0.0375077
114	2	17	1	0	0.969096	0.665604	0.701666
114	2	18	1	0	0.982865	0.529301	0.455022
114	2	19	1	1	0.970771	0.564613	0.90781
114	2	20	0	0	0.990083	0.70777	-0.295751
114	2	21	0	0	0.829713	0.641083	2.11831
114	2	22	1	0	1.29752	0.506641	0.372394
114	2	23	0	0	1.06972	0.447022	0.27971
114	2	24	1	0	1.37725	1.13856	-2.39844
114	2	25	0	0	1.37456	1.11926	-1.61452
114	2	26	0	0	0.979226	0.997878	-0.252944
114	3	1	0	1	1.11733	0.680703	0.0216623
114	3	2	1	0	0.900317	0.757211	-0.381181
114	3	3	NA	NA	0.856771	0.360969	0.489691
114	3	4	0	0	0.876949	0.890911	0.161175
114	3	5	0	1	1.16915	0.739302	0.87864
114	3	6	1	1	1.02453	1.18157	1.41297
114	3	7	1	1	1.09317	0.875423	0.793322
114	3	8	0	0	0.547757	0.763086	0.508078
114	3	9	1	1	0.666338	1.02378	0.629677
114	3	10	1	0	0.590484	0.864497	0.0806176
114	3	11	0	0	0.689495	0.739566	-0.388276
114	3	12	NA	NA	1.14313	0.480138	-0.446487
114	3	13	1	0	0.54564	0.688245	1.30457
114	3	14	0	0	1.38926	0.487484	-0.575296
114	3	15	0	0	1.01146	0.615976	0.131036
114	3	16	1	0	0.725465	1.09226	2.14677
114	3	17	1	NA	0.770096	1.14311	-0.192769
114	3	18	1	0	1.49386	0.769518	-1.13162
114	3	19	0	0	1.45883	0.561482	-0.260823
114	3	20	0	NA	1.28527	0.872863	0.287963
114	3	21	1	0	1.59876	0.782853	-1.95487
114	3	22	1	0	1.22107	1.20365	-1.18065
114	3	23	0	0	0.944848	1.18172	0.637396
114	3	24	1	0	1.32013	0.626032	0.0878429
114	3	25	0	0	1.45911	0.782283	0.154699
114	3	26	0	0	0.712842	1.27715	-0.684782
114	4	1	0	0	0.98042	0.836174	-1.55253
114	4	2	1	1	0.600673	0.870083	2.53268
114	4	3	0	0	1.23683	0.906346	-0.203698
114	4	4	0	0	1.04607	0.875472	-2.45506
114	4	5	1	0	1.21558	0.965486	0.121393
114	4	6	0	0	0.940649	0.710153	0.0770785
114	4	7	0	0	1.02546	0.75261	2.03938
114	4	8	0	0	1.01061	0.724224	1.25319
114	4	9	0	0	1.40046	0.863284	-1.83166
114	4	10	1	NA	1.06555	1.28239	-0.687605
114	4	11	0	0	0.789934	0.65947	1.09964
114	4	12	1	0	0.842679	0.718043	1.02637
114	4	13	1	0	0.93986	0.588307	0.164633
114	4	14	1	1	1.31551	0.719059	-0.168845
114	4	15	0	0	0.93818	0.623484	-0.600857
114	4	16	NA	NA	1.05065	1.0798	0.919896
114	4	17	NA	NA	0.946119	1.14821	0.31651
114	4	18	1	1	0.91573	1.06795	-1.70472
114	4	19	0	0	1.10199	1.30463	-1.30297
114	4	20	1	0	0.822277	0.932119	0.719567
114	4	21	1	0	0.823977	1.01625	-0.076858
114	4	22	1	1	0.706289	0.730264	0.100378
114	4	23	1	0	0.952124	0.543158	1.85261
114	4	24	0	0	1.14305	0.81744	0.163338
114	4	25	1	1	0.972418	0.743706	0.950973
114	4	26	0	0	1.23174	0.645782	0.0343478
114	5	1	0	1	0.75624	0.59055	-0.145755
114	5	2	1	0	1.04434	0.62869	0.87078
114	5	3	1	0	0.762269	1.03803	0.762214
114	5	4	1	0	1.23656	1.37051	0.101317
114	5	5	0	0	1.33042	0.563236	-1.23257
114	5	6	1	0	1.40077	0.652835	-0.767792
114	5	7	0	0	1.29369	1.0588	-0.690221
114	5	8	1	0	1.0792	1.07732	-1.32931
114	5	9	0	1	0.840774	0.729886	-0.560674
114	5	10	0	0	1.13825	1.1186	-0.0467476
114	5	11	1	0	0.545092	0.980433	-0.171605
114	5	12	0	0	0.934425	1.31982	-0.779017
114	5	13	1	1	0.442376	0.837036	-0.0674076
114	5	14	1	1	0.57422	0.606407	-0.449849
114	5	15	0	0	1.22298	0.727216	0.957722
114	5	16	NA	NA	0.969649	0.638956	0.473217
114	5	17	1	0	1.3006	1.22466	0.570933
114	5	18	1	0	1.35393	0.994756	-0.276722
114	5	19	0	0	1.45726	0.850788	-2.25046
114	5	20	0	0	0.730136	0.66735	0.747207
114	5	21	1	1	0.836802	0.828474	0.458787
114	5	22	NA	NA	0.767898	0.541013	0.768761
114	5	23	1	0	0.936885	1.08469	0.438363
114	5	24	0	0	0.753688	0.592196	0.482238
114	5	25	0	NA	1.26549	0.658694	0.0792031
114	5	26	0	0	1.24651	0.575469	1.03509
114	6	1	1	1	1.20769	0.769083	-0.680634
114	6	2	1	1	0.872795	0.995875	1.71238
114	6	3	1	0	0.98802	0.662703	1.11258
114	6	4	NA	NA	1.35506	0.769422	-0.406437
114	6	5	1	1	0.501774	0.647643	0.293264
114	6	6	0	1	1.04622	0.723599	-0.792497
114	6	7	0	0	0.637482	0.75628	-0.0511537
114	6	8	0	0	1.4229	0.595869	0.337199
114	6	9	0	0	0.907266	1.00473	-0.540954
114	6	10	1	1	0.661862	0.918393	0.466043
114	6	11	0	1	1.19371	0.441169	0.651709
114	6	12	1	0	0.695183	0.693716	0.795549
114	6	13	1	1	0.643322	0.7729	0.623713
114	6	14	0	1	1.05957	0.628883	0.555554
114	6	15	1	0	1.11694	0.595435	0.0882254
114	6	16	0	0	1.09471	0.921505	0.558482
114	6	17	1	1	1.25095	0.771174	-1.13238
114	6	18	0	0	1.34111	0.874402	0.260875
114	6	19	0	0	1.11011	0.928118	0.517071
114	6	20	1	0	0.965046	0.655045	2.58594
114	6	21	1	0	0.883678	1.11455	-0.371429
114	6	22	0	0	0.925833	1.36592	-0.0896501
114	6	23	0	0	1.26313	0.763032	0.379016
114	6	24	0	1	0.843185	0.780362	0.833518
114	6	25	NA	NA	1.196	0.697464	0.171834
114	6	26	1	0	0.810028	0.765026	0.477075
115	1	1	0	0	0.782577	0.533295	0.781131
115	1	2	1	0	0.722666	0.626519	-0.172716
115	1	3	1	1	0.963009	0.803362	-0.135064
115	1	4	0	0	0.87795	0.821607	0.547689
115	1	5	0	0	0.9121	0.615672	0.303197
115	1	6	NA	NA	1.34722	1.03513	-0.908094
115	1	7	1	0	1.02357	0.972151	-0.23085
115	1	8	0	0	1.03455	0.807267	1.08879
115	1	9	1	0	0.845018	0.891903	1.30282
115	1	10	1	0	0.981244	0.89717	0.0612398
115	1	11	1	0	0.639486	0.38496	0.834503
115	1	12	0	0	0.390438	0.67837	0.877222
115	1	13	1	0	1.09971	0.838494	-0.538772
115	1	14	0	1	0.564151	0.676846	0.609621
115	1	15	1	0	0.761629	0.50784	1.06952
115	1	16	1	0	0.828112	0.936837	-0.10327
115	1	17	NA	NA	1.07604	0.684666	0.406966
115	1	18	0	0	0.956957	0.973336	-0.078639
115	1	19	0	0	0.819849	0.648538	1.35214
115	1	20	0	0	0.72477	0.625099	0.419349
115	1	21	1	1	1.312	1.10293	-0.559038
115	1	22	1	0	0.896683	0.534594	1.49216
115	1	23	0	0	0.837241	0.742036	0.182443
115	1	24	1	1	0.511742	0.526049	2.38956
115	1	25	0	1	1.08938	0.677678	0.22502
115	1	26	0	0	0.947136	0.751038	0.0822578
115	2	1	0	0	0.918132	0.44345	-0.427729
115	2	2	1	1	1.38737	0.675322	0.15866
115	2	3	1	1	0.565627	0.432388	1.51824
115	2	4	1	0	0.538057	0.650312	2.89372
115	2	5	1	1	0.898582	0.753004	1.08039
115	2	6	1	1	1.42097	0.900833	-0.0158522
115	2	7	0	0	1.02371	1.17993	0.240002
115	2	8	0	0	1.41325	0.948097	-0.160182
115	2	9	0	0	1.19439	1.21787	-0.772572
115	2	10	NA	NA	1.55884	1.27259	-0.49001
115	2	11	1	0	1.48309	0.696246	-0.606323
115	2	12	0	0	1.45199	1.2365	-0.929739
115	2	13	1	1	1.21461	0.662825	1.22051
115	2	14	0	1	1.09932	0.821441	0.134945
115	2	15	NA	NA	1.49598	1.25565	-1.0386
115	2	16	0	1	0.500826	0.747912	0.547357
115	2	17	1	1	0.665312	0.685772	1.00682
115	2	18	1	1	0.29691	0.607968	1.27724
115	2	19	1	0	0.876927	0.712215	1.61425
115	2	20	0	0	0.892714	1.0558	0.701079
115	2	21	0	0	0.393525	0.725642	3.16634
115	2	22	1	1	1.48945	0.759862	0.327538
115	2	23	0	1	0.988992	0.495392	0.658876
115	2	24	1	0	1.32725	0.814913	0.184619
115	2	25	0	0	0.912411	0.637253	0.418248
115	2	26	0	0	0.847897	0.651152	0.159514
115	3	1	0	1	0.782757	0.807862	0.650302
115	3	2	1	1	0.762596	0.828623	1.33401
115	3	3	NA	NA	0.950222	1.02729	-0.206673
115	3	4	0	0	0.761041	1.06269	0.15153
115	3	5	0	0	1.57072	0.98533	-0.757911
115	3	6	1	1	0.789574	0.708716	0.886454
115	3	7	1	1	0.728302	0.678999	1.58979
115	3	8	0	0	1.3881	0.792432	-1.16888
115	3	9	1	0	0.500103	0.918372	0.737967
115	3	10	1	1	0.543214	0.65796	1.8515
115	3	11	0	0	0.4883	0.590856	1.50018
115	3	12	NA	NA	1.0259	0.955807	-0.784459
115	3	13	1	0	0.223562	0.615075	1.05169
115	3	14	0	0	0.947542	0.65456	0.00417349
115	3	15	0	0	0.651078	0.50688	0.922408
115	3	16	1	1	1.05772	0.85323	-0.63181
115	3	17	1	1	0.937036	0.800604	0.787712
115	3	18	1	0	0.626837	0.69482	0.44738
115	3	19	0	0	0.482757	0.742125	0.597103
115	3	20	0	0	1.19463	0.600708	0.3441
115	3	21	1	1	0.942401	1.00562	0.561596
115	3	22	1	1	0.964228	0.809452	-0.380264
115	3	23	0	0	0.730392	0.571895	2.00776
115	3	24	1	0	0.698484	0.593804	2.56532
115	3	25	0	0	0.733824	0.749818	0.190437
115	3	26	0	0	1.39512	0.518104	0.056346
115	4	1	0	0	1.2816	1.17062	-0.865795
115	4	2	1	1	0.964671	0.608167	0.861806
115	4	3	0	1	0.771426	0.582047	1.09208
115	4	4	0	0	0.824095	0.782273	1.42687
115	4	5	1	0	0.900922	0.838522	-0.345324
115	4	6	0	0	0.779308	0.6988	0.364086
115	4	7	0	0	0.481523	0.532516	0.581547
115	4	8	0	1	0.852366	0.427595	1.32052
115	4	9	0	0	0.610369	0.562189	0.232969
115	4	10	1	1	0.794799	0.683367	1.21003
115	4	11	0	0	1.24552	0.866881	-0.723855
115	4	12	1	0	1.09901	0.819461	1.78088
115	4	13	1	0	1.0244	1.1098	-0.86591
115	4	14	1	1	0.510156	0.622522	0.948328
115	4	15	0	0	0.67157	0.542235	0.979932
115	4	16	NA	NA	1.12785	0.89588	-0.243078
115	4	17	NA	NA	1.18004	1.06078	-0.318334
115	4	18	1	1	0.904467	0.795337	-0.326009
115	4	19	0	0	1.01981	0.908807	0.472365
115	4	20	1	1	0.921979	1.06715	-0.201413
115	4	21	1	0	1.24542	1.06453	-0.402253
115	4	22	1	0	0.791675	0.812799	0.620754
115	4	23	1	1	1.15847	1.03231	-0.215896
115	4	24	0	0	0.953417	0.821357	3.06886
115	4	25	1	0	1.25252	0.987373	-2.11054
115	4	26	0	0	1.07882	0.908491	-0.261731
115	5	1	0	0	1.26496	1.08202	-1.4281
115	5	2	1	1	1.30408	0.94654	-0.312697
115	5	3	1	1	0.69859	0.464945	-0.0672132
115	5	4	1	1	0.926982	0.65855	-0.210503
115	5	5	0	1	0.912981	0.882955	-0.093099
115	5	6	1	0	0.683863	0.717876	0.680777
115	5	7	0	1	0.486715	0.648062	0.960001
115	5	8	1	0	1.50123	1.2105	-1.88386
115	5	9	0	1	1.14137	0.925615	-1.16503
115	5	10	0	0	0.770508	0.715765	0.670636
115	5	11	1	0	0.695454	0.815243	1.07106
115	5	12	0	1	1.43139	0.816017	-1.06474
115	5	13	1	1	0.863962	0.514352	2.24938
115	5	14	1	1	1.31395	0.696568	-0.00515236
115	5	15	0	0	1.40762	1.15645	0.0886676
115	5	16	NA	NA	0.773149	0.961628	-0.0360934
115	5	17	1	1	0.933758	1.11472	-0.505216
115	5	18	1	1	0.785699	1.00398	0.074067
115	5	19	0	0	0.722088	0.561403	0.522084
115	5	20	0	0	0.731206	1.06575	-0.0750887
115	5	21	1	1	0.406402	0.528375	1.20718
115	5	22	NA	NA	0.646169	0.993959	-0.331654
115	5	23	1	1	0.367793	0.534046	1.98339
115	5	24	0	0	1.13923	0.766225	-1.30621
115	5	25	0	0	0.646193	0.757354	0.146686
115	5	26	0	0	0.965516	0.739516	1.09513
115	6	1	1	0	0.953998	1.09736	0.378421
115	6	2	1	1	0.935703	0.774908	0.624452
115	6	3	1	1	0.675193	0.902467	0.344594
[truncated: 1,583 more rows]
